# Supplementary material for: Transcriptome analysis of Aspergillus niger grown on sugarcane bagasse
Source: Biotechnol Biofuels. 2011 Oct 18;4:40. doi: 10.1186/1754-6834-4-40 (PMC3219568; doi:10.1186/1754-6834-4-40)
Supplement: Additional file 1 — False discovery rate for the microarray data. Table containing statistical analysis of the microarray data based on false discovery rate (FDR). The FDR was calculated by using the method based on "mixture distribution" described by Allison et al. [43]. This method was implemented using the GenStat statistical software package (VSN International Ltd, Hemel Hempstead, UK) with the P values as input, and FDRs (with corrected P values) corresponding to each P value were generated. [file 1754-6834-4-40-S1.XLSX]

## Sheet: Plan1
Additional file 1 - Table S1 - False Discovery Rate for the microarray data
p-value	Rank	FDR
4.60511e-09	1	2.00875e-05
2.6237e-08	2	5.72228e-05
3.10348e-08	3	4.51247e-05
3.11813e-08	4	3.40032e-05
4.73424e-08	5	4.13015e-05
4.8591e-08	6	3.53257e-05
7.51665e-08	7	4.68395e-05
8.03408e-08	8	4.38058e-05
8.92855e-08	9	4.32737e-05
9.46243e-08	10	4.12751e-05
1.16322e-07	11	4.61268e-05
1.42502e-07	12	5.17995e-05
1.59616e-07	13	5.35573e-05
2.05797e-07	14	6.41206e-05
2.12677e-07	15	6.18466e-05
2.54872e-07	16	6.94845e-05
3.22982e-07	17	8.28733e-05
3.67106e-07	18	8.89621e-05
3.97288e-07	19	9.12089e-05
4.59375e-07	20	0.00010019
4.9731e-07	21	0.000103298
4.97369e-07	22	9.86147e-05
5.14882e-07	23	9.76485e-05
5.31177e-07	24	9.65414e-05
5.8436e-07	25	0.000101959
6.04564e-07	26	0.000101427
6.85155e-07	27	0.000110691
7.48713e-07	28	0.000116639
7.55255e-07	29	0.000113601
7.6693e-07	30	0.000111512
8.38169e-07	31	0.000117938
8.53855e-07	32	0.000116391
8.57819e-07	33	0.000113388
8.77671e-07	34	0.0001126
8.90693e-07	35	0.000111006
8.91092e-07	36	0.000107971
9.81038e-07	37	0.000115656
9.94547e-07	38	0.000114164
9.98551e-07	39	0.000111684
1.05246e-06	40	0.000114771
1.05368e-06	41	0.000112101
1.06122e-06	42	0.000110216
1.08678e-06	43	0.000110245
1.09836e-06	44	0.000108887
1.10607e-06	45	0.000107215
1.17589e-06	46	0.000111505
1.19547e-06	47	0.00011095
1.19817e-06	48	0.000108883
1.22913e-06	49	0.000109418
1.24676e-06	50	0.000108767
1.27504e-06	51	0.000109053
1.35885e-06	52	0.000113987
1.4854e-06	53	0.000122251
1.56044e-06	54	0.000126049
1.60158e-06	55	0.00012702
1.62728e-06	56	0.000126753
1.65877e-06	57	0.00012694
1.71364e-06	58	0.000128877
1.786e-06	59	0.000132043
1.86164e-06	60	0.000135341
1.95211e-06	61	0.000139592
2.07163e-06	62	0.000145749
2.1034e-06	63	0.000145635
2.17102e-06	64	0.000147969
2.2104e-06	65	0.000148335
2.28106e-06	66	0.000150757
2.30463e-06	67	0.000150042
2.33047e-06	68	0.000149493
2.52768e-06	69	0.000159793
2.57646e-06	70	0.000160551
2.60931e-06	71	0.000160307
2.67361e-06	72	0.000161976
2.75319e-06	73	0.000164513
2.93745e-06	74	0.000173151
3.00588e-06	75	0.000174822
3.10017e-06	76	0.000177933
3.20129e-06	77	0.000181351
3.21058e-06	78	0.000179545
3.23312e-06	79	0.000178517
3.25022e-06	80	0.000177218
3.30045e-06	81	0.000177736
3.34067e-06	82	0.000177708
3.34515e-06	83	0.000175802
3.38872e-06	84	0.000175972
3.4369e-06	85	0.000176373
3.57108e-06	86	0.000181129
3.60085e-06	87	0.000180539
3.66537e-06	88	0.000181686
3.79584e-06	89	0.000186039
3.80739e-06	90	0.000184531
3.82863e-06	91	0.000183522
3.85614e-06	92	0.000182832
4.01517e-06	93	0.000188325
4.03036e-06	94	0.000187026
4.29179e-06	95	0.000197061
4.35658e-06	96	0.000197952
4.38258e-06	97	0.000197081
4.39378e-06	98	0.000195568
4.40961e-06	99	0.00019429
4.42847e-06	100	0.00019317
4.51437e-06	101	0.000194967
4.59397e-06	102	0.00019646
4.66446e-06	103	0.000197538
4.69189e-06	104	0.000196789
4.87766e-06	105	0.000202632
4.89208e-06	106	0.000201314
4.91364e-06	107	0.000200311
4.96778e-06	108	0.000200643
5.05734e-06	109	0.000202386
5.28343e-06	110	0.000209512
5.4673e-06	111	0.00021485
5.4828e-06	112	0.000213536
5.4905e-06	113	0.000211943
5.54278e-06	114	0.000212084
5.56315e-06	115	0.000211013
5.57137e-06	116	0.000209503
5.59535e-06	117	0.000208606
5.91989e-06	118	0.000218835
5.95959e-06	119	0.000218451
6.09971e-06	120	0.000221724
6.17757e-06	121	0.000222699
6.20219e-06	122	0.000221754
6.22062e-06	123	0.000220605
6.30975e-06	124	0.000221961
6.44722e-06	125	0.000224982
6.45537e-06	126	0.000223479
6.47495e-06	127	0.000222392
6.62682e-06	128	0.00022583
6.67315e-06	129	0.000225646
6.77163e-06	130	0.000227214
6.95944e-06	131	0.000231733
6.97351e-06	132	0.000230443
7.00371e-06	133	0.000229701
7.02928e-06	134	0.000228819
7.04083e-06	135	0.000227497
7.08472e-06	136	0.000227232
7.16887e-06	137	0.000228253
7.217e-06	138	0.00022812
7.24408e-06	139	0.000227329
7.52369e-06	140	0.000234417
7.542e-06	141	0.000233321
7.67133e-06	142	0.00023565
7.68345e-06	143	0.000234372
7.74412e-06	144	0.000234582
7.82093e-06	145	0.000235275
7.88485e-06	146	0.000235573
7.97677e-06	147	0.000236699
8.01923e-06	148	0.00023635
8.06166e-06	149	0.000236006
8.07279e-06	150	0.000234757
8.0781e-06	151	0.000233356
8.14522e-06	152	0.000233746
8.20008e-06	153	0.000233783
8.25176e-06	154	0.000233728
8.3739e-06	155	0.000235658
8.50995e-06	156	0.000237951
8.69335e-06	157	0.000241531
8.70013e-06	158	0.00024019
9.02891e-06	159	0.000247699
9.1664e-06	160	0.000249899
9.34213e-06	161	0.000253108
9.8194e-06	162	0.000264397
9.88843e-06	163	0.000264622
1.00788e-05	164	0.000268071
1.0185e-05	165	0.000269254
1.03104e-05	166	0.000270928
1.03488e-05	167	0.000270308
1.03753e-05	168	0.000269387
1.04032e-05	169	0.000268514
1.05188e-05	170	0.0002699
1.08059e-05	171	0.000275644
1.0825e-05	172	0.000274528
1.08546e-05	173	0.000273685
1.08807e-05	174	0.000272768
1.09238e-05	175	0.000272284
1.10243e-05	176	0.000273227
1.10381e-05	177	0.000272024
1.12069e-05	178	0.000274631
1.12525e-05	179	0.000274209
1.13144e-05	180	0.000274185
1.14293e-05	181	0.000275439
1.14467e-05	182	0.000274344
1.14575e-05	183	0.000273102
1.18071e-05	184	0.000279905
1.19418e-05	185	0.000281569
1.19799e-05	186	0.000280949
1.21005e-05	187	0.000282258
1.21935e-05	188	0.000282914
1.22777e-05	189	0.000283361
1.22895e-05	190	0.000282141
1.2298e-05	191	0.000280857
1.24528e-05	192	0.000282911
1.24693e-05	193	0.000281818
1.2514e-05	194	0.000281372
1.25227e-05	195	0.000280124
1.25609e-05	196	0.000279545
1.2797e-05	197	0.000283353
1.3041e-05	198	0.000287297
1.30587e-05	199	0.000286241
1.32388e-05	200	0.000288739
1.33379e-05	201	0.000289451
1.34e-05	202	0.00028936
1.35138e-05	203	0.000290381
1.36619e-05	204	0.000292123
1.40461e-05	205	0.000298874
1.42688e-05	206	0.000302138
1.44519e-05	207	0.000304537
1.47333e-05	208	0.000308974
1.47789e-05	209	0.000308449
1.4906e-05	210	0.000309619
1.52023e-05	211	0.000314277
1.5256e-05	212	0.0003139
1.57613e-05	213	0.000322774
1.57763e-05	214	0.000321571
1.58287e-05	215	0.00032114
1.59082e-05	216	0.000321257
1.5937e-05	217	0.000320355
1.60192e-05	218	0.00032053
1.60227e-05	219	0.000319136
1.60274e-05	220	0.00031778
1.62715e-05	221	0.000321161
1.63034e-05	222	0.00032034
1.64553e-05	223	0.000321875
1.65156e-05	224	0.000321611
1.66639e-05	225	0.000323057
1.67084e-05	226	0.000322488
1.68202e-05	227	0.000323215
1.68654e-05	228	0.000322661
1.69018e-05	229	0.000321947
1.70096e-05	230	0.000322592
1.70518e-05	231	0.00032199
1.71542e-05	232	0.000322529
1.7425e-05	233	0.000326213
1.76196e-05	234	0.000328447
1.76406e-05	235	0.000327439
1.77658e-05	236	0.000328367
1.77756e-05	237	0.000327161
1.82805e-05	238	0.00033504
1.86652e-05	239	0.000340659
1.87312e-05	240	0.000340439
1.88793e-05	241	0.000341707
1.89192e-05	242	0.000341015
1.92105e-05	243	0.000344841
1.95277e-05	244	0.000349097
1.95334e-05	245	0.000347775
1.96729e-05	246	0.000348833
1.98284e-05	247	0.000350168
1.99492e-05	248	0.00035088
2.00086e-05	249	0.000350513
2.00099e-05	250	0.000349132
2.00782e-05	251	0.000348929
2.00841e-05	252	0.000347647
2.02179e-05	253	0.000348579
2.03436e-05	254	0.000349366
2.07855e-05	255	0.000355555
2.08129e-05	256	0.000354632
2.09065e-05	257	0.000354841
2.10378e-05	258	0.000355686
2.10529e-05	259	0.000354566
2.1084e-05	260	0.000353724
2.14381e-05	261	0.000358287
2.18182e-05	262	0.000363248
2.18629e-05	263	0.000362608
2.25596e-05	264	0.000372746
2.32051e-05	265	0.000381964
2.32259e-05	266	0.00038087
2.35616e-05	267	0.000384927
2.36529e-05	268	0.000384978
2.3669e-05	269	0.000383807
2.42695e-05	270	0.000392087
2.43215e-05	271	0.000391477
2.43303e-05	272	0.000390179
2.43688e-05	273	0.000389365
2.45142e-05	274	0.000390258
2.47294e-05	275	0.000392254
2.5023e-05	276	0.000395472
2.51063e-05	277	0.000395356
2.51973e-05	278	0.000395362
2.55766e-05	279	0.000399875
2.58802e-05	280	0.000403176
2.59551e-05	281	0.000402904
2.61323e-05	282	0.000404217
2.6217e-05	283	0.000404094
2.63197e-05	284	0.000404249
2.64028e-05	285	0.000404102
2.64346e-05	286	0.000403175
2.66038e-05	287	0.000404341
2.66801e-05	288	0.000404093
2.69807e-05	289	0.000407232
2.73207e-05	290	0.000410941
2.81385e-05	291	0.000421787
2.83457e-05	292	0.000423438
2.85399e-05	293	0.000424884
2.87074e-05	294	0.000425924
2.90504e-05	295	0.000429551
2.90876e-05	296	0.00042865
2.91519e-05	297	0.000428151
2.9263e-05	298	0.00042834
2.9393e-05	299	0.000428804
2.98876e-05	300	0.000434566
3.0113e-05	301	0.000436388
3.05279e-05	302	0.000440937
3.06788e-05	303	0.000441653
3.09989e-05	304	0.000444793
3.10639e-05	305	0.000444264
3.10847e-05	306	0.000443109
3.11306e-05	307	0.000442319
3.13035e-05	308	0.000443331
3.15119e-05	309	0.000444838
3.15316e-05	310	0.000443681
3.16766e-05	311	0.000444288
3.18179e-05	312	0.000444838
3.19841e-05	313	0.000445734
3.21055e-05	314	0.000446
3.22814e-05	315	0.000447021
3.27275e-05	316	0.000451763
3.27444e-05	317	0.000450571
3.30224e-05	318	0.000452968
3.30409e-05	319	0.000451801
3.30889e-05	320	0.000451043
3.31271e-05	321	0.000450157
3.33351e-05	322	0.000451577
3.33724e-05	323	0.000450682
3.33847e-05	324	0.000449457
3.38725e-05	325	0.000454621
3.39183e-05	326	0.000453839
3.42336e-05	327	0.000456658
3.4343e-05	328	0.000456719
3.44748e-05	329	0.00045708
3.55889e-05	330	0.000470421
3.5626e-05	331	0.000469488
3.56745e-05	332	0.000468711
3.61114e-05	333	0.000473027
3.62205e-05	334	0.000473036
3.63673e-05	335	0.000473535
3.69188e-05	336	0.000479285
3.73062e-05	337	0.000482878
3.746e-05	338	0.000483433
3.76721e-05	339	0.000484736
3.78384e-05	340	0.000485445
3.78816e-05	341	0.000484573
3.79755e-05	342	0.000484354
3.80786e-05	343	0.000484253
3.81511e-05	344	0.000483765
3.83913e-05	345	0.000485399
3.84399e-05	346	0.000484609
3.84668e-05	347	0.000483551
3.87595e-05	348	0.00048583
3.88746e-05	349	0.000485876
3.93341e-05	350	0.000490215
3.9862e-05	351	0.000495378
3.99791e-05	352	0.000495423
4.01223e-05	353	0.000495789
4.04462e-05	354	0.000498379
4.06239e-05	355	0.000499159
4.09859e-05	356	0.000502193
4.10677e-05	357	0.000501786
4.12075e-05	358	0.000502086
4.12313e-05	359	0.000500977
4.16194e-05	360	0.000504289
4.16204e-05	361	0.000502904
4.17475e-05	362	0.000503046
4.1961e-05	363	0.000504226
4.23557e-05	364	0.000507571
4.27824e-05	365	0.000511279
4.2882e-05	366	0.000511069
4.31365e-05	367	0.000512702
4.36782e-05	368	0.00051773
4.38184e-05	369	0.000517983
4.40406e-05	370	0.000519203
4.4268e-05	371	0.000520477
4.43773e-05	372	0.00052036
4.45098e-05	373	0.000520514
4.49533e-05	374	0.000524295
4.49751e-05	375	0.00052315
4.49944e-05	376	0.000521983
4.54369e-05	377	0.000525719
4.61345e-05	378	0.000532378
4.62651e-05	379	0.000532476
4.65847e-05	380	0.000534744
4.67145e-05	381	0.000534826
4.69635e-05	382	0.000536269
4.77049e-05	383	0.000543313
4.80606e-05	384	0.000545938
4.81671e-05	385	0.000545727
4.85993e-05	386	0.000549197
4.8968e-05	387	0.000551934
4.94175e-05	388	0.000555565
4.96188e-05	389	0.000556393
4.98928e-05	390	0.000558032
5.00537e-05	391	0.0005584
5.02683e-05	392	0.000559363
5.0501e-05	393	0.000560523
5.06015e-05	394	0.000560212
5.068e-05	395	0.000559661
5.10466e-05	396	0.000562286
5.1612e-05	397	0.000567082
5.19043e-05	398	0.00056886
5.22284e-05	399	0.000570978
5.24949e-05	400	0.000572457
5.25155e-05	401	0.000571253
5.26925e-05	402	0.000571753
5.31369e-05	403	0.000575145
5.32207e-05	404	0.000574626
5.33512e-05	405	0.000574612
5.3543e-05	406	0.000575258
5.40201e-05	407	0.000578957
5.42002e-05	408	0.000579464
5.44547e-05	409	0.000580761
5.45158e-05	410	0.000579995
5.51032e-05	411	0.000584817
5.5517e-05	412	0.00058778
5.57155e-05	413	0.000588453
5.61002e-05	414	0.000591084
5.70966e-05	415	0.000600133
5.73799e-05	416	0.000601662
5.74877e-05	417	0.000601347
5.7713e-05	418	0.000602259
5.77426e-05	419	0.000601129
5.8097e-05	420	0.000603379
5.89143e-05	421	0.000610414
5.89964e-05	422	0.000609816
5.99105e-05	423	0.000617801
6.00892e-05	424	0.000618182
6.01486e-05	425	0.000617337
6.01585e-05	426	0.000615989
6.02475e-05	427	0.000615455
6.02536e-05	428	0.00061408
6.03512e-05	429	0.00061364
6.03726e-05	430	0.000612431
6.11808e-05	431	0.00061919
6.13792e-05	432	0.00061976
6.15466e-05	433	0.000620014
6.18109e-05	434	0.000621243
6.2201e-05	435	0.000623726
6.26787e-05	436	0.000627074
6.28305e-05	437	0.000627155
6.31818e-05	438	0.000629222
6.33047e-05	439	0.000629009
6.36654e-05	440	0.000631156
6.39042e-05	441	0.000632086
6.42047e-05	442	0.000633622
6.43016e-05	443	0.000633146
6.45361e-05	444	0.000634024
6.46063e-05	445	0.000633287
6.4958e-05	446	0.000635306
6.58304e-05	447	0.000642399
6.67833e-05	448	0.000650243
6.73853e-05	449	0.000654643
6.74507e-05	450	0.000653822
6.76876e-05	451	0.000654664
6.78997e-05	452	0.000655262
6.79184e-05	453	0.000653995
6.81346e-05	454	0.000654633
6.8224e-05	455	0.000654051
6.84192e-05	456	0.000654483
6.86863e-05	457	0.000655601
6.88376e-05	458	0.00065561
6.88463e-05	459	0.000654265
6.93053e-05	460	0.000657195
6.94456e-05	461	0.000657097
6.95415e-05	462	0.00065658
6.95802e-05	463	0.000655527
6.9755e-05	464	0.000655757
6.99136e-05	465	0.000655834
6.99686e-05	466	0.000654942
7.00895e-05	467	0.000654669
7.01185e-05	468	0.00065354
7.03133e-05	469	0.000653958
7.05828e-05	470	0.000655068
7.06061e-05	471	0.000653893
7.06537e-05	472	0.000652948
7.10354e-05	473	0.000655087
7.13084e-05	474	0.000656218
7.14654e-05	475	0.000656278
7.1576e-05	476	0.000655913
7.16545e-05	477	0.000655256
7.17873e-05	478	0.000655097
7.1877e-05	479	0.000654546
7.18942e-05	480	0.000653339
7.19941e-05	481	0.000652886
7.27214e-05	482	0.000658114
7.27563e-05	483	0.000657066
7.36953e-05	484	0.000664171
7.37318e-05	485	0.00066313
7.38277e-05	486	0.000662626
7.41835e-05	487	0.000664453
7.43201e-05	488	0.000664312
7.44309e-05	489	0.000663942
7.44631e-05	490	0.000662873
7.46914e-05	491	0.000663552
7.4969e-05	492	0.000664664
7.54558e-05	493	0.000667623
7.5632e-05	494	0.000667827
7.61333e-05	495	0.000670896
7.7051e-05	496	0.000677613
7.73103e-05	497	0.000678526
7.80448e-05	498	0.000683597
7.82441e-05	499	0.000683969
7.8391e-05	500	0.000683883
7.90682e-05	501	0.000688414
7.93009e-05	502	0.000689065
8.01928e-05	503	0.00069543
8.02814e-05	504	0.000694817
8.1057e-05	505	0.00070014
8.13115e-05	506	0.00070095
8.13607e-05	507	0.000699991
8.1434e-05	508	0.000699242
8.1736e-05	509	0.000700457
8.22907e-05	510	0.000703828
8.32835e-05	511	0.000710925
8.35391e-05	512	0.000711714
8.39018e-05	513	0.000713411
8.46075e-05	514	0.000718011
8.47169e-05	515	0.000717544
8.50934e-05	516	0.000719336
8.53138e-05	517	0.000719804
8.53712e-05	518	0.000718898
8.56813e-05	519	0.000720119
8.58542e-05	520	0.000720185
8.58732e-05	521	0.000718962
8.65929e-05	522	0.000723598
8.754e-05	523	0.000730114
8.79804e-05	524	0.000732387
8.85104e-05	525	0.000735395
8.89308e-05	526	0.000737483
8.89487e-05	527	0.000736232
8.91798e-05	528	0.000736747
9.00707e-05	529	0.0007427
9.10787e-05	530	0.000749595
9.13753e-05	531	0.000750619
9.14073e-05	532	0.000749471
9.14185e-05	533	0.000748157
9.14597e-05	534	0.000747092
9.14642e-05	535	0.000745733
9.14742e-05	536	0.000744422
9.15401e-05	537	0.000743571
9.17621e-05	538	0.00074399
9.17765e-05	539	0.000742726
9.21481e-05	540	0.000744351
9.22664e-05	541	0.00074393
9.23886e-05	542	0.000743541
9.26979e-05	543	0.000744656
9.27775e-05	544	0.000743926
9.3167e-05	545	0.000745678
9.34893e-05	546	0.000746887
9.40427e-05	547	0.000749934
9.4068e-05	548	0.000748767
9.41005e-05	549	0.000747662
9.52418e-05	550	0.000755354
9.52704e-05	551	0.000754209
9.55537e-05	552	0.000755082
9.56397e-05	553	0.000754394
9.6119e-05	554	0.000756807
9.63123e-05	555	0.000756963
9.68225e-05	556	0.000759604
9.77104e-05	557	0.000765193
9.80366e-05	558	0.000766373
9.83627e-05	559	0.000767546
9.92209e-05	560	0.00077286
9.99352e-05	561	0.000777036
0.000100298	562	0.000778467
0.000100629	563	0.000779648
0.00010107	564	0.000781682
0.000101552	565	0.000784016
0.000101762	566	0.00078425
0.000102468	567	0.000788299
0.000102647	568	0.000788288
0.000103198	569	0.000791124
0.00010332	570	0.000790668
0.000103681	571	0.00079204
0.000103853	572	0.00079197
0.000104789	573	0.000797712
0.000104851	574	0.000796793
0.000104898	575	0.000795768
0.000106744	576	0.000808362
0.000107243	577	0.000810735
0.000108426	578	0.000818261
0.000108438	579	0.000816934
0.000109474	580	0.00082332
0.000109503	581	0.00082212
0.000109694	582	0.000822141
0.000109869	583	0.000822035
0.000110178	584	0.000822937
0.000111454	585	0.000831046
0.000111482	586	0.000829837
0.000112535	587	0.000836252
0.00011256	588	0.000835009
0.00011269	589	0.000834554
0.000112807	590	0.000834009
0.000113359	591	0.00083667
0.000113618	592	0.000837164
0.00011452	593	0.000842386
0.000114772	594	0.000842821
0.000115257	595	0.000844963
0.000115512	596	0.000845409
0.000115593	597	0.000844584
0.000115599	598	0.000843218
0.000115696	599	0.000842516
0.000115779	600	0.000841711
0.000115891	601	0.000841125
0.000115929	602	0.000840001
0.000116229	603	0.00084078
0.000116624	604	0.000842245
0.000117434	605	0.00084669
0.000117849	606	0.000848277
0.000118072	607	0.000848488
0.000119275	608	0.000855721
0.000119579	609	0.000856492
0.000119789	610	0.000856589
0.000119891	611	0.000855919
0.000120567	612	0.000859337
0.000120838	613	0.000859864
0.00012085	614	0.000858544
0.000121288	615	0.000860257
0.000122474	616	0.00086726
0.000124003	617	0.000876663
0.000124066	618	0.000875689
0.00012407	619	0.000874305
0.00012419	620	0.000873736
0.000124215	621	0.000872507
0.000124579	622	0.000873656
0.000126104	623	0.00088293
0.000126352	624	0.000883249
0.000126639	625	0.00088384
0.000126935	626	0.000884491
0.000127373	627	0.000886127
0.00012791	628	0.000888447
0.000127924	629	0.000887131
0.000128105	630	0.000886971
0.000128446	631	0.000887923
0.000128986	632	0.000890249
0.000129884	633	0.000895033
0.000129955	634	0.000894104
0.000130114	635	0.000893792
0.000130446	636	0.000894662
0.000130518	637	0.000893752
0.00013171	638	0.000900499
0.000131834	639	0.00089994
0.000132591	640	0.00090369
0.000132777	641	0.000903544
0.000133587	642	0.000907642
0.000133807	643	0.000907723
0.000134108	644	0.000908354
0.000134249	645	0.0009079
0.000134436	646	0.000907754
0.000135079	647	0.000910684
0.000135725	648	0.00091363
0.000135961	649	0.00091381
0.000137041	650	0.000919649
0.000137287	651	0.000919886
0.000137423	652	0.000919383
0.000138237	653	0.000923414
0.000138919	654	0.000926552
0.00013968	655	0.000930208
0.000140159	656	0.000931974
0.000140192	657	0.000930775
0.000140409	658	0.000930799
0.000140813	659	0.000932056
0.000140881	660	0.000931094
0.00014176	661	0.000935485
0.000142983	662	0.000942135
0.000143293	663	0.000942754
0.000143368	664	0.000941825
0.000143432	665	0.000940829
0.000144122	666	0.000943936
0.000144408	667	0.000944388
0.000145227	668	0.000948327
0.000145242	669	0.000947004
0.000145397	670	0.000946597
0.000145743	671	0.000947438
0.000146966	672	0.000953968
0.000147177	673	0.000953915
0.000147185	674	0.000952553
0.000147187	675	0.000951157
0.000147211	676	0.000949901
0.000147389	677	0.000949649
0.000149511	678	0.000961896
0.000149533	679	0.000960621
0.000150176	680	0.000963337
0.000150745	681	0.000965563
0.000151664	682	0.000970028
0.00015183	683	0.000969664
0.000151963	684	0.000969095
0.000152199	685	0.000969184
0.000152488	686	0.000969612
0.000152547	687	0.000968576
0.000153086	688	0.000970583
0.000153681	689	0.000972939
0.000153841	690	0.000972541
0.000154361	691	0.000974419
0.000154391	692	0.000973196
0.000155025	693	0.000975785
0.000155836	694	0.000979474
0.000156047	695	0.00097939
0.00015635	696	0.000979884
0.000156549	697	0.000979722
0.000156715	698	0.000979356
0.000157062	699	0.000980118
0.00015724	700	0.00097983
0.000157788	701	0.000981842
0.000158046	702	0.000982049
0.000158897	703	0.000985929
0.000159152	704	0.000986109
0.00015943	705	0.00098643
0.000160194	706	0.000989754
0.000161489	707	0.000996342
0.000161756	708	0.000996581
0.000161766	709	0.000995235
0.000163176	710	0.0010025
0.000163234	711	0.00100144
0.000163246	712	0.00100011
0.000163728	713	0.00100166
0.000164209	714	0.00100319
0.000164599	715	0.00100417
0.00016469	716	0.00100332
0.000164888	717	0.00100313
0.000165182	718	0.00100351
0.000165977	719	0.00100694
0.000166767	720	0.00101033
0.000167131	721	0.00101113
0.000167842	722	0.00101403
0.000167859	723	0.00101273
0.000168115	724	0.00101287
0.000168332	725	0.00101278
0.000168435	726	0.001012
0.000168455	727	0.00101073
0.000169414	728	0.00101509
0.000169512	729	0.00101428
0.00016988	730	0.00101509
0.000169927	731	0.00101399
0.000169929	732	0.00101261
0.00017017	733	0.00101266
0.000170752	734	0.00101474
0.000170761	735	0.00101342
0.000170873	736	0.0010127
0.000171437	737	0.00101466
0.000173183	738	0.00102361
0.000173191	739	0.00102227
0.000173342	740	0.00102178
0.000173879	741	0.00102356
0.000174075	742	0.00102334
0.000174243	743	0.00102295
0.000174292	744	0.00102186
0.00017443	745	0.00102129
0.000174834	746	0.00102229
0.000175076	747	0.00102233
0.000175773	748	0.00102503
0.000176004	749	0.00102501
0.000176215	750	0.00102486
0.00017678	751	0.00102678
0.00017758	752	0.00103006
0.000177744	753	0.00102964
0.000178551	754	0.00103294
0.00017857	755	0.00103169
0.000178967	756	0.00103261
0.000179634	757	0.00103509
0.000180625	758	0.00103943
0.000180827	759	0.00103922
0.000182239	760	0.00104596
0.000182718	761	0.00104732
0.000183678	762	0.00105145
0.000184137	763	0.00105269
0.000184397	764	0.0010528
0.000184703	765	0.00105317
0.000184833	766	0.00105253
0.000184853	767	0.00105128
0.000185384	768	0.00105292
0.000186274	769	0.0010566
0.000186433	770	0.00105613
0.000186516	771	0.00105523
0.000186673	772	0.00105475
0.000187427	773	0.00105764
0.000187732	774	0.001058
0.000188439	775	0.00106061
0.000188593	776	0.00106011
0.000188915	777	0.00106055
0.00018991	778	0.00106476
0.000190009	779	0.00106396
0.000191149	780	0.00106897
0.000191199	781	0.00106787
0.00019173	782	0.00106947
0.000191878	783	0.00106893
0.000193008	784	0.00107385
0.000193303	785	0.00107412
0.000195147	786	0.00108299
0.000195179	787	0.00108179
0.000195786	788	0.00108378
0.000196715	789	0.00108754
0.000197026	790	0.00108788
0.000197446	791	0.00108883
0.000197634	792	0.00108848
0.00019922	793	0.00109584
0.000200997	794	0.00110422
0.000202029	795	0.00110849
0.000202564	796	0.00111003
0.000202799	797	0.00110992
0.00020298	798	0.00110952
0.000203798	799	0.0011126
0.000203963	800	0.00111211
0.000205018	801	0.00111647
0.000205208	802	0.00111611
0.000205697	803	0.00111737
0.000206131	804	0.00111834
0.000206247	805	0.00111758
0.000207288	806	0.00112182
0.000207596	807	0.0011221
0.000208221	808	0.00112408
0.000208238	809	0.00112279
0.000209538	810	0.0011284
0.00021042	811	0.00113175
0.000210824	812	0.00113253
0.00021083	813	0.00113117
0.000211469	814	0.0011332
0.000211552	815	0.00113226
0.000211901	816	0.00113274
0.000213071	817	0.0011376
0.000213831	818	0.00114026
0.000213861	819	0.00113902
0.000214154	820	0.00113919
0.000214361	821	0.00113891
0.000214391	822	0.00113768
0.000215152	823	0.00114033
0.000217646	824	0.00115215
0.000217932	825	0.00115227
0.000217949	826	0.00115096
0.000218792	827	0.00115402
0.000218794	828	0.00115263
0.000219175	829	0.00115325
0.000219823	830	0.00115526
0.000221221	831	0.00116121
0.000221991	832	0.00116385
0.000222068	833	0.00116286
0.000222358	834	0.00116298
0.000223245	835	0.00116622
0.000223779	836	0.00116761
0.000225199	837	0.00117362
0.000226734	838	0.00118021
0.000227943	839	0.00118509
0.000228206	840	0.00118504
0.00022828	841	0.00118402
0.000228399	842	0.00118323
0.000229403	843	0.00118702
0.000229934	844	0.00118835
0.000230986	845	0.00119238
0.000231316	846	0.00119267
0.000232755	847	0.00119867
0.000233048	848	0.00119877
0.000235598	849	0.00121046
0.000235662	850	0.00120936
0.000236099	851	0.00121018
0.000236738	852	0.00121203
0.000237332	853	0.00121365
0.000237408	854	0.00121262
0.000238306	855	0.00121578
0.000239654	856	0.00122123
0.00024096	857	0.00122645
0.000242138	858	0.00123101
0.000243868	859	0.00123836
0.000244274	860	0.00123898
0.000245128	861	0.00124187
0.000245719	862	0.00124342
0.00024577	863	0.00124224
0.00024714	864	0.00124772
0.000248185	865	0.00125154
0.000251894	866	0.00126878
0.00025271	867	0.00127142
0.000253251	868	0.00127267
0.000253893	869	0.00127443
0.00025608	870	0.00128393
0.00025712	871	0.00128767
0.000257422	872	0.0012877
0.000259268	873	0.00129545
0.000260453	874	0.00129988
0.000260907	875	0.00130066
0.000261201	876	0.00130064
0.000262645	877	0.00130633
0.000262913	878	0.00130618
0.000264188	879	0.00131102
0.000264539	880	0.00131127
0.000264718	881	0.00131067
0.00026496	882	0.00131038
0.000265298	883	0.00131057
0.000265336	884	0.00130927
0.000265545	885	0.00130882
0.000265879	886	0.00130899
0.000266468	887	0.00131041
0.000267362	888	0.00131332
0.000267545	889	0.00131274
0.000268983	890	0.00131832
0.000270051	891	0.00132207
0.000270309	892	0.00132185
0.000270669	893	0.00132213
0.000271454	894	0.00132448
0.000272272	895	0.00132699
0.000272302	896	0.00132565
0.000272322	897	0.00132427
0.000273734	898	0.00132965
0.000274315	899	0.00133099
0.000274563	900	0.00133072
0.000276141	901	0.00133688
0.000276617	902	0.0013377
0.000277347	903	0.00133974
0.000277516	904	0.00133908
0.000278081	905	0.00134032
0.000278219	906	0.0013395
0.000278387	907	0.00133883
0.000278503	908	0.00133792
0.000279108	909	0.00133935
0.000279182	910	0.00133823
0.000279545	911	0.0013385
0.000280038	912	0.00133939
0.00028021	913	0.00133875
0.000280382	914	0.0013381
0.000280538	915	0.00133738
0.000284944	916	0.00135691
0.000288315	917	0.00137146
0.00028904	918	0.00137341
0.000290022	919	0.00137658
0.000290346	920	0.00137662
0.000290539	921	0.00137604
0.00029192	922	0.00138108
0.000291993	923	0.00137993
0.00029269	924	0.00138172
0.000294977	925	0.00139102
0.000295434	926	0.00139167
0.000295511	927	0.00139053
0.00029637	928	0.00139307
0.000297071	929	0.00139486
0.000298221	930	0.00139875
0.000298554	931	0.00139881
0.000298676	932	0.00139788
0.000298744	933	0.0013967
0.000299061	934	0.00139669
0.000300959	935	0.00140405
0.000301793	936	0.00140643
0.000302769	937	0.00140947
0.000302828	938	0.00140825
0.000304122	939	0.00141276
0.000304305	940	0.0014121
0.000304366	941	0.00141089
0.000304394	942	0.00140952
0.00030452	943	0.0014086
0.000304697	944	0.00140793
0.000305141	945	0.00140849
0.000305354	946	0.00140799
0.000306336	947	0.00141102
0.000306679	948	0.00141111
0.000307088	949	0.00141151
0.000307714	950	0.00141289
0.000309249	951	0.00141845
0.000309929	952	0.00142007
0.000310611	953	0.00142171
0.000311372	954	0.0014237
0.000312348	955	0.00142666
0.000312939	956	0.00142787
0.000313267	957	0.00142787
0.000314649	958	0.00143267
0.000314792	959	0.00143183
0.000314924	960	0.00143093
0.000314939	961	0.00142951
0.00031662	962	0.00143565
0.000318055	963	0.00144066
0.000318106	964	0.0014394
0.000318177	965	0.00143823
0.000318303	966	0.00143731
0.000318688	967	0.00143756
0.000318918	968	0.00143711
0.000318987	969	0.00143594
0.000319564	970	0.00143705
0.000319709	971	0.00143622
0.000319909	972	0.00143564
0.000320434	973	0.00143652
0.000321142	974	0.00143822
0.000321794	975	0.00143965
0.000322481	976	0.00144125
0.000323154	977	0.00144278
0.000323201	978	0.00144152
0.00032366	979	0.00144209
0.000323917	980	0.00144176
0.000324674	981	0.00144366
0.000326031	982	0.00144822
0.000327525	983	0.00145337
0.000327824	984	0.00145322
0.000327987	985	0.00145247
0.000328397	986	0.00145281
0.000329032	987	0.00145414
0.000330274	988	0.00145815
0.000331993	989	0.00146426
0.000332091	990	0.00146321
0.000332279	991	0.00146256
0.000332566	992	0.00146235
0.00033275	993	0.00146169
0.000333123	994	0.00146185
0.000333156	995	0.00146053
0.000333263	996	0.00145953
0.000333743	997	0.00146017
0.000334503	998	0.00146202
0.000335336	999	0.0014642
0.000335589	1000	0.00146384
0.000335988	1001	0.00146412
0.000336072	1002	0.00146302
0.000336874	1003	0.00146505
0.000337867	1004	0.00146791
0.000338192	1005	0.00146785
0.000339246	1006	0.00147096
0.000340633	1007	0.00147551
0.000341679	1008	0.00147858
0.000342246	1009	0.00147956
0.000343055	1010	0.00148159
0.000343098	1011	0.00148031
0.0003436	1012	0.00148101
0.000343927	1013	0.00148096
0.000345341	1014	0.00148558
0.00034546	1015	0.00148463
0.000345822	1016	0.00148472
0.000345852	1017	0.00148339
0.000346106	1018	0.00148302
0.000347885	1019	0.00148918
0.000347985	1020	0.00148815
0.000348188	1021	0.00148756
0.000351008	1022	0.00149814
0.000351291	1023	0.00149788
0.000351613	1024	0.00149779
0.000352809	1025	0.00150142
0.00035447	1026	0.00150702
0.000355871	1027	0.0015115
0.00035615	1028	0.00151121
0.000356521	1029	0.00151132
0.000357302	1030	0.00151316
0.000357394	1031	0.00151208
0.000357457	1032	0.00151088
0.000357498	1033	0.00150959
0.000358309	1034	0.00151155
0.00035881	1035	0.0015122
0.000359012	1036	0.00151159
0.000361091	1037	0.00151888
0.000361563	1038	0.0015194
0.000362142	1039	0.00152037
0.000362422	1040	0.00152008
0.000363475	1041	0.00152303
0.000363644	1042	0.00152228
0.000363663	1043	0.0015209
0.000363693	1044	0.00151957
0.000366391	1045	0.00152937
0.000366563	1046	0.00152863
0.000366804	1047	0.00152818
0.000367321	1048	0.00152887
0.000367527	1049	0.00152827
0.000367999	1050	0.00152878
0.000368618	1051	0.00152989
0.000372372	1052	0.001544
0.00037252	1053	0.00154314
0.000372633	1054	0.00154215
0.00037281	1055	0.00154142
0.00037347	1056	0.00154268
0.000373493	1057	0.00154132
0.000373949	1058	0.00154175
0.000374395	1059	0.00154212
0.000374518	1060	0.00154118
0.000375289	1061	0.00154289
0.000375356	1062	0.00154172
0.000375448	1063	0.00154064
0.000376022	1064	0.00154155
0.000376578	1065	0.00154238
0.000376779	1066	0.00154175
0.000378137	1067	0.00154586
0.000379056	1068	0.00154817
0.000379778	1069	0.00154966
0.000384527	1070	0.00156758
0.000384666	1071	0.00156668
0.000384944	1072	0.00156635
0.000385026	1073	0.00156522
0.00038552	1074	0.00156577
0.000386033	1075	0.00156639
0.000387349	1076	0.00157028
0.000388455	1077	0.0015733
0.000388632	1078	0.00157255
0.00038954	1079	0.00157477
0.000390413	1080	0.00157683
0.00039082	1081	0.00157702
0.000391378	1082	0.00157781
0.000392016	1083	0.00157892
0.000392328	1084	0.00157872
0.000396296	1085	0.00159322
0.000396864	1086	0.00159403
0.000397604	1087	0.00159554
0.000399007	1088	0.0015997
0.000399485	1089	0.00160014
0.000399669	1090	0.00159941
0.000400436	1091	0.00160101
0.00040054	1092	0.00159996
0.000401332	1093	0.00160166
0.000401899	1094	0.00160245
0.000402149	1095	0.00160198
0.000402955	1096	0.00160373
0.000403792	1097	0.0016056
0.000405543	1098	0.00161109
0.000405913	1099	0.00161109
0.000407943	1100	0.00161768
0.000408538	1101	0.00161857
0.000410673	1102	0.00162555
0.000412283	1103	0.00163044
0.00041323	1104	0.00163271
0.000415462	1105	0.00164004
0.000416024	1106	0.00164078
0.000416375	1107	0.00164068
0.000416554	1108	0.0016399
0.000416947	1109	0.00163997
0.000417297	1110	0.00163986
0.000421355	1111	0.00165432
0.000424474	1112	0.00166507
0.000424843	1113	0.00166502
0.000424907	1114	0.00166377
0.000425493	1115	0.00166457
0.000426149	1116	0.00166565
0.000426207	1117	0.00166438
0.000426848	1118	0.00166539
0.000427916	1119	0.00166807
0.000428156	1120	0.00166752
0.000428922	1121	0.00166901
0.000429705	1122	0.00167056
0.000431348	1123	0.00167546
0.000432172	1124	0.00167717
0.000433252	1125	0.00167986
0.000433739	1126	0.00168026
0.0004343	1127	0.00168094
0.000435274	1128	0.00168321
0.000435645	1129	0.00168316
0.000435864	1130	0.00168251
0.000437063	1131	0.00168565
0.000438594	1132	0.00169006
0.000438883	1133	0.00168968
0.000439742	1134	0.00169149
0.000441241	1135	0.00169577
0.000442082	1136	0.0016975
0.000442324	1137	0.00169694
0.000443077	1138	0.00169833
0.000443649	1139	0.00169903
0.000444167	1140	0.00169952
0.000445641	1141	0.00170367
0.000446136	1142	0.00170407
0.000446493	1143	0.00170394
0.000446543	1144	0.00170264
0.000446847	1145	0.00170231
0.000447712	1146	0.00170412
0.000448511	1147	0.00170567
0.000449801	1148	0.00170909
0.000449835	1149	0.00170773
0.000450295	1150	0.00170799
0.000453604	1151	0.00171904
0.000453722	1152	0.001718
0.000454244	1153	0.00171848
0.0004556	1154	0.00172212
0.000456038	1155	0.00172228
0.000456038	1156	0.0017208
0.000457067	1157	0.00172318
0.000458162	1158	0.00172582
0.000458681	1159	0.00172629
0.000458962	1160	0.00172585
0.000459246	1161	0.00172544
0.000459253	1162	0.00172398
0.000459359	1163	0.00172289
0.00045987	1164	0.00172333
0.000459977	1165	0.00172225
0.000460658	1166	0.00172332
0.000462354	1167	0.00172818
0.000463241	1168	0.00173001
0.000463936	1169	0.00173113
0.000464315	1170	0.00173106
0.00046554	1171	0.00173415
0.000467147	1172	0.00173865
0.00046805	1173	0.00174052
0.000468134	1174	0.00173935
0.000468403	1175	0.00173887
0.000469598	1176	0.00174183
0.000470101	1177	0.00174221
0.00047082	1178	0.00174339
0.000472397	1179	0.00174775
0.00047246	1180	0.0017465
0.000473605	1181	0.00174925
0.000475709	1182	0.00175554
0.000475826	1183	0.00175448
0.000477006	1184	0.00175735
0.000477732	1185	0.00175854
0.00047882	1186	0.00176106
0.000479116	1187	0.00176066
0.000479625	1188	0.00176105
0.000480237	1189	0.00176181
0.000482249	1190	0.0017677
0.000483176	1191	0.00176962
0.000483646	1192	0.00176985
0.000484528	1193	0.00177159
0.000485937	1194	0.00177526
0.0004871	1195	0.00177802
0.000487925	1196	0.00177954
0.000488013	1197	0.00177837
0.000488181	1198	0.0017775
0.000488291	1199	0.00177642
0.000490259	1200	0.00178209
0.000490377	1201	0.00178103
0.000491416	1202	0.00178333
0.000491933	1203	0.00178372
0.000494518	1204	0.0017916
0.000494617	1205	0.00179047
0.000495184	1206	0.00179104
0.000496825	1207	0.00179549
0.000497383	1208	0.00179602
0.000498185	1209	0.00179742
0.000498453	1210	0.0017969
0.000498647	1211	0.00179612
0.000502573	1212	0.00180877
0.000502857	1213	0.00180829
0.000503305	1214	0.00180842
0.000504489	1215	0.00181118
0.000504571	1216	0.00180998
0.000504986	1217	0.00180998
0.000505314	1218	0.00180967
0.000505808	1219	0.00180996
0.00050768	1220	0.00181516
0.000508831	1221	0.00181779
0.0005103	1222	0.00182155
0.00051101	1223	0.00182259
0.000511205	1224	0.0018218
0.000511707	1225	0.0018221
0.000511985	1226	0.0018216
0.00051241	1227	0.00182162
0.000514488	1228	0.00182752
0.000515008	1229	0.00182788
0.000517669	1230	0.00183583
0.000518785	1231	0.0018383
0.000519304	1232	0.00183864
0.000520175	1233	0.00184023
0.000520591	1234	0.00184021
0.000521132	1235	0.00184063
0.000523012	1236	0.00184578
0.000526401	1237	0.00185624
0.000526469	1238	0.00185497
0.000526813	1239	0.00185469
0.000529828	1240	0.0018638
0.000530079	1241	0.00186318
0.000533143	1242	0.00187244
0.00053342	1243	0.0018719
0.000534589	1244	0.0018745
0.000536637	1245	0.00188017
0.000538165	1246	0.00188401
0.000538202	1247	0.00188263
0.000538762	1248	0.00188308
0.000539245	1249	0.00188326
0.000539314	1250	0.00188199
0.000539905	1251	0.00188255
0.0005401	1252	0.00188172
0.000540799	1253	0.00188265
0.000542591	1254	0.00188739
0.000543462	1255	0.00188891
0.000546379	1256	0.00189754
0.000546485	1257	0.0018964
0.000546911	1258	0.00189636
0.000548719	1259	0.00190112
0.000549751	1260	0.00190318
0.000550374	1261	0.00190383
0.00055048	1262	0.00190269
0.000552032	1263	0.00190654
0.000556031	1264	0.00191884
0.000557183	1265	0.00192129
0.000557301	1266	0.00192018
0.000557703	1267	0.00192005
0.000558706	1268	0.00192198
0.00055903	1269	0.00192158
0.000559266	1270	0.00192088
0.000559847	1271	0.00192136
0.000561062	1272	0.00192402
0.000561528	1273	0.0019241
0.000562171	1274	0.00192479
0.00056231	1275	0.00192376
0.000563628	1276	0.00192676
0.000565238	1277	0.00193075
0.000570211	1278	0.00194621
0.000570317	1279	0.00194505
0.000570635	1280	0.00194462
0.000571031	1281	0.00194445
0.000571196	1282	0.00194349
0.000571844	1283	0.00194418
0.000575725	1284	0.00195585
0.000576042	1285	0.0019554
0.00057609	1286	0.00195405
0.000577195	1287	0.00195627
0.000578162	1288	0.00195803
0.000578783	1289	0.00195861
0.000579168	1290	0.0019584
0.000579383	1291	0.00195761
0.000579647	1292	0.00195698
0.000580906	1293	0.00195971
0.000583627	1294	0.00196737
0.000584126	1295	0.00196754
0.00058426	1296	0.00196647
0.000585072	1297	0.00196768
0.000585708	1298	0.0019683
0.000586552	1299	0.00196962
0.000586868	1300	0.00196917
0.000587362	1301	0.00196931
0.000587845	1302	0.00196942
0.000590171	1303	0.00197569
0.000590805	1304	0.0019763
0.000592108	1305	0.00197914
0.000593582	1306	0.00198255
0.000595128	1307	0.00198619
0.00059519	1308	0.00198488
0.00059701	1309	0.00198942
0.000598625	1310	0.00199328
0.000599141	1311	0.00199348
0.000599339	1312	0.00199262
0.00060017	1313	0.00199386
0.000601449	1314	0.00199659
0.000601843	1315	0.00199638
0.000603421	1316	0.00200009
0.000603781	1317	0.00199977
0.000606196	1318	0.00200624
0.000607823	1319	0.0020101
0.000608461	1320	0.00201069
0.000608879	1321	0.00201054
0.000611637	1322	0.00201812
0.000616678	1323	0.00203322
0.000617857	1324	0.00203557
0.000618949	1325	0.00203763
0.000619988	1326	0.00203951
0.000620619	1327	0.00204004
0.000621711	1328	0.0020421
0.000621916	1329	0.00204123
0.000622245	1330	0.00204078
0.000623031	1331	0.00204182
0.000623253	1332	0.00204101
0.00062393	1333	0.0020417
0.000625878	1334	0.00204654
0.000626808	1335	0.00204804
0.000629928	1336	0.0020567
0.000631086	1337	0.00205894
0.000631831	1338	0.00205983
0.000632995	1339	0.00206208
0.000633451	1340	0.00206202
0.000633844	1341	0.00206177
0.000634892	1342	0.00206364
0.000635973	1343	0.00206561
0.000638899	1344	0.00207357
0.000639145	1345	0.00207282
0.000640718	1346	0.00207638
0.000643067	1347	0.00208245
0.000644107	1348	0.00208427
0.000645204	1349	0.00208627
0.000646315	1350	0.00208832
0.000647989	1351	0.00209217
0.000648535	1352	0.00209239
0.000649309	1353	0.00209334
0.000651459	1354	0.00209872
0.000653453	1355	0.00210359
0.00065426	1356	0.00210463
0.000657718	1357	0.0021142
0.00065813	1358	0.00211396
0.000658749	1359	0.0021144
0.000660117	1360	0.00211723
0.000660536	1361	0.00211701
0.000661091	1362	0.00211724
0.000662675	1363	0.00212075
0.000663092	1364	0.00212053
0.000663157	1365	0.00211919
0.000666708	1366	0.00212897
0.000667908	1367	0.00213125
0.000669232	1368	0.00213391
0.000669576	1369	0.00213345
0.000671275	1370	0.0021373
0.000671306	1371	0.00213584
0.000671585	1372	0.00213517
0.000673648	1373	0.00214017
0.000673856	1374	0.00213927
0.000673999	1375	0.00213817
0.000674786	1376	0.00213911
0.000674888	1377	0.00213788
0.000675164	1378	0.0021372
0.000676067	1379	0.00213851
0.000676322	1380	0.00213777
0.000676505	1381	0.0021368
0.00067704	1382	0.00213694
0.000677898	1383	0.0021381
0.000679468	1384	0.0021415
0.000679984	1385	0.00214158
0.000681591	1386	0.00214509
0.000683734	1387	0.00215029
0.000684165	1388	0.00215009
0.000686297	1389	0.00215524
0.000687695	1390	0.00215808
0.000694661	1391	0.00217837
0.000696453	1392	0.00218242
0.000697323	1393	0.00218358
0.000697596	1394	0.00218286
0.000699002	1395	0.0021857
0.00070054	1396	0.00218894
0.000700586	1397	0.00218751
0.000700604	1398	0.002186
0.000701774	1399	0.00218809
0.000702867	1400	0.00218993
0.00070311	1401	0.00218912
0.000703256	1402	0.00218802
0.000704559	1403	0.00219051
0.000707928	1404	0.00219942
0.000710455	1405	0.0022057
0.000711659	1406	0.00220786
0.000712259	1407	0.00220816
0.000714264	1408	0.0022128
0.00071463	1409	0.00221236
0.000715977	1410	0.00221496
0.000716991	1411	0.00221652
0.000719107	1412	0.00222149
0.000719657	1413	0.00222162
0.000721602	1414	0.00222604
0.000723972	1415	0.00223178
0.00072417	1416	0.00223081
0.000726877	1417	0.00223757
0.000728908	1418	0.00224224
0.000729354	1419	0.00224203
0.000730862	1420	0.00224508
0.000731745	1421	0.00224622
0.000733425	1422	0.00224979
0.000735614	1423	0.00225492
0.00073593	1424	0.0022543
0.000739738	1425	0.00226438
0.000739939	1426	0.0022634
0.000740442	1427	0.00226335
0.000743447	1428	0.00227095
0.000745333	1429	0.00227512
0.000748202	1430	0.00228228
0.000749787	1431	0.00228551
0.000750687	1432	0.00228666
0.00075097	1433	0.00228592
0.000758032	1434	0.00230581
0.000758526	1435	0.00230571
0.000758853	1436	0.00230509
0.000758899	1437	0.00230363
0.000760105	1438	0.00230569
0.000760874	1439	0.00230642
0.000762637	1440	0.00231015
0.00076331	1441	0.00231059
0.000763346	1442	0.00230909
0.000763829	1443	0.00230895
0.000764924	1444	0.00231066
0.000765637	1445	0.00231122
0.000767129	1446	0.00231412
0.000767266	1447	0.00231293
0.000767955	1448	0.00231341
0.000768736	1449	0.00231416
0.000768992	1450	0.00231334
0.000770534	1451	0.00231638
0.000770683	1452	0.00231523
0.000773609	1453	0.00232243
0.000773645	1454	0.00232093
0.000776383	1455	0.00232755
0.000781296	1456	0.00234067
0.00078339	1457	0.00234533
0.000784484	1458	0.002347
0.000784931	1459	0.00234672
0.000785602	1460	0.00234712
0.00078732	1461	0.00235064
0.000788263	1462	0.00235185
0.000789276	1463	0.00235326
0.000790434	1464	0.00235511
0.000790473	1465	0.00235361
0.00079075	1466	0.00235283
0.000791253	1467	0.00235272
0.00079369	1468	0.00235836
0.000794225	1469	0.00235835
0.000797473	1470	0.00236638
0.000797683	1471	0.00236539
0.000798822	1472	0.00236716
0.000802065	1473	0.00237516
0.000802432	1474	0.00237463
0.000803343	1475	0.00237572
0.000803395	1476	0.00237426
0.000805512	1477	0.00237891
0.000807867	1478	0.00238425
0.000808444	1479	0.00238434
0.000812095	1480	0.00239348
0.000813159	1481	0.002395
0.000813205	1482	0.00239352
0.000813815	1483	0.0023937
0.000814244	1484	0.00239335
0.000814958	1485	0.00239384
0.000816435	1486	0.00239656
0.000819413	1487	0.00240369
0.000819971	1488	0.0024037
0.000819997	1489	0.00240217
0.000822633	1490	0.00240827
0.000824888	1491	0.00241325
0.000828504	1492	0.00242221
0.000828603	1493	0.00242088
0.000830693	1494	0.00242536
0.000833795	1495	0.00243278
0.000836676	1496	0.00243956
0.00083761	1497	0.00244065
0.000837989	1498	0.00244012
0.000840483	1499	0.00244576
0.000842433	1500	0.00244979
0.000844455	1501	0.00245404
0.00084642	1502	0.00245811
0.000847141	1503	0.00245857
0.000847318	1504	0.00245745
0.000847795	1505	0.0024572
0.000850307	1506	0.00246284
0.000851752	1507	0.00246539
0.000852726	1508	0.00246657
0.000853252	1509	0.00246646
0.000854766	1510	0.0024692
0.000856268	1511	0.0024719
0.000856471	1512	0.00247085
0.000860591	1513	0.0024811
0.00086292	1514	0.00248617
0.00086388	1515	0.00248729
0.000864845	1516	0.00248842
0.000865661	1517	0.00248913
0.000865982	1518	0.00248842
0.000868156	1519	0.00249302
0.000868287	1520	0.00249176
0.000868382	1521	0.00249039
0.00087125	1522	0.00249697
0.000871444	1523	0.00249589
0.000871863	1524	0.00249545
0.000873612	1525	0.00249882
0.000874622	1526	0.00250007
0.000876139	1527	0.00250276
0.000878114	1528	0.00250676
0.000878936	1529	0.00250747
0.000879409	1530	0.00250718
0.000879872	1531	0.00250686
0.000881985	1532	0.00251124
0.0008864	1533	0.00252216
0.000894848	1534	0.00254454
0.000895069	1535	0.00254351
0.000898641	1536	0.002552
0.000899788	1537	0.00255359
0.00090165	1538	0.00255722
0.000904553	1539	0.00256378
0.000905948	1540	0.00256607
0.000905958	1541	0.00256443
0.000906765	1542	0.00256505
0.000907731	1543	0.00256612
0.000907936	1544	0.00256504
0.000909185	1545	0.0025669
0.000911611	1546	0.00257209
0.000915056	1547	0.00258014
0.000921422	1548	0.00259641
0.000922728	1549	0.00259841
0.000922758	1550	0.00259682
0.000923734	1551	0.00259789
0.000924602	1552	0.00259866
0.000925078	1553	0.00259832
0.000927752	1554	0.00260415
0.000928364	1555	0.0026042
0.00092883	1556	0.00260383
0.000929372	1557	0.00260367
0.000931059	1558	0.00260673
0.00093167	1559	0.00260676
0.000931765	1560	0.00260536
0.000933158	1561	0.00260758
0.000933342	1562	0.00260643
0.000935319	1563	0.00261028
0.000936904	1564	0.00261303
0.000939052	1565	0.00261734
0.000940071	1566	0.00261851
0.000940194	1567	0.00261718
0.000944042	1568	0.00262622
0.000944357	1569	0.00262542
0.000944533	1570	0.00262424
0.000945198	1571	0.00262441
0.000945767	1572	0.00262432
0.000945881	1573	0.00262297
0.0009485	1574	0.00262856
0.000948863	1575	0.0026279
0.00094896	1576	0.0026265
0.000955895	1577	0.00264402
0.000959146	1578	0.00265133
0.000960388	1579	0.00265308
0.000961256	1580	0.0026538
0.000961768	1581	0.00265353
0.000962428	1582	0.00265367
0.000964423	1583	0.00265749
0.000965692	1584	0.00265931
0.000965899	1585	0.0026582
0.000966775	1586	0.00265894
0.000968961	1587	0.00266327
0.000970795	1588	0.00266663
0.000976343	1589	0.00268018
0.000977103	1590	0.00268058
0.00097814	1591	0.00268174
0.000979288	1592	0.0026832
0.000980411	1593	0.00268459
0.000981647	1594	0.00268629
0.00098252	1595	0.00268699
0.000983149	1596	0.00268703
0.000985271	1597	0.00269114
0.000987442	1598	0.00269538
0.00098757	1599	0.00269405
0.000987975	1600	0.00269347
0.000988713	1601	0.0026938
0.00098879	1602	0.00269232
0.000991153	1603	0.00269707
0.000993244	1604	0.00270108
0.000995964	1605	0.00270679
0.000996101	1606	0.00270547
0.000996874	1607	0.00270589
0.000997256	1608	0.00270524
0.000997814	1609	0.00270507
0.00100003	1610	0.00270941
0.00100145	1611	0.00271156
0.00100214	1612	0.00271173
0.00100303	1613	0.00271247
0.00100808	1614	0.00272444
0.00101014	1615	0.00272831
0.0010139	1616	0.00273678
0.00101436	1617	0.00273632
0.00101747	1618	0.00274302
0.00101812	1619	0.00274306
0.00101875	1620	0.00274308
0.00101932	1621	0.00274293
0.00102049	1622	0.00274437
0.00102564	1623	0.00275653
0.00102603	1624	0.00275587
0.00102609	1625	0.00275434
0.00102698	1626	0.00275503
0.00102902	1627	0.0027588
0.00103011	1628	0.00276004
0.00103158	1629	0.00276229
0.00103488	1630	0.00276942
0.00103532	1631	0.00276889
0.00103996	1632	0.00277959
0.00104126	1633	0.00278136
0.00104396	1634	0.00278688
0.0010444	1635	0.00278635
0.00104664	1636	0.00279062
0.00105017	1637	0.0027983
0.00105385	1638	0.0028064
0.00105406	1639	0.00280525
0.00105407	1640	0.00280357
0.00105437	1641	0.00280267
0.00105851	1642	0.00281195
0.00106179	1643	0.00281895
0.001065	1644	0.00282575
0.00106516	1645	0.00282446
0.0010674	1646	0.00282867
0.00106789	1647	0.00282825
0.00107206	1648	0.00283757
0.00107218	1649	0.00283618
0.00107284	1650	0.00283619
0.00107377	1651	0.00283693
0.00107407	1652	0.00283602
0.00107811	1653	0.00284496
0.0010813	1654	0.00285164
0.00108228	1655	0.00285251
0.00108479	1656	0.00285741
0.0010872	1657	0.00286202
0.00109045	1658	0.00286885
0.00109219	1659	0.00287169
0.00109351	1660	0.00287343
0.00109644	1661	0.0028794
0.00109669	1662	0.00287833
0.00109703	1663	0.00287747
0.00110165	1664	0.00288787
0.00110581	1665	0.00289703
0.0011062	1666	0.0028963
0.00110621	1667	0.0028946
0.00110624	1668	0.00289294
0.00110932	1669	0.00289926
0.0011098	1670	0.00289878
0.00111052	1671	0.00289891
0.00111942	1672	0.00292039
0.00111968	1673	0.00291932
0.00112064	1674	0.00292009
0.00112067	1675	0.00291843
0.00112098	1676	0.00291749
0.0011223	1677	0.00291918
0.00112284	1678	0.00291885
0.00112311	1679	0.00291781
0.0011254	1680	0.00292201
0.00112553	1681	0.00292063
0.00112569	1682	0.0029193
0.00113223	1683	0.00293452
0.00113285	1684	0.00293437
0.00113403	1685	0.0029357
0.0011358	1686	0.00293852
0.00113801	1687	0.00294251
0.00113975	1688	0.00294526
0.00114117	1689	0.00294717
0.00114412	1690	0.00295305
0.00114626	1691	0.00295681
0.00114943	1692	0.00296325
0.00115009	1693	0.00296319
0.00115017	1694	0.00296165
0.00115651	1695	0.00297621
0.00116145	1696	0.00298717
0.00116189	1697	0.00298655
0.00116303	1698	0.00298771
0.00116371	1699	0.00298771
0.00116376	1700	0.00298606
0.00116422	1701	0.00298551
0.00116456	1702	0.0029846
0.0011656	1703	0.00298551
0.0011669	1704	0.0029871
0.00116783	1705	0.00298772
0.0011688	1706	0.00298846
0.00117907	1707	0.00301295
0.00118545	1708	0.00302747
0.00118796	1709	0.00303211
0.00118869	1710	0.00303221
0.00119059	1711	0.00303527
0.00119091	1712	0.00303431
0.00119216	1713	0.00303574
0.00119316	1714	0.00303651
0.00119507	1715	0.00303958
0.00119515	1716	0.00303802
0.00119794	1717	0.00304333
0.00119926	1718	0.00304491
0.00119957	1719	0.00304392
0.0012003	1720	0.00304402
0.00120115	1721	0.00304441
0.00120409	1722	0.00305009
0.00120622	1723	0.00305369
0.00120922	1724	0.00305952
0.00120968	1725	0.0030589
0.00121051	1726	0.00305924
0.00121438	1727	0.00306723
0.00121452	1728	0.00306583
0.00121474	1729	0.00306461
0.00122029	1730	0.00307682
0.00122044	1731	0.00307542
0.0012216	1732	0.00307656
0.0012233	1733	0.00307908
0.00122361	1734	0.00307809
0.00122617	1735	0.00308275
0.00122714	1736	0.00308341
0.00122714	1736	0.00308341
0.00122955	1738	0.0030859
0.0012297	1739	0.0030845
0.00123063	1740	0.00308507
0.00123272	1741	0.00308852
0.00123317	1742	0.00308789
0.001234	1743	0.00308818
0.00123471	1744	0.00308818
0.00123754	1745	0.00309349
0.00123761	1746	0.00309189
0.00123934	1747	0.00309446
0.00124027	1748	0.003095
0.00124126	1749	0.00309571
0.00124216	1750	0.00309618
0.00124218	1751	0.00309447
0.00124463	1752	0.00309878
0.00124877	1753	0.00310733
0.001253	1754	0.00311606
0.00125646	1755	0.00312288
0.00125701	1756	0.00312247
0.00125849	1757	0.00312437
0.00125947	1758	0.00312504
0.00126216	1759	0.00312993
0.00126501	1760	0.00313522
0.00126504	1761	0.0031335
0.00126525	1762	0.00313225
0.00126704	1763	0.00313489
0.00126805	1764	0.00313563
0.00127041	1765	0.00313967
0.00127149	1766	0.00314057
0.00127208	1767	0.00314025
0.00127485	1768	0.00314529
0.00127923	1769	0.00315432
0.00128029	1770	0.00315516
0.00128242	1771	0.00315862
0.00128434	1772	0.00316157
0.00128678	1773	0.00316578
0.00128991	1774	0.00317169
0.00129107	1775	0.00317277
0.00129138	1776	0.00317174
0.001293	1777	0.00317393
0.00129309	1778	0.00317236
0.00129451	1779	0.00317407
0.00130058	1780	0.00318714
0.00130213	1781	0.00318916
0.0013035	1782	0.00319073
0.00130433	1783	0.00319096
0.00130613	1784	0.00319357
0.00130942	1785	0.00319983
0.00131103	1786	0.00320197
0.00131189	1787	0.00320227
0.00131596	1788	0.00321042
0.00131691	1789	0.00321093
0.00131771	1790	0.0032111
0.00132052	1791	0.00321613
0.00132289	1792	0.00322011
0.00132411	1793	0.00322128
0.00132526	1794	0.00322229
0.00132657	1795	0.00322368
0.00132719	1796	0.00322339
0.00133005	1797	0.00322854
0.00133062	1798	0.00322812
0.00133211	1799	0.00322994
0.00133343	1800	0.00323135
0.00133384	1801	0.00323055
0.00133498	1802	0.0032315
0.0013387	1803	0.00323872
0.00134109	1804	0.0032427
0.00134697	1805	0.00325511
0.00134921	1806	0.00325873
0.00135095	1807	0.00326111
0.00135176	1808	0.00326128
0.00135199	1809	0.00326002
0.00135408	1810	0.00326325
0.00135482	1811	0.00326323
0.00135555	1812	0.00326319
0.00135747	1813	0.003266
0.0013576	1814	0.00326452
0.00135817	1815	0.00326409
0.00136124	1816	0.00326968
0.00136478	1817	0.00327637
0.00136482	1818	0.00327466
0.00136887	1819	0.00328257
0.00137095	1820	0.00328577
0.00137669	1821	0.00329771
0.00137736	1822	0.00329751
0.00137847	1823	0.00329834
0.00138284	1824	0.00330698
0.00138364	1825	0.0033071
0.00138382	1826	0.00330572
0.00138393	1827	0.00330417
0.00139701	1828	0.00333356
0.0013979	1829	0.00333388
0.00139978	1830	0.00333652
0.00140064	1831	0.00333676
0.00140165	1832	0.00333734
0.00140317	1833	0.00333914
0.00140534	1834	0.00334247
0.00140599	1835	0.0033422
0.00140632	1836	0.00334115
0.00140868	1837	0.00334495
0.00140911	1838	0.00334416
0.00141542	1839	0.0033573
0.00141574	1840	0.00335622
0.0014159	1841	0.00335477
0.00141644	1842	0.00335425
0.00141645	1843	0.00335245
0.00141797	1844	0.00335423
0.00141808	1845	0.00335266
0.00142072	1846	0.00335709
0.00142235	1847	0.00335912
0.0014237	1848	0.00336048
0.00142595	1849	0.00336398
0.00142689	1850	0.00336438
0.00143139	1851	0.00337317
0.00143323	1852	0.00337567
0.00143355	1853	0.00337462
0.00143357	1854	0.00337283
0.00143617	1855	0.00337712
0.00143695	1856	0.00337714
0.0014376	1857	0.00337685
0.00143958	1858	0.00337968
0.00143977	1859	0.0033783
0.00144179	1860	0.00338123
0.00144181	1861	0.00337946
0.00144392	1862	0.0033826
0.00144396	1863	0.00338088
0.00144521	1864	0.00338198
0.00144918	1865	0.00338945
0.0014516	1866	0.0033933
0.00145167	1867	0.00339164
0.00145271	1868	0.00339225
0.00145299	1869	0.00339108
0.00145465	1870	0.00339315
0.00145589	1871	0.00339421
0.00145707	1872	0.00339515
0.00145711	1873	0.00339343
0.00145837	1874	0.00339455
0.00145957	1875	0.00339554
0.00145985	1876	0.00339439
0.00146006	1877	0.00339307
0.00146194	1878	0.00339561
0.00146495	1879	0.00340081
0.00146676	1880	0.00340319
0.00146862	1881	0.0034057
0.00146893	1882	0.00340461
0.00146979	1883	0.00340478
0.00147352	1884	0.00341162
0.00147545	1885	0.00341428
0.00147622	1886	0.00341424
0.00147796	1887	0.00341647
0.00147891	1888	0.00341684
0.00148011	1889	0.00341782
0.0014807	1890	0.00341736
0.00148096	1891	0.00341616
0.00148203	1892	0.00341682
0.00148232	1893	0.00341568
0.00149092	1894	0.00343368
0.0014945	1895	0.0034401
0.00149662	1896	0.00344317
0.00149837	1897	0.00344539
0.00149929	1898	0.00344569
0.00149942	1899	0.00344416
0.00150094	1900	0.00344584
0.00150349	1901	0.00344988
0.00150586	1902	0.00345351
0.00150739	1903	0.00345519
0.00150926	1904	0.00345766
0.00151081	1905	0.0034594
0.00151334	1906	0.00346337
0.00152142	1907	0.00348003
0.00152309	1908	0.00348203
0.00152562	1909	0.003486
0.00152614	1910	0.00348536
0.00152785	1911	0.00348744
0.00152835	1912	0.00348674
0.00152866	1913	0.00348564
0.00152986	1914	0.00348654
0.0015316	1915	0.00348868
0.00153166	1916	0.003487
0.00153679	1917	0.00349686
0.00154546	1918	0.00351476
0.00154684	1919	0.00351606
0.00154776	1920	0.00351632
0.00154827	1921	0.00351566
0.00154888	1922	0.00351521
0.00154938	1923	0.0035145
0.00154957	1924	0.0035131
0.00155096	1925	0.00351444
0.00155349	1926	0.00351833
0.00155477	1927	0.00351942
0.00155559	1928	0.00351945
0.00155888	1929	0.00352506
0.00155965	1930	0.00352497
0.00155972	1931	0.00352331
0.00156249	1932	0.00352774
0.00156444	1933	0.00353031
0.0015653	1934	0.00353042
0.00157816	1935	0.00355759
0.00158052	1936	0.00356106
0.00158074	1937	0.00355973
0.00158331	1938	0.00356367
0.00158362	1939	0.00356254
0.00158759	1940	0.00356962
0.00158914	1941	0.00357127
0.00158962	1942	0.0035705
0.00158982	1943	0.00356913
0.00159348	1944	0.00357549
0.001594	1945	0.00357483
0.00159455	1946	0.00357422
0.0015965	1947	0.00357676
0.00159727	1948	0.00357663
0.00160047	1949	0.00358198
0.00160102	1950	0.00358137
0.00160289	1951	0.00358371
0.00160308	1952	0.00358229
0.0016042	1953	0.00358296
0.00160435	1954	0.00358146
0.00160799	1955	0.00358775
0.00161261	1956	0.00359621
0.00161475	1957	0.00359915
0.00161635	1958	0.00360089
0.00161941	1959	0.00360585
0.00162093	1960	0.00360739
0.00162191	1961	0.00360773
0.00162318	1962	0.00360872
0.00162684	1963	0.00361502
0.00163014	1964	0.0036205
0.00163052	1965	0.00361951
0.00163114	1966	0.00361905
0.00163245	1967	0.0036201
0.00163824	1968	0.0036311
0.00164533	1969	0.00364496
0.001647	1970	0.00364681
0.00165076	1971	0.00365328
0.00165257	1972	0.00365542
0.00165607	1973	0.00366132
0.00165669	1974	0.00366083
0.00165751	1975	0.0036608
0.00166102	1976	0.00366668
0.00166165	1977	0.00366622
0.00166179	1978	0.00366467
0.00166294	1979	0.00366535
0.00166433	1980	0.00366657
0.00166785	1981	0.00367246
0.00166847	1982	0.00367199
0.00167228	1983	0.00367851
0.00167366	1984	0.00367969
0.00167587	1985	0.00368268
0.00167591	1986	0.00368093
0.00167684	1987	0.00368111
0.00167805	1988	0.00368191
0.00167809	1989	0.00368016
0.00167982	1990	0.00368211
0.00169071	1991	0.0037041
0.00169222	1992	0.00370556
0.00169487	1993	0.00370949
0.00169514	1994	0.00370824
0.00169577	1995	0.00370774
0.00169872	1996	0.00371234
0.00169944	1997	0.00371205
0.00170205	1998	0.00371588
[truncated: 12,113 more rows]
