# Supplementary material for: Transcriptome analysis of Aspergillus niger grown on sugarcane bagasse
Source: Biotechnol Biofuels. 2011 Oct 18;4:40. doi: 10.1186/1754-6834-4-40 (PMC3219568; doi:10.1186/1754-6834-4-40)
Supplement: Additional file 2 — Categorization of up- and downregulated genes of Aspergillus niger grown on steam-exploded sugarcane bagasse. Tables showing differentially expressed (up- and downregulated) genes of A. niger grown on steam-exploded sugarcane bagasse (SEB) based on Functional Catalogue (FunCat) database categorization http://mips.helmholtz-muenchen.de/proj/funcatDB/. The genes were classified into different categories, which allowed us to observe the enrichment of these genes after growing A. niger on SEB. [file 1754-6834-4-40-S2.XLS]

## Sheet: FunCatDOWN
Cell growth/ morphogenesis		Degradation/ modification of foreign (exogenous) compounds		Assembly of protein complexes		Eukaryotic plama membrane
An07g05510	Ferric reductase, NADH/NADPH oxidase and related proteins	An01g06820	NADP/FAD dependent oxidoreductase	An07g07000	Title: strong similarity to mitochondrial m-AAA protease subunit Yta12 - Saccharomyces cerevisiae; Function: independent of its proteolytic function, a chaperone-like activity of the Yta10-12 complex is required for assembly of the membrane-associated ATP synthase.; Function: the S. cerevisiae homolog Yty12p is subunit of the mitochondrial Yta10-12 complex m-AAA protease, which mediates the degra…	An08g08070	Title: strong similarity to seladin-1 - Homo sapiens; Remark: seladin-1 is a human homolog of the DIMINUTO/DWARF1 gene described in plants and Caenorhabditis elegans. Its sequence shares similarities with flavin-adenin-dinucleotide (FAD)-dependent oxidoreductases.; Remark: seladin-1 is an important factor for the protection of cells against Abeta toxicity and oxidative stress, and they suggest th…
An02g02940	Title: strong similarity to Hsp70-interacting protein Chip - Drosophila melanogaster; Function: the mammalian Chip homologue is well characterized as chaperone Pubmed 10330192.; Remark: the Drosophila melanogaster Chip protein plays a important role in fly development.; Similarity: the ORF encoded protein shows also strong similarity to the human PPRM-1 protein described in patent WO9949037-A2.	An08g08720	unknown	An02g02940	Title: strong similarity to Hsp70-interacting protein Chip - Drosophila melanogaster; Function: the mammalian Chip homologue is well characterized as chaperone Pubmed 10330192.; Remark: the Drosophila melanogaster Chip protein plays a important role in fly development.; Similarity: the ORF encoded protein shows also strong similarity to the human PPRM-1 protein described in patent WO9949037-A2.	An01g06870	Serine palmitoyltransferase
An12g00790	Title: strong similarity to stress-induced protein Sti1 - Saccharomyces cerevisiae; Remark: STI1 may play a role in mediating the heat shock response of some HSP70 genes.	An13g01810	Title: strong similarity to 4-hydroxyacetophenone monooxygenase hapE - Pseudomonas fluorescens; Catalytic activity: 4-hydroxyacetophenone monooxygenase (HAPMO) of P. fluorescens catalyses the reaction 4-hydroxyphenylacetate + NAD(P)H + O(2) = 3,4-dihydroxyphenylacetate + NAD(P)(+) + H(2)O.; Remark: HAPMO of P. fluorescens is a homodimer of approximately 140 kDa with each subunit containing a nonc…	An12g00790	Title: strong similarity to stress-induced protein Sti1 - Saccharomyces cerevisiae; Remark: STI1 may play a role in mediating the heat shock response of some HSP70 genes.	An11g00680	Title: similarity to sterol glycosyltransferase SGT - Avena sativa; Catalytic activity: SGTs can use different sterols such as cholesterol, sitosterol, and ergosterol as sugar acceptors.; Function: Microorganisms containing a recombinant SGT protein have better resistance to high salt/ethanol content of growth media, cold/frost and high temperature.; Function: Sterol glucosides, typical membrane-…
An02g02180	Title: similarity to HTRM clone 052927 from patent WO9957144-A2 - Homo sapiens; Remark: HTRM are human transcriptional regulator molecules. The patent gives no further information about the function of the protein.	An07g07300	Title: strong similarity to prostaglandin f(2alpha) synthase TbPGFS - Trypanosoma brucei; Similarity: the predicted A. niger protein shows similarity to several predicted reductases/dehydrogenases.; (1.1.1.-)	An16g01920	Amino acid transporters	An14g02610	Title: strong similarity to ATP-binding cassette multidrug transport protein atrB - Aspergillus nidulans; Localization: integral membrane protein.; Remark: cDNA of atrB can complement the drug hypersensitivity associated with PDR5 deficiency in S. cerevisiae.; Similarity: belongs to the ATP-binding transport protein family (ABC transporters).; plasma membrane
An13g00850	unknown	An08g08290	transcriptional activator of proteases PrtT	An02g03760	Mitochondrial ATP-dependent protease PIM1/LON	An09g03160	Title: strong similarity to ATPase Drs2 -Saccharomyces cerevisiae; Function: DRS2 encodes an aminophospholipid-transporting ATPase.; Function: DRS2 has a possible role in late Golgi function.; Golgi; Localization: DRS2 localizes to late Golgi membranes.; Similarity: DRS2 has similarity to membrane-spanning Ca2+ ATPases.; Similarity: DRS2 is a member of the cation transporting (E1-E2) P-type ATPas…
An08g03730	Title: similarity to gibberellin 7-oxidase -Cucurbita maxima; Catalytic activity: Gibberellin + 2-oxoglutarate + O(2) 2-beta-hydroxygibberellin + succinate + CO(2).; Remark: closest manual homolog (BLASTP) is PIR:T09683 gibberellin 7-oxidase - Cucurbita maxima (winter squash).; (1.14.11.-)	An05g00500	Title: strong similarity to benzoate 4-hydroxylase P450rm - Rhodotorula minuta; Catalytic activity: P450rm of R. minuta catalyzes the formation of isobutene from isovalerate.; Pathway: P450rm of R. minuta is involved in the 4-hydroxylation of benzoate.; Remark: P450rm of R. minuta belongs to the cytochrome P450 family.; (1.14.14.-)	An08g03550	Title: similarity to hypothetical RNA export mediator like protein CAD21423.1 - Neurospora crassa;	An03g03460	Title: strong similarity to L-galactonolactone oxidase Alo - Saccharomyces cerevisiae; Catalytic activity: D-arabinono-1,4-lactone oxidase catalyzes the reaction of D-arabinono-1,4-lactone + O(2) D-erythro-ascorbate + H(2)O(2).; Catalytic activity: L-galactonolactone oxidase (1. 1. 3. 24) catalyzes the reaction of L-galactono-1,4-lactone + O(2) L-ascorbate + H(2)O(2).; Function: D-erythroascorbic…
An02g09740	nitrogen assimilation regulatory protein nit-4	An11g02230	Title: strong similarity to lanosterol 14 alpha-demethylase (P450(14DM)) CYP51 - Penicillium italicum; Function: CYP51 of P. italicum catalyses C14-demethylation of lanosterol which is critical for ergosterol biosynthesis.; Function: CYP51 of P. italicum transforms lanosterol into 4,4'-dimethyl cholesta-8,14,24-triene-3-beta-ol.; Pathway: ergosterol biosynthesis.; Remark: CYP51 of P. italicum is …	An02g01630	unknown	An08g04100	Title: strong similarity to serine palmitoyltransferase 2 Lcb2 - Saccharomyces cerevisiae; Catalytic activity: LCB2 of S. cerevisiae catalyzes the reaction of palmitoyl-CoA + l-serine = CoA + 3-dehydro-d-sphinganine + CO(2).; Complex: LBC1 and LBC2 may encode subunits of the enzyme.; Pathway: LCB2 of S. cerevisiae catalyzes the first step in the biosynthesis of the long-chain base component of sp…
An02g06830	MEKK and related serine/threonine protein kinases	An01g14990	Cytochrome P450 CYP3/CYP5/CYP6/CYP9 subfamilies	An07g05240	Title: weak similarity to breast and ovarian cancer associated antigen protein sequence SEQ ID NO:674 from patent WO200055173-A1 - Homo sapiens; Similarity: the ORF shows also unspecific similarity to some glutamic acid-rich proteins.	An08g00670	Integral membrane protease of the rhomboid family involved in different forms of regulated intramembrane proteolysis
An13g03910	Dihydroorotase and related enzymes	An11g02990	Cytochrome P450 CYP4/CYP19/CYP26 subfamilies	An09g06010	Title: strong similarity to hypothetical membrane protein YIL003w - Saccharomyces cerevisiae; Similarity: YIL003w of S. cerevisiae belongs to the mrp/nbp35 family of ATP-binding proteins.	An09g00850	Pleiotropic drug resistance proteins (PDR1-15), ABC superfamily
An11g07660	Title: similarity to exo-1,3-beta-glucanase Xog -Candida ablicans; Catalytic activity: Successive hydrolysis of beta-D-glucose units from the non-reducing ends of 1,3-beta-D-glucans, releasing alpha-glucose.; Remark: beta-glucanases participate in the metabolism of beta-glucan, the main structural component of the cell wall, could also function biosynthetically as a transglycosylase.; (3.2.1.58)	An08g03780	transcription activator xlnR	An03g05060	Amino acid transporters	An01g05660	Title: strong similarity to endocytosis protein Ede1 - Saccharomyces cerevisiae; Localization: Ede1 of S. cerevisiae is localized in punctate cortical spots that only partially colocalize with actin patches.; Phenotype: deletion of Ede1 of S. cerevisiae impairs the diploid budding pattern, but has only a small impact on actin cytoskeleton organization.; Phenotype: deletion of Ede1 of S. cerevisia…
An09g06010	Title: strong similarity to hypothetical membrane protein YIL003w - Saccharomyces cerevisiae; Similarity: YIL003w of S. cerevisiae belongs to the mrp/nbp35 family of ATP-binding proteins.	An03g00250	beta-1,6-N-acetylglucosaminyltransferase, contains WSC domain	An15g06290	Predicted ATPase, nucleotide-binding	An15g04490	Title: strong similarity to myosin I myoA -Aspergillus nidulans; Catalytic activity: ATP + H(2)O ADP + phosphate.; Function: myoA involved in hyphal morphogenesis,vesicle migration, septal wall formation, and cell polarity.; Localization: a GFP-myoA fusion protein in Aspergillus nidulans is enriched in growing hyphal tips, at sites of septum formation and in patches at the cell cortex.; cytoskele…
An07g07450	Title: similarity to fork head protein Fkh1 -Saccharomyces cerevisiae; Similarity: shows similarity to forkhead containing transcription factors, but similarity is only in the forkhead domain.	An02g10840	dopa decarboxylase 3 DDC3	An07g08240	acetate regulatory DNA binding protein facB	An08g03570	Title: similarity to slow myosin heavy chain MyHC3 -Coturnix Coturnix; Similarity: only C-terminal half shows similarity to C-terminal half of MyHC3 C. coturnix.; cytoskeleton
An15g06290	Predicted ATPase, nucleotide-binding	An02g14290	Title: strong similarity to cephalosporin esterase -Rhodosporidium toruloides; Function: the R. toruloides cephalosporin esterase hydrosyses the acetyl estyl bond on the 10-position of the antibiotic cephalosporin C, producingDeacetylcephalosporin and acetate.; Pathway: the cephalosporin cleavage is part of the penicillin and cephalosporin metabolism.; (3.1.1.41)	An02g07380	homoserine dehydrogenase YJR139c	An12g04500	P-type ATPase
An09g03160	Title: strong similarity to ATPase Drs2 -Saccharomyces cerevisiae; Function: DRS2 encodes an aminophospholipid-transporting ATPase.; Function: DRS2 has a possible role in late Golgi function.; Golgi; Localization: DRS2 localizes to late Golgi membranes.; Similarity: DRS2 has similarity to membrane-spanning Ca2+ ATPases.; Similarity: DRS2 is a member of the cation transporting (E1-E2) P-type ATPas…	An01g05620	short-chain alcohol dehydrogenase adhA	An12g04920	Title: similarity to hypothetical protein SPCC70.11c - Schizosaccharomyces pombe;	An11g05730	unknown
An07g01620	FOG: Zn-finger	An15g07160	nuclear localization protein Npl6	An09g06440	hypothetical calcium-related spray protein	An15g01510	P-type ATPase
An02g07380	homoserine dehydrogenase YJR139c	An15g05110	Cytochrome P450 CYP3/CYP5/CYP6/CYP9 subfamilies	An01g09650	FYVE finger containing protein	An08g10360	unknown
An08g04000	unknown	An12g03120	Title: strong similarity to lipase LipP -Pseudomonas sp.; Function: lipP of Pseudomonas sp. shows 1,3-positional specificity towards triolein.; Function: lipP of Pseudomonas sp. shows high activity towards short-chain to medium-chain fatty acids.; Similarity: lipP of Pseudomonas sp. belongs to the 'gdxg' family of lipolytic enzymes.; (3.1.1.-)	An15g06020	Ubiquitin activating enzyme UBA1	An11g10320	Ras-related small GTPase, Rho type
An03g05600	Title: similarity to ankyrin G - Rattus norvegicus; Remark: ankyrins form a connection from the actin cytoskeleton to the plasmamembrane.			An08g05440	Title: similarity to Rho-type GTPase-activating protein Dbm1 - Saccharomyces cerevisiae; Remark: DBM1 in S. cerevisiae is a GTPase-activating protein (GAP) for cdc42 and/or rho1.; Remark: DBM1 in S. cerevisiae is involved in the control of pheromone-response pathway, in polarized cell growth and proper bud site selection.; Similarity: occuring blastp matches against N-chimerins are likely to be r…	An07g06730	Title: strong similarity to cut3p -Schizosaccharomyces pombe; Complex: cut3/SMC4 of S. pombe is a subunit of the SMC (structural maintenance of chromosomes) complex. SMC and non-SMC subunits form the condensin complex, which has supercoiling activity.; Function: cut3/SMC4 of S. pombe is involved in chromosome condensation.; Similarity: the predicted protein shows strong similarity to cut3/SMC4 of…
An01g12610	Title: strong similarity to plasmid maintenance,respiration and cell proliferation protein Smp2 -Saccharomyces cerevisiae; Remark: disruption of the yeast genomic SMP2 gene resulted in a respiration-deficient phenotype, although the cells retained mitochondrial DNA, and showed increased stability of pSR1 like the original smp2 mutant. The function of the Smp2 protein in plasmid maintenance is ind…			An01g02600	Vesicle coat complex AP-1, gamma subunit	An12g00800	Ca2+-dependent lipid-binding protein CLB1/vesicle protein vp115/Granuphilin A, contains C2 domain
An08g06570	Transketolase			An09g06110	Ubiquitin-protein ligase	An07g04780	Title: strong similarity to myosin II myo2p -Schizosaccharomyces pombe; Catalytic activity: ATP + H2O = ADP + orthophosphate.; Remark: overexpression of myo2+ results in the inhibition of cytokinesis; cells become elongated and multinucleate and fail to assemble a functional cytokinetic actin ring and are either aseptate or form aberrant septa.; Remark: these results suggest that a contractile ac…
An02g13160	Ferric reductase, NADH/NADPH oxidase and related proteins			An01g12710	RNA polymerase II, large subunit	An15g02740	Title: strong similarity to anucleate primary sterigmata gene apsA - Aspergillus nidulans; Function: apsA of A. nidulans is required for nuclear positioning and completion of asexual development.; Phenotype: apsA mutants of A. nidulans are partially blocked in conidiation (asexual sporulation) due to failure of the organized migration of nuclei into the conidiophore metulae.; Phenotype: apsA muta…
An09g06440	hypothetical calcium-related spray protein			An13g01020	fluconazole resistance transporter Flr1	An15g01980	Title: strong similarity to 8-amino-7-oxononanoate synthase from patent WO9927105-A2 - Chlamydia pneumoniae; Catalytic activity: 6-carboxyhexanoyl-CoA + L-alanine = 8-amino-7-oxononanoate + CoA + CO2.; Pathway: biotin metabolism.; Remark: belongs to a putative biotin synthesis cluster.; Remark: strong similarity to hlamydia pneumoniae transmembrane protein sequence patent WO9927105-A2.; Similarit…
An07g09690	Sterol reductase/lamin B receptor			An08g05870	Cullins	An07g01250	Title: strong similarity to ATP-binding cassette multidrug transport protein atrA - Aspergillus nidulans; Remark: the transcription of atrA in mycelium of A. nidulans is strongly enhanced by treatment with several drugs, including antibiotics, azole fungicides and plant defense toxins.; Similarity: the protein shows also strong similarity to yeast transporter Pdr5p (PATENTPROT: AAB28182,patentno.…
An06g01190	Ca2+ sensor (EF-Hand superfamily)			An03g04600	Phospholipase A2-activating protein (contains WD40 repeats)	An15g04860	UDP-glucuronosyl and UDP-glucosyl transferase
An08g05440	Title: similarity to Rho-type GTPase-activating protein Dbm1 - Saccharomyces cerevisiae; Remark: DBM1 in S. cerevisiae is a GTPase-activating protein (GAP) for cdc42 and/or rho1.; Remark: DBM1 in S. cerevisiae is involved in the control of pheromone-response pathway, in polarized cell growth and proper bud site selection.; Similarity: occuring blastp matches against N-chimerins are likely to be r…			An15g05740	Title: strong similarity to GTP-binding protein Rab6 - Homo sapiens; Function: Rab6 of H. sapiens is probably involved in vesicle traffic targeting.; Similarity: belongs to the ras superfamily.	An07g08290	transcription activator prnA
An12g02450	Alpha-amylase			An11g02750	WD40 protein DMR-N9	An15g01130	Title: strong similarity to brefeldin A resistance protein bfr1p - Schizosaccharomyces pombe; Function: the ATP-binding cassette transporter bfr1 from Schizosaccharomyces pombe confers hyper-resistance to brefeldin A (BFA), an inhibitor of intracellular protein transport. It could serve as an efflux pump of various antibiotics.; Remark: alternate names for S. pombe bfr1 ABC-transporter: SPBC18B5.…
An09g06110	Ubiquitin-protein ligase			An14g00180	26S proteasome regulatory complex, ATPase RPT6	An01g12620	unknown
An06g01490	GTPase-activating protein			An15g04470	unknown	An01g12380	Title: strong similarity to ATP-binding cassette transporter PMR1 - Penicillium digitatum; Function: multidrug resistance.; Similarity: shows strong similarity to several fungal ABC-transporter.; plasma membrane
An08g10070	Helicase-like transcription factor HLTF/DNA helicase RAD5, DEAD-box superfamily			An01g03470	E3 ubiquitin protein ligase	An05g01660	Pleiotropic drug resistance proteins (PDR1-15), ABC superfamily
An13g01020	fluconazole resistance transporter Flr1			An13g00800	Predicted E3 ubiquitin ligase, integral peroxisomal membrane protein
An08g03240	MAPKKK (MAP kinase kinase kinase) SSK2 and related serine/threonine protein kinases			An07g07610	Leucine rich repeat proteins, some proteins contain F-box
An02g14710	Title: strong similarity to hypothetical calcium-related spray protein - Neurospora crassa; Function: the N. crassa SPRAY protein is supposed to be located in an organellar membrane, regulating the distribution of Ca(2+) via calcineurin.; Phenotype: the N. crassa spray mutant is sensitive to calcineurin inhibitors.; Remark: between the contig-sequence positions 193548 - 193933 one or more introns…			An14g04160	Title: strong similarity to cofilin Cof1 -Saccharomyces cerevisiae; Function: cofilin cof1 of S. cerevisiae is an essential component of the yeast cortical cytoskeleton, a low-molecular weight actin-binding and depolymerizing protein with several activities in vitro.; Induction: cofilin activity is regulated by phosphorylation.; Remark: a splice site was detected upstream of the START codon.; Rem…
An07g05090	RhoGEF GTPase			An01g11960	Title: similarity to brefeldin A resistance protein Bfr1 - Saccharomyces cerevisiae; Complex: Bfr1 also associates with yeast polyribosomes and mRNP complexes.; Complex: Bfr1 interacts with Bbp1, a component of the spindle pole body.; Remark: Bfr1 protein from S. cerevisiae is a multicopy suppressor of brefeldin A-induced lethality. Bfr1 , in addition, partially suppresses the growth and secretio…
An12g04710	Protein involved in vacuolar polyphosphate accumulation, contains SPX domain			An15g02320	Mitochondrial F1-ATPase assembly protein
An01g05350	Polyadenylation factor I complex, subunit, Yth1 (CPSF subunit)			An11g10490	Ubiquitin-protein ligase
An13g01180	Invasion-inducing protein TIAM1/CDC24 and related RhoGEF GTPases			An13g00290	Synaptic vesicle protein EHS-1 and related EH domain proteins
An08g05870	Cullins			An02g08020	Vacuolar H+-ATPase V0 sector, subunits c/c'
An02g01950	Title: similarity to homolog of the human E core protein Sme1 - Saccharomyces cerevisiae; Function: S. cerevisiae Sme1 is an essential for pre-mRNA splicing, cap modification and U1, U2, U4 and U5 snRNA stability.; Remark: alternate name for S. cerevisiae Sme1: YOR159C.; Similarity: the S. cerevisiae Sme1 protein is a human E core protein homolog.; nucleus; (2.7.1.-)			An01g05660	Title: strong similarity to endocytosis protein Ede1 - Saccharomyces cerevisiae; Localization: Ede1 of S. cerevisiae is localized in punctate cortical spots that only partially colocalize with actin patches.; Phenotype: deletion of Ede1 of S. cerevisiae impairs the diploid budding pattern, but has only a small impact on actin cytoskeleton organization.; Phenotype: deletion of Ede1 of S. cerevisia…
An07g06130	Guanine nucleotide binding protein MIP1			An08g03570	Title: similarity to slow myosin heavy chain MyHC3 -Coturnix Coturnix; Similarity: only C-terminal half shows similarity to C-terminal half of MyHC3 C. coturnix.; cytoskeleton
An07g07610	Leucine rich repeat proteins, some proteins contain F-box			An07g07240	F-box protein containing LRR
An14g04160	Title: strong similarity to cofilin Cof1 -Saccharomyces cerevisiae; Function: cofilin cof1 of S. cerevisiae is an essential component of the yeast cortical cytoskeleton, a low-molecular weight actin-binding and depolymerizing protein with several activities in vitro.; Induction: cofilin activity is regulated by phosphorylation.; Remark: a splice site was detected upstream of the START codon.; Rem…			An12g04750	Title: strong similarity to prohibitin Phb2 -Saccharomyces cerevisiae; Complex: Phb2p of S. cerevisiae forms a large multimeric complex with Phb1p.; Function: Phb1/Phb2 complex of S. cerevisiae is involved in stabilization of mitochondrial proteins.; Function: prohibitins are ubiquitous, abundant and evolutionarily strongly conserved proteins that play a role in important cellular processes.; Fun…
An01g11960	Title: similarity to brefeldin A resistance protein Bfr1 - Saccharomyces cerevisiae; Complex: Bfr1 also associates with yeast polyribosomes and mRNP complexes.; Complex: Bfr1 interacts with Bbp1, a component of the spindle pole body.; Remark: Bfr1 protein from S. cerevisiae is a multicopy suppressor of brefeldin A-induced lethality. Bfr1 , in addition, partially suppresses the growth and secretio…			An11g05730	unknown
An08g03530	Exosomal 3'-5' exoribonuclease complex, subunit Rrp44/Dis3			An11g09985	Mitochondrial protein Surfeit 1/SURF1/SHY1, required for expression of cytochrome oxidase
An11g10490	Ubiquitin-protein ligase			An15g00140	WD40 repeat-containing protein
An13g00290	Synaptic vesicle protein EHS-1 and related EH domain proteins			An01g06060	GTPase Rab11/YPT3, small G protein superfamily
An01g05660	Title: strong similarity to endocytosis protein Ede1 - Saccharomyces cerevisiae; Localization: Ede1 of S. cerevisiae is localized in punctate cortical spots that only partially colocalize with actin patches.; Phenotype: deletion of Ede1 of S. cerevisiae impairs the diploid budding pattern, but has only a small impact on actin cytoskeleton organization.; Phenotype: deletion of Ede1 of S. cerevisia…			An02g07780	GTP-binding ADP-ribosylation factor Arf6 (dArf3)
An15g04490	Title: strong similarity to myosin I myoA -Aspergillus nidulans; Catalytic activity: ATP + H(2)O ADP + phosphate.; Function: myoA involved in hyphal morphogenesis,vesicle migration, septal wall formation, and cell polarity.; Localization: a GFP-myoA fusion protein in Aspergillus nidulans is enriched in growing hyphal tips, at sites of septum formation and in patches at the cell cortex.; cytoskele…			An09g03990	unknown
An08g03570	Title: similarity to slow myosin heavy chain MyHC3 -Coturnix Coturnix; Similarity: only C-terminal half shows similarity to C-terminal half of MyHC3 C. coturnix.; cytoskeleton			An02g13360	Title: strong similarity to assembly factor of cytochrome c oxidase Sco1 - Saccharomyces cerevisiae; Remark: the yeast nuclear SCO1 gene is required for the accumulation of subunits 1 and 2 of cytochrome c oxidase complex. Thought to play a role in either mitochondrial copper transport or insertion of copper into the active site of cox.; Similarity: the protein belongs to the SCO1/2 protein famil…
An14g04950	U1 small nuclear ribonucleoprotein (RRM superfamily)			An09g02280	Title: similarity to U4/U6 snRNP 52kD protein Prp4 -Saccharomyces cerevisiae; Function: PRP4 of S. cerevisiae is necessary for spliceosome assembly and for splicing of pre-mRNA.; Remark: PRP4 of S. cerevisiae is also known as RNA4 or YPR178w.; Similarity: the similarity to PRP4 of S. cerevisiae involves only the N-terminal half of the predicted protein.
An01g06610	choline sulfatase betC			An09g03480	Predicted snRNP core protein
An07g07240	F-box protein containing LRR			An08g04080	Mitochondrial processing peptidase, alpha subunit
An12g04500	P-type ATPase			An09g05250	unknown
An12g04750	Title: strong similarity to prohibitin Phb2 -Saccharomyces cerevisiae; Complex: Phb2p of S. cerevisiae forms a large multimeric complex with Phb1p.; Function: Phb1/Phb2 complex of S. cerevisiae is involved in stabilization of mitochondrial proteins.; Function: prohibitins are ubiquitous, abundant and evolutionarily strongly conserved proteins that play a role in important cellular processes.; Fun…			An11g09850	unknown
An07g05060	cAMP-dependent protein kinase catalytic subunit (PKA)			An14g03790	Vesicle trafficking protein Sec1
An08g06680	Title: strong similarity to cyclin dependent kinase 2-alpha Cdk2-alpha - Rattus norvegicus; Function: Cdk2 of R. norvegicus interacts with cyclins A, D, or E; the activity of Cdk2 is maximal during S phase and G2.; Function: Cyclin-dependent kinase 2 (Cdk2) controls the transition from the G1 to the S phase in the mammalian cell cycle.; deleted EC_number 2.7.1.37			An11g04670	Title: strong similarity to DNA helicase QDE-3 -Neurospora crassa [putative frameshift]; Function: the QDE-3 protein from N. crassa is involved in the phenomenon of posttranscriptional gene silencing (PTGS), which occurs when a transgene is introduced into a cell. The QDE-3 protein may function in the DNA-DNA interaction between introduced transgenes or with an endogenous gene required for gene-s…
An11g05730	unknown			An08g03690	Title: strong similarity to ADP-ribosylation factor arf1 - Ajellomyces capsulatus; Function: ARF-GDP causes COPI dissociation and stimulates the formation of retrograde transport structures that recycle Golgi membrane back to the ER.; Function: human and S. cerevisiae ARF1-GTP, through assembly of COPI to membranes and, possibly, through activation of PLD, is likely to promote the formation and m…
An08g07870	Fry-like conserved proteins			An08g10360	unknown
An02g07120	Title: strong similarity to viral integration site protein int-6/EIF-3 P48 - Mus musculus; Function: binds to the 40s ribosome and promotes the binding of methionyl-tRNAi and mRNA.; Remark: Int-6 synonym: eukaryotic translation initiation factor 3 subunit 6.; cytoplasm			An08g00310	Septin CDC10 and related P-loop GTPases
An03g04670	Sensory transduction histidine kinase			An11g10320	Ras-related small GTPase, Rho type
An12g00470	Title: similarity to hexamer-binding protein HEXBP -Leishmania major;			An08g03190	Beta tubulin
An13g01150	Uncharacterized conserved protein, contains TBC domain			An14g00540	Vesicle coat complex AP-2, alpha subunit
An07g03210	GTP-binding protein			An02g01580	Protein required for fusion of vesicles in vesicular transport, alpha-SNAP
An02g07780	GTP-binding ADP-ribosylation factor Arf6 (dArf3)			An01g05510	Actin-related protein Arp2/3 complex, subunit ARPC2
An01g07420	Cyclin B and related kinase-activating proteins			An07g08220	Title: strong similarity to clathrin associated epsin 2A - Homo sapiens; Complex: human epsin 2 interacts with clathrin,Eps15 and the clathrin adaptor AP-2.; Function: high overexpression of human green fluorescent protein-epsin 2 mislocalizes components of the clathrin coat and inhibits clathrin-mediated endocytosis.; Localization: human epsin 2 is present in a clathrin-coated vesicle fraction, …
An14g05530	Ras-related GTPase			An08g06410	Actin-related protein Arp2/3 complex, subunit Arp2
An01g06550	Serine/threonine protein kinase and endoribonuclease ERN1/IRE1, sensor of the unfolded protein response pathway			An07g06730	Title: strong similarity to cut3p -Schizosaccharomyces pombe; Complex: cut3/SMC4 of S. pombe is a subunit of the SMC (structural maintenance of chromosomes) complex. SMC and non-SMC subunits form the condensin complex, which has supercoiling activity.; Function: cut3/SMC4 of S. pombe is involved in chromosome condensation.; Similarity: the predicted protein shows strong similarity to cut3/SMC4 of…
An02g05320	unknown			An02g09460	FYVE finger-containing protein
An12g00490	Predicted peptidyl prolyl cis-trans isomerase			An11g11080	Chromatin remodeling complex RSC, subunit RSC1/Polybromo and related proteins
An12g00390	Title: strong similarity to hypothetical protein SOM1 - Neurospora crassa;			An12g09900	Amino acid transporters
An09g02280	Title: similarity to U4/U6 snRNP 52kD protein Prp4 -Saccharomyces cerevisiae; Function: PRP4 of S. cerevisiae is necessary for spliceosome assembly and for splicing of pre-mRNA.; Remark: PRP4 of S. cerevisiae is also known as RNA4 or YPR178w.; Similarity: the similarity to PRP4 of S. cerevisiae involves only the N-terminal half of the predicted protein.			An14g00220	Title: strong similarity to hypothetical protein SPAC17C9.06 - Schizosaccharomyces pombe;
An08g04620	Title: similarity to inversin mouse invs - Mus musculus;			An09g06650	Title: strong similarity to core protein II of ubiquinol--cytochrome c reductase CAA42214.1 - Bos primigenius taurus; Function: the core protein II is an bifunctional enzyme, that acts as mitochondrial processing peptidase as well as part of the respiration chain b/c1 complex.; localisation:mitochondrion; (3.4.24.64)
An01g12910	Serine/threonine protein kinase			An11g00770	SMT3/SUMO-activating complex, catalytic component UBA2
An07g07810	Zn-finger transcription factor			An12g00530	Myosin class II heavy chain
An11g02050	RNA-binding proteins			An08g07770	Amino acid transporters
An09g05250	unknown			An03g04590	Serine/threonine kinase receptor-associated protein
An14g03790	Vesicle trafficking protein Sec1			An07g04780	Title: strong similarity to myosin II myo2p -Schizosaccharomyces pombe; Catalytic activity: ATP + H2O = ADP + orthophosphate.; Remark: overexpression of myo2+ results in the inhibition of cytokinesis; cells become elongated and multinucleate and fail to assemble a functional cytokinetic actin ring and are either aseptate or form aberrant septa.; Remark: these results suggest that a contractile ac…
An14g01050	Dual-specificity tyrosine-phosphorylation regulated kinase			An08g06400	Actin-related protein Arp2/3 complex, subunit Arp2
An15g01510	P-type ATPase			An08g09000	Ubiquitin-like protein
An08g03690	Title: strong similarity to ADP-ribosylation factor arf1 - Ajellomyces capsulatus; Function: ARF-GDP causes COPI dissociation and stimulates the formation of retrograde transport structures that recycle Golgi membrane back to the ER.; Function: human and S. cerevisiae ARF1-GTP, through assembly of COPI to membranes and, possibly, through activation of PLD, is likely to promote the formation and m…			An15g00560	Actin and related proteins
An12g00410	Title: strong similarity to RNA binding protein 47 RBP47 - Nicotiana plumbaginifolia; Localization: RBP47 of N. plumbaginifolia is localized in the nucleus.; Remark: RBP47 of N. plumbaginifolia does not stimulate mRNA splicing.; Remark: in vivo UV crosslinking experiments demonstrated that RBP47 of N. plumbaginifolia is associated with the nuclear poly(A)+ RNA.; nucleus			An08g03520	Ubiquitin-protein ligase
An08g10360	unknown			An02g08900	Title: strong similarity to protein precursor Bcs1 -Saccharomyces cerevisiae;
An08g00310	Septin CDC10 and related P-loop GTPases			An07g09990	Title: strong similarity to heat shock protein 70 hsp70 - Ajellomyces capsulatus [putative frameshift]; Function: the purified hsp70 of A. capsulata induces a cellular immune response in humans, probably due to the presence of peptide fragments/proteins copurified with the chaperone.; Function: the very conserved family of hsp70 proteins is involved in protein folding and assembling/disassembling…
An11g10320	Ras-related small GTPase, Rho type			An02g04800	Cdc4 and related F-box and WD-40 proteins
An01g09740	Title: similarity to beta-hydroxybutyryl-CoA dehydrogenase hbd - Clostridium acetobutylicum; Catalytic activity: (S)-3-hydroxybutanoyl-CoA + NADP(+) = 3-acetoacetyl-CoA + NADPH.; Pathway: Beta-hydroxybutyryl-CoA dehydrogenase of C. acetobutylicum belongs to the butyrate/butanol-producing pathway.; Similarity: Beta-hydroxybutyryl-CoA dehydrogenase of C. acetobutylicum belongs to the 3-hydroxyacyl-…			An08g01150	Serine/threonine protein kinase
An01g05510	Actin-related protein Arp2/3 complex, subunit ARPC2			An11g04310	Title: strong similarity to signal transducing adaptor molecule STAM - Homo sapiens; Function: STAM of H. sapiens is a component of a signaling pathway promoting c-myc induction and cell growth in response to cytokine stimulation of lymphocytes.; Function: STAM of H. sapiens is associated with Jak3 and Jak2 tyrosine kinases and phosphorylated by Jak3 and Jak2 upon stimulation with IL-2 and GM-CSF…
An07g08220	Title: strong similarity to clathrin associated epsin 2A - Homo sapiens; Complex: human epsin 2 interacts with clathrin,Eps15 and the clathrin adaptor AP-2.; Function: high overexpression of human green fluorescent protein-epsin 2 mislocalizes components of the clathrin coat and inhibits clathrin-mediated endocytosis.; Localization: human epsin 2 is present in a clathrin-coated vesicle fraction, …			An01g04620	Molecular chaperone (DnaJ superfamily)
An08g06410	Actin-related protein Arp2/3 complex, subunit Arp2			An12g04940	Title: strong similarity to mitochondrial heat shock protein Hsp60 - Saccharomyces cerevisiae; Function: in S. cerevisiae lack of functional Hsp60 did not result in increased folding, but in the aggregation of protein, suggesting that Hsp60 and Hsp70 act in an ordered pathway with substrate transfer predominantly in the direction from Hsp70 to Hsp60.; Function: protein folding in mitochondria dep…
An07g06730	Title: strong similarity to cut3p -Schizosaccharomyces pombe; Complex: cut3/SMC4 of S. pombe is a subunit of the SMC (structural maintenance of chromosomes) complex. SMC and non-SMC subunits form the condensin complex, which has supercoiling activity.; Function: cut3/SMC4 of S. pombe is involved in chromosome condensation.; Similarity: the predicted protein shows strong similarity to cut3/SMC4 of…			An11g02430	Title: strong similarity to assembly factor of cytochrome c oxidase Cox15 - Saccharomyces cerevisiae; Function: the Cox15 protein from S. cerevisiae is required for the assembly of yeast cytochrome c oxidase.; Remark: alternate name for S. cerevisiae Cox15: YER141w.; Similarity: the ORF encoded protein shows also strong similarity to the human secreted protein described in patent WO9926973-A1.; l…
An02g09460	FYVE finger-containing protein			An11g04630	Nuclear pore complex, Nup214/CAN component
An07g07210	Signal transduction serine/threonine kinase with PAS/PAC sensor domain			An08g05300	Title: strong similarity to heat shock protein Hsp70 ss1p - Schizosaccharomyces pombe; Remark: alternate names in Schizosaccharomyces pombe = STI1, STIL or SPCC645. 14C
An11g11080	Chromatin remodeling complex RSC, subunit RSC1/Polybromo and related proteins			An02g12410	Title: strong similarity to translation initiation factor eIF3 subunit Tif34 - Saccharomyces cerevisiae [putative frameshift]; Function: TIF34 of S. cerevisiae is required for cell cycle progression and for mating and plays an essential role in initiation of protein synthesis.; Remark: a putative sequencing error results in an frameshift.; Remark: the A. niger protein also shows strong similarity…
An15g02890	GTPase-activating protein VRP			An07g07480	unknown
An07g05920	HSP90 co-chaperone CPR7/Cyclophilin			An02g04330	Title: strong similarity to assembly factor of cytochrome c oxidase Cox11 - Saccharomyces cerevisiae; Function: COX11 is a nuclear genes of S. cerevisiae whose product is localized in mitochondria and is required for the synthesis/assembly of cytochrome oxidase.; localisation:mitochondrion
An16g01850	Title: similarity to blastomyces yeast phase-specific protein 1 bys1 - Ajellomyces dermatitidis; Function: bys1 in B. dermatitidis is expressed at very high levels in the yeast phase but whose levels diminish rapidly when yeast cells are transferred to 25 degrees C to promote conversion to the mycelial phase.; Remark: synonymous name of Ajellomyces dermatitidis is Blastomyces dermatitidis.			An14g00710	transesterase involved in the lovastatin biosynthesis LovD
An12g07720	Ferric reductase, NADH/NADPH oxidase and related proteins			An12g08240	Structural maintenance of chromosome protein SMC5/Spr18, SMC superfamily
An11g02760	Predicted Ras related/Rac-GTP binding protein			An01g10380	unknown
An11g00770	SMT3/SUMO-activating complex, catalytic component UBA2			An01g14280	unknown
An01g12390	Ferric reductase, NADH/NADPH oxidase and related proteins			An07g08290	transcription activator prnA
An12g00530	Myosin class II heavy chain			An01g12620	unknown
An05g00370	Title: strong similarity to protein ras-2 -Neurospora crassa; Function: the signal transduction pathway mediated by the N. crassa ras2 protein regulates the apical growth of hyphae, cell wall synthesis, and conidial formation in N. crassa.; Phenotype: smco7 mutant exhibits very slow hyphal growth and the rate of conidial formation was approximately one two-hundredth of wild type.; Remark: the N. …			An14g05810	Histone acetyltransferase SAGA/ADA, catalytic subunit PCAF/GCN5 and related proteins
An07g08210	Title: strong similarity to cytoskeleton regulator IQGAP1 - Homo sapiens; Complex: human IQGAP1 binds to beta-catenin, actin,members of the Rho family, E-cadherin and calmodulin.; Function: binding of human IQGAP1 maintained Cdc42 in the active GTP-bound state.; Function: human IQGAP1 induces the dissociation of alpha-catenin from the cadherin-catenins complex leading to disruption of cell-cell a…			An12g08110	Title: strong similarity to intracellular signalling protein INTRA31 from patent WO200077040-A2 - Homo sapiens; Similarity: contains ankyrin-repeat and BPOZ-domain-like regions which are thought to mediate protein-protein interactions.; Similarity: shows homology to the protein patent database entry PATENTPROT:AAB64399.
An15g06500	Title: strong similarity to cyclin B nimE -Aspergillus nidulans; Similarity: shows similarity to several B-type cyclins of different organisms, but onlythe nimE of A. nidulans shows an almost overall similarity.			An09g04000	Ubiquitin-protein ligase
An07g04780	Title: strong similarity to myosin II myo2p -Schizosaccharomyces pombe; Catalytic activity: ATP + H2O = ADP + orthophosphate.; Remark: overexpression of myo2+ results in the inhibition of cytokinesis; cells become elongated and multinucleate and fail to assemble a functional cytokinetic actin ring and are either aseptate or form aberrant septa.; Remark: these results suggest that a contractile ac…			An02g01210	Actin-binding protein Coronin, contains WD40 repeats
An08g06400	Actin-related protein Arp2/3 complex, subunit Arp2			An01g03060	Title: similarity to ubiquitin protein ligase ub1p -Schizosaccharomyces pombe; Function: pub1 (protein ubiquitin ligase 1) catalyzes the attachment of the small protein ubiquitin to proteins such as the mitotic activating tyrosine phosphatase cdc25 thus specifically marking them for degradation by proteasomes.; (6.3.2.19)
An14g04770	Title: strong similarity to phosphoprotein phosphatase 2C ptc1p - Schizosaccharomyces pombe; Function: S. cerevisiae Ptc1 inactivates the HOG pathway by dephosphorylating the mitogen-activated protein kinase Hog1.; Function: S. cerevisiae Ptc1 negatively affects PBS2 action, regulating cell wall beta-glucan assembly.; Remark: Ptc1 of S. pombe is a type 2C Ser/Thr phosphatase, one of the three maj…			An02g01490	Pterin carbinolamine dehydratase PCBD/dimerization cofactor of HNF1
An15g00560	Actin and related proteins			An12g04030	cephalosporin esterase
An07g08520	Cyclin B and related kinase-activating proteins			An01g12210	Title: strong similarity to core protein I of ubiquinol--cytochrome-c reductase beta-MPP - Neurospora crassa; Function: in Neurospora crassa the beta chain of the mitochondrial processing peptidase and the core I protein of ubiquinol--cytochrome-c reductase are identical.; Function: the protein is bifunctional and participates both in protein processing and electron transport.; localisation:mitoc…
An07g09220	Title: similarity to hypothetical protein PA0878 -Pseudomonas aeruginosa; Similarity: the ORF shows local similarity to PA0878 of P. aeruginosa: 237 amino acids are aligned.			An02g12620	Title: strong similarity to copper metallochaperone Cox17 - Saccharomyces cerevisiae [putative sequencing error]; Function: Cox17p of S. cerevisiae shuttles Cu(I) ions to the mitochondrial intermembrane space, which is necessary for the assembly of functional cytochrome c oxidase.; Function: Cu(I) ions in Cox17p of S. cerevisiae are liganded in a binuclear cuprous cysteinyl-thiolate cluster.; Phe…
An08g03520	Ubiquitin-protein ligase			An15g06650	Ras1 guanine nucleotide exchange factor
An07g09410	transcription factor required for fruiting body development Pro1			An02g13790	Title: similarity to septin protein Sep1 -Drosophila melanogaster; Complex: a purified Drosophila septin complex comprised of the three septin polypeptides Pnut, Sep2, and Sep1 forms filaments and exhibits GTPase activity.; Function: septin proteins such as Sep1 are necessary for cytokinesis in Drosophila.; Similarity: Sep1 is a member of the GTPase superfamily.
An02g08000	G-protein alpha subunit (small G protein superfamily)			An11g06900	Ubiquitin-protein ligase
An07g09990	Title: strong similarity to heat shock protein 70 hsp70 - Ajellomyces capsulatus [putative frameshift]; Function: the purified hsp70 of A. capsulata induces a cellular immune response in humans, probably due to the presence of peptide fragments/proteins copurified with the chaperone.; Function: the very conserved family of hsp70 proteins is involved in protein folding and assembling/disassembling…
An01g08880	ATP synthase coupling factor (F0) subunit e Tim11
An11g10380	Title: strong similarity to 26S proteasome regulatory subunit rpn3p - Schizosaccharomyces pombe; Function: The 26S proteasome is the multiprotein complex that degrades proteins that have been marked for destruction by the ubiquitin pathway.
An11g02780	unknown
An02g07900	Title: strong similarity to fork head 2 protein Fkh2 - Saccharomyces cerevisiae; Remark: FKH2 S. cerevisiae, caused a form of yeast pseudohyphal growth.; Remark: Fkh2p assembles into ternary complexes with Mcm1p on both the SWI5 and CLB2 cell-cycle-regulated upstream activating sequence (UAS) elements in vitro, and in an Mcm1 p-dependent manner in vivo.; Remark: investigation of the relationship …
An07g06080	Casein kinase (serine/threonine/tyrosine protein kinase)
An02g01290	G-protein beta subunit-like protein (contains WD40 repeats)
An11g04310	Title: strong similarity to signal transducing adaptor molecule STAM - Homo sapiens; Function: STAM of H. sapiens is a component of a signaling pathway promoting c-myc induction and cell growth in response to cytokine stimulation of lymphocytes.; Function: STAM of H. sapiens is associated with Jak3 and Jak2 tyrosine kinases and phosphorylated by Jak3 and Jak2 upon stimulation with IL-2 and GM-CSF…
An05g00280	Cyclin-dependent kinase WEE1
An08g05300	Title: strong similarity to heat shock protein Hsp70 ss1p - Schizosaccharomyces pombe; Remark: alternate names in Schizosaccharomyces pombe = STI1, STIL or SPCC645. 14C
An03g06220	alpha-1,2-mannosyltransferase Ttp1
An07g07480	unknown
An14g06060	catechol 1,2-dioxygenase alpha chain CatA
An14g00710	transesterase involved in the lovastatin biosynthesis LovD
An12g08240	Structural maintenance of chromosome protein SMC5/Spr18, SMC superfamily
An11g10820	GATA-4/5/6 transcription factors
An01g10380	unknown
An12g00550	SPRY domain-containing proteins
An15g00380	Mitochondrial GTPase
An07g08290	transcription activator prnA
An01g12620	unknown
An01g11080	Mitogen-activated protein kinase kinase (MAP2K)
An09g05290	Title: strong similarity to exonuclease II SPAC17A5.14 - Schizosaccharomyces pombe; Function: exonuclease II (ExoII) from S. pombe is a 5'-->3' single-stranded DNA exonuclease.; Function: it is involved in DNA and/or RNA metabolism in vivo.; Similarity: ExoII is a homologue of the multifunctional S. cerevisiae Sep1 protein.; nucleus
An11g07800	Ankyrin
An01g00100	Title: strong similarity to pyruvate dehydrogenase beta chain precursor Pdb1 - Saccharomyces cerevisiae; Catalytic activity: Pyruvate + lipoamide = S-acetyldihydrolipoamide + CO(2).; Complex: PDB1 is a component of the multienzyme pyruvate dehydrogenase complex.; Remark: PDB1 has the cofactor thiamin pyrophosphate.
An08g03620	Multifunctional chaperone (14-3-3 family)
An11g04320	Title: strong similarity to serine/threonine kinase Ste20 - Saccharomyces cerevisiae; Function: STE20 of S. cerevisiae is needed for mating in haploid cells, induction of a mating-specific gene Fus1, induction of mating-specific morphologies, and pheromone-induced proliferation arrest.; Function: STE20 of S. cerevisiae is required to link the pheromone response G-protein signal to the downstream …
An02g02340	Chitin synthase/hyaluronan synthase (glycosyltransferases)
An15g03140	Microtubule-associated serine/threonine kinase and related proteins
An14g03520	Title: strong similarity to filamentous growth protein Dfg5 - Saccharomyces cerevisiae; Function: Dfg5 from S. cerevisiae is required for filamentous growth, cell polarity, and cellular elongation.; Phenotype: a dfg5 mutant of S. cerevisiae blocks filamentous growth.; Remark: the synonym for Dfg5 from S. cerevisiae is YMR238w.
An14g05810	Histone acetyltransferase SAGA/ADA, catalytic subunit PCAF/GCN5 and related proteins
An03g04960	Dual-specificity tyrosine-phosphorylation regulated kinase
An12g08110	Title: strong similarity to intracellular signalling protein INTRA31 from patent WO200077040-A2 - Homo sapiens; Similarity: contains ankyrin-repeat and BPOZ-domain-like regions which are thought to mediate protein-protein interactions.; Similarity: shows homology to the protein patent database entry PATENTPROT:AAB64399.
An09g04000	Ubiquitin-protein ligase
An02g12210	MADS box transcription factor
An11g08440	Title: similarity to 3-hydroxybutyryl-CoA dehydrogenase bcd - Clostridium acetobutylicum; Function: C. acetobutylicum bcd catalyses the formation of butyryl-CoA from acetoacetyl-CoA essential for acid and solvent formation by clostridia.; (1.1.1.157)
An08g08540	Actin-binding protein SLA2/Huntingtin-interacting protein Hip1
An02g01210	Actin-binding protein Coronin, contains WD40 repeats
An02g01180	Lipid phosphate phosphatase and related enzymes of the PAP2 family
An08g01100	transcription activator Put3
An03g03050	Title: strong similarity to cDNA gene trap ankyrin repeat containing protein Gtar - Mus musculus; Remark: the predicted M. musculus protein seems to be involved in the early foregut differentiation of the mouse.; Similarity: the predicted A. niger protein contains 10 ankyrin repeats (PF00023) distributed over the whole length of the protein.
An02g08260	Transcription factor, contains HOX domain
An07g10100	Adenylate kinase
An09g04660	Cyclin C-dependent kinase CDK8
An09g02900	Title: similarity to verprolin Vrp1 - Saccharomyces cerevisiae; Function: the VRP1 gene product of S. cerevisiae acts in both actomyosin ring formation and function as well as in Hof1p localization during cytokinesis.; Remark: the VRP1 gene product of S. cerevisiae binds an SH3-domain-containing fragment of Hof1p, which encodes a protein related to mammalian proline serine threonine phosphatase-i…
An12g08000	Title: strong similarity to hypothetical protein SPCC1902.02 - Schizosaccharomyces pombe; Function: Pfam and COG motives suggest a putative ketopantoate reductase.
An09g03470	Title: strong similarity to hypothetical verprolin related protein encoded by B24P7.40 - Neurospora crassa; Similarity: the similarities of the ORF encoded protein to all matching proteins with lower scores are mainly based on repetitive structures.
An02g08510	Sensory transduction histidine kinase
An01g12780	Title: strong similarity to split zinc finger protein 1 Sfp1 - Saccharomyces cerevisiae; Function: S. cerevisiae Sfp1p regulates the expression of gene products involved in the G2/M transition during the mitotic cell cycle and the DNA-damage response,for example does overexpression of Sfp1p induce the expression of Pds1p, which is known to regulate the G2 checkpoint.; Function: the S. cerevisiae …
An01g07000	Title: strong similarity to C-14 sterol reductase Erg24 - Saccharomyces cerevisiae; Function: ERG24 of S. cerevisiae reduces the c14=c15 double bond of 4,4-dimethyl-cholesta-8,14,24-trienol to produce 4,4-dimethyl-cholesta-8,24- dienol.; Pathway: ERG24 of S. cerevisiae is involved in ergosterol biosynthesis.; Repression: ERG24 of S. cerevisiae is inhibited by the morpholine antifungal drug fenpro…
An12g04030	cephalosporin esterase
An15g06650	Ras1 guanine nucleotide exchange factor
An15g00170	Glycogen synthase kinase-3
An02g13790	Title: similarity to septin protein Sep1 -Drosophila melanogaster; Complex: a purified Drosophila septin complex comprised of the three septin polypeptides Pnut, Sep2, and Sep1 forms filaments and exhibits GTPase activity.; Function: septin proteins such as Sep1 are necessary for cytokinesis in Drosophila.; Similarity: Sep1 is a member of the GTPase superfamily.
An12g07540	Title: similarity to chitin synthase regulatory factor CHS4 - Candida albicans; Complex: it appears that Chs4p is involved in chitin synthase 3 activity by combining with Chs3p to interact synergistically in chitin biosynthesis.; Function: CHS4 is involved in chitin biosynthesis.; Phenotype: CSH4 null mutants have a chitin content of 10% of that of the parental strain.
An11g06900	Ubiquitin-protein ligase

## Sheet: FunCatUP
C-compound and carbohydrate metabolism		Pentose-phosphate pathway		Fermentation		Animal cell type differentiation		Detoxification		Ribosome biogenesis		Cell death		Lipid, fatty acid and isoprenoid metabolism
An03g01450	Title: similarity to MCT protein from patent WO200100805-A2 - Corynebacterium glutamicum; Remark: the patented DNA sequence encodes a Corynebacterium glutamicum membrane construction and membrane transport (MCT) protein. MCT nucleic acids and proteins are useful in the identification of microorganisms which can be used to produce fine chemicals, for modulating fine chemical production in C. gluta…	An14g07010	Dehydrogenases with different specificities (related to short-chain alcohol dehydrogenases)	An01g10920	Title: strong similarity to sorbitol dehydrogenase SDH - Rattus norvegicus; Catalytic activity: L-iditol + NAD(+) L-sorbose + NADH.; Cofactor: Zinc.; Complex: Homotetramer.; Pathway: the rat Sorbitol dehydrogenase SDH is involved in the fructose and mannose metabolism.; Remark: Sorbitol dehydrogenase=L-iditol 2-dehydrogenase.; (1.1.1.14)	An12g06340	Ankyrin	An03g02320	Monooxygenase involved in coenzyme Q (ubiquinone) biosynthesis	An14g01730	Predicted helicase, DEAD-box superfamily	An12g06340	Ankyrin	An15g02130	Title: strong similarity to lovastatin diketide synthase lovF - Aspergillus terreus; Function: lovF from A. terreus specifies formation of 2-methylbutyrate.; Remark: lovF is synonymous to lovastatin diketide synthase LDKS.; (2.1.1.-)
An03g02320	Monooxygenase involved in coenzyme Q (ubiquinone) biosynthesis	An07g00730	Title: similarity to hypothetical beta-hydroxybutyrate dehydrogenase hbdh1 - Ralstonia eutropha; Similarity: to dehydrogenases with different specificities.; (1.1.1.-)	An11g06440	Title: strong similarity to enoyl reductase of the lovastatin biosynthesis lovC - Aspergillus terreus; Catalytic activity: lovC of A. terreus probably acts as an enoyl reductase.; Function: lovC of A. terreus interacts with lovB in the biosynthesis of the lovastatin precursor dihydromonacolin L.; Remark: in A. terreus the genes involved in lovastatin biosynthesis are clustered; the structure of t…	An01g11200	Title: strong similarity to serine kinase SRPK2 -Homo sapiens; Remark: SRPK family members may be uniquely regulated and targeted, thereby contributing to splicing regulation in different tissues, during development, or in response to signaling.; Remark: higher eukaryotes are showing similar genes but are approximately 100-150 amino acids longer.; Remark: reversible phosphorylation plays an impor…	An14g01730	Predicted helicase, DEAD-box superfamily	An07g04480	Title: strong similarity to hypothetical protein EAA64298.1 - Aspergillus nidulans; Similarity: the C-terminal region of the predicted A. niger protein shows similarity to the C-terminal domain of S. coelicolor SCD8A. 32c.; Similarity: the N-terminus of the predicted A. niger protein shows similarity to the acidic C-terminal domain of two mRNA interacting proteins from S. cerevisiae, NMD2 and IFS…	An03g06540	Title: strong similarity to arylsulfatase ars-1 -Neurospora crassa; Catalytic activity: arylsulfatases convert a phenol sulfate + H(2)O to a phenol + sulfate.; Remark: N. crassa ars-1 is expressed under conditions of sulfur limitation and is under coordinate control of the cys-3+ and scon+ regulatory genes.; (3.1.6.1)	An12g06340	Ankyrin
An15g02130	Title: strong similarity to lovastatin diketide synthase lovF - Aspergillus terreus; Function: lovF from A. terreus specifies formation of 2-methylbutyrate.; Remark: lovF is synonymous to lovastatin diketide synthase LDKS.; (2.1.1.-)	An11g00760	Reductases with broad range of substrate specificities	An05g02070	Title: strong similarity to aldehydereductase ALR -Rattus norvegicus [putative frameshift]; Catalytic activity: alcohol + NADP(+) = aldehyde + NADPH.; Function: the R. norvegicus ALR protein catalyzes the NADPH-dependent reduction of 3-deoxyglucosone (3-dg).; Similarity: belongs to the aldo/keto reductase family.; putative frameshift; (1.1.1.2)	An06g02110	Title: similarity to protein nompC - Drosophila melanogaster; Remark: closest manual Blastp hit nompC D. melanogaster shows an E. val of 5e-21.; Remark: nompC from Drosophila melanogaster encodes a new ion channel that is essential for mechanosensory transduction.	An05g02340	Multicopper oxidases	An07g10260	unknown	An01g08660	Title: similarity to ankyrin Ank - Drosophila melanogaster [truncated ORF]; Remark: N-terminally truncated ORF due to the end of contig.	An09g02180	Predicted lipase
An12g06340	Ankyrin	An13g03710	Title: strong similarity to alpha-glucosidase aglU -Bacillus sp.; Catalytic activity: hydrolysis of terminal,non-reducing 1,4-linked alpha-D-glucose residues with release of alpha-D-glucose.; Pathway: galactose metabolism; starch and sucrose metabolism.; Remark: the substrate specificity of the SAM1606 alpha-glucosidase was significantly different from those of the oligo-1,6-glucosidases.; Simila…	An11g09710	Title: strong similarity to 4-coumarate-CoA ligase -Populus tremuloides; Catalytic activity: ATP + 4-coumarate + CoA = AMP + pyrophosphate + 4-coumaroyl-CoA.	An01g13700	FOG: Zn-finger	An11g00450	Vesicular amine transporter	An14g00020	AAA+-type ATPase	An01g11200	Title: strong similarity to serine kinase SRPK2 -Homo sapiens; Remark: SRPK family members may be uniquely regulated and targeted, thereby contributing to splicing regulation in different tissues, during development, or in response to signaling.; Remark: higher eukaryotes are showing similar genes but are approximately 100-150 amino acids longer.; Remark: reversible phosphorylation plays an impor…	An12g09270	Title: strong similarity to lactose permease Lac12 -Kluyveromyces lactis; Function: Lac12 from K. lactis mediates the transport of lactose and it would appear that the permease works in part by a proton symport mechanism.
An05g02340	Multicopper oxidases	An08g07890	Title: strong similarity to 3-hydroxyisobutyrate dehydrogenase MmsB - Pseudomonas aeruginosa; Catalytic activity: 3-hydroxyisobutyrate dehydrogenases convert 3-Hydroxy-2-methylpropanoate + NAD+ to 2-Methyl-3-oxopropanoate + NADH.; Function: MmsB of P. aeruginosa is an oxidoreductase , it is acting on the CH-OH group of donors with NAD+ or NADP+ as acceptor.; Pathway: P. aeruginosa MmsB is involve…	An07g08910	Title: strong similarity to nitrate reductase NR1 -Zea mays [putative frameshift]; Catalytic activity: NAD(P)H + Nitrate = NAD(P)+ + Nitrite + H2O.; putative frameshift; (1.7.1.1); (1.7.1.2)	An01g01040	Ankyrin	An09g03170	Predicted transporter (major facilitator superfamily)	An09g05860	Title: strong similarity to methylenetetrahydrofolate reductase (NADPH) Met12 -Saccharomyces cerevisiae; Catalytic activity: 5-methyltetrahydrofolate + NADP+ = 5,10-methylenetetrahydrofolate + NADPH.; (1.5.1.20)	An06g02110	Title: similarity to protein nompC - Drosophila melanogaster; Remark: closest manual Blastp hit nompC D. melanogaster shows an E. val of 5e-21.; Remark: nompC from Drosophila melanogaster encodes a new ion channel that is essential for mechanosensory transduction.	An15g03770	Title: strong similarity to diacylglycerol acyl transferase MR1 from patent WO200001713-A2 - Mortierella ramanniana; Catalytic activity: MR1 of M. ramanniana catalyses the reaction acyl-CoA + 1,2-diacylglycerol = CoA + triacylglycerol.; Function: MR1 of M. ramanniana is active in the formation of triacylglycerol from diacylglycerol and fatty acyl substrates.; Remark: the DNA sequence encoding MR1…
An12g09270	Title: strong similarity to lactose permease Lac12 -Kluyveromyces lactis; Function: Lac12 from K. lactis mediates the transport of lactose and it would appear that the permease works in part by a proton symport mechanism.	An09g03890	Title: strong similarity to hydroxic acid dehydrogenase-like protein from patent DE19912706-A1 -Staphylococcus aureus; Similarity: no similarity in N-terminus.; (1.1.1.-)	An09g02710	Dihydrolipoamide transacylase (alpha-keto acid dehydrogenase E2 subunit)	An02g05220	unknown	An01g10920	Title: strong similarity to sorbitol dehydrogenase SDH - Rattus norvegicus; Catalytic activity: L-iditol + NAD(+) L-sorbose + NADH.; Cofactor: Zinc.; Complex: Homotetramer.; Pathway: the rat Sorbitol dehydrogenase SDH is involved in the fructose and mannose metabolism.; Remark: Sorbitol dehydrogenase=L-iditol 2-dehydrogenase.; (1.1.1.14)	An11g09440	WD40 repeat-containing protein	An02g05530	Serine/threonine protein kinase	An15g05440	Title: strong similarity to high-affinity glucose transporter HGT1 - Kluyveromyces lactis; Phenotype: Disruption strains showed much-reduced uptake of glucose at low concentrations and growth was particularly affected in low-glucose medium.; Similarity: the ORF encoded protein also shows similarity to other hexose transporters.; plasma membrane; putative frameshift
An07g00620	Title: similarity to regulator protein Ppr1 -Saccharomyces cerevisiae; Remark: the PPR1 gene of S. cerevisiae controls the transcription of two unlinked structural genes URA1 and URA3.; Similarity: belongs to the unassigned GAL4-type zinc cluster proteins; GAL4 zinc binuclear cluster homology.	An05g01560	Reductases with broad range of substrate specificities	An14g02870	Title: strong similarity to succinate-semialdehyde dehydrogenase gabD - Escherichia coli; Catalytic activity: Succinate-semialdehyde dehydrogenases convert Succinate semialdehyde + NAD(P)(+) + H(2)O to succinate + NAD(P)H.; Function: in E. coli gabD is required for the utilisation of 4-hydroxyphenylacetate as nitrogene source.; Function: in higher eucaryotes Succinate-semialdehyde dehydrogenases …	An11g09440	WD40 repeat-containing protein	An12g00830	nitrogen assimilation regulatory protein nit-4	An09g05680	Title: strong similarity to hypothetical protein of gene 93G11.180 - Neurospora crassa; Similarity: the ORF is aspartic and glutamic acid-rich and thus shows also unspecic similarity to other proteins.; Similarity: the ORF shows strong and specific N-terminal similarity to the N. crassa protein.	An01g11780	Title: weak similarity to dATP pyrophosphohydrolase NMB0642 - Neisseria meningitidis; Similarity: TO PROTEINS WITH A CORE MUTT DOMAIN.	An11g00120	Title: similarity to glucose permease Rgt2 -Saccharomyces cerevisiae; Similarity: shows similarity to several fungal sugar transporter.
An01g12550	Title: strong similarity to mannosyl-oligosaccharide 1,2-alpha-mannosidase msdS - Aspergillus saitoi; Catalytic activity: hydrolysis of the terminal 1,2-linked alpha-D-mannose residues in the oligo-mannose oligosaccharide Man9(GlcNAc)2.; Pathway: glycoprotein biosynthesis.; Remark: A. saitoi msdS enzyme has activity with methyl-2-O-alpha-d-mannopyranosyl alpha-D-mannopyranoside at pH 5. 0, while …	An16g00110	Fructose 1,6-bisphosphate aldolase	An16g00400	Alcohol dehydrogenase, class V	An08g08770	Serine/threonine protein kinase	An01g11880	Title: strong similarity to O-methylsterigmatocystin oxidoreductase ordA - Aspergillus parasiticus [putative frameshift]; Function: ordA of A. parasiticus is involved in the conversion of O-methylsterigmatocystin (OMST) to aflatoxin B1.; Remark: a putative frameshift results in an premature STOP codon.; Remark: aflatoxins comprise a group of polyketide-derived carcinogenic mycotoxins.; Similarity…	An15g05030	Title: strong similarity to esterase A gene EstA -Streptomyces chrysomallus; Function: EstA from S. chrysomallus specifically hydrolyzes short-chain p-nitrophenyl esters.; Remark: formation of EstA from S. chrysomallus starts at the end of growth phase, and its activity level remains constant throughout stationary phase.; (3.1.-.-)	An07g07170	Title: strong similarity to Yippee - Drosophila melanogaster; Complex: in a two-hybrid screen D. melanogaster yippee was physically interacting with Hyalophora cecropia Hemolin, a bacteria-induced insect immunoglobulin, D. melanogster Rpn11, spen, yip2, 3, 4, 6 and 7.	An06g01610	Title: strong similarity to heat shock protein hsp9p - Schizosaccharomyces pombe; Similarity: the ORF encoded protein shows the strongest similarity to the Awh11 heat shock protein from Emericella nidulans, functional studies about it are not published yet.
An15g03770	Title: strong similarity to diacylglycerol acyl transferase MR1 from patent WO200001713-A2 - Mortierella ramanniana; Catalytic activity: MR1 of M. ramanniana catalyses the reaction acyl-CoA + 1,2-diacylglycerol = CoA + triacylglycerol.; Function: MR1 of M. ramanniana is active in the formation of triacylglycerol from diacylglycerol and fatty acyl substrates.; Remark: the DNA sequence encoding MR1…	An07g06650	Reductases with broad range of substrate specificities	An09g03900	Sorbitol dehydrogenase	An15g00360	Title: similarity to ankyrin ANK1 - Homo sapiens; Remark: similarity corresonds only to the N-terminal region, which binds integral membrane proteins. The acidic C-terminal 'regulatory' domain contains an alternatively spliced sequence.	An11g02110	Title: strong similarity to multidrug ATP binding cassette transporter Snq2 - Saccharomyces cerevisiae; Function: SNQ2 of S. cerevisiae confers hyper-resistance to the mutagens 4-nitroquinoline-n-oxide (4-nqo) and triaziquone, as well as to the chemicals sulphomethuron phenanthroline when present in multiple copies.; Function: SNQ2 of S. cerevisiae exhibits nucleoside triphosphatase activity.; Fu…	An12g03930	Nuclear cap-binding protein complex, subunit CBP20 (RRM superfamily)	An14g00020	AAA+-type ATPase	An01g11880	Title: strong similarity to O-methylsterigmatocystin oxidoreductase ordA - Aspergillus parasiticus [putative frameshift]; Function: ordA of A. parasiticus is involved in the conversion of O-methylsterigmatocystin (OMST) to aflatoxin B1.; Remark: a putative frameshift results in an premature STOP codon.; Remark: aflatoxins comprise a group of polyketide-derived carcinogenic mycotoxins.; Similarity…
An01g10920	Title: strong similarity to sorbitol dehydrogenase SDH - Rattus norvegicus; Catalytic activity: L-iditol + NAD(+) L-sorbose + NADH.; Cofactor: Zinc.; Complex: Homotetramer.; Pathway: the rat Sorbitol dehydrogenase SDH is involved in the fructose and mannose metabolism.; Remark: Sorbitol dehydrogenase=L-iditol 2-dehydrogenase.; (1.1.1.14)	An12g04220	Title: similarity to 7-alpha-hydroxysteroid dehydrogenase hdhA - Escherichia coli; Catalytic activity: 3-alpha,7-alpha,12-alpha-trihydroxy-5-beta-cholanate + NAD(+) = 3-alpha,12-alpha-dihydroxy-7-oxo-5-beta-cholanate + NADH.; Function: HdhA catalyses the oxidation of the 7-alpha-hydroxyl group of bile acids and alcohols both in their free and conjugated forms.; (1.1.1.159)	An02g02290	Title: strong similarity to delta-1-pyrroline-5-carboxylate dehydrogenase prnC -Aspergillus nidulans; Catalytic activity: delta-1-pyrroline-5-carboxylate dehydrogenases catalyse 1-pyrroline-5-carboxylate + NAD(+) + H(2)O L-glutamate + NADH.; Function: prnC of A. nidulans is involved in the mitochondrial pathway for proline utilization.; Remark: in A. nidulans the genes prnB, prnC, and prnD are cl…	An11g01250	Cyclin C-dependent kinase CDK8	An08g09940	Title: strong similarity to cytochrome P450 monooxygenase TRI11 - Fusarium sporotrichioides; Function: involved in trichothecene biosynthesis in Fusarium sporotrichioides.; Remark: TRI11 of Fusarium sporotrichioides encodes a cytochrome P-450 monooxygenase.; Remark: trichothecenes are sesquiterpenoid epoxides that act as potent inhibitors of eukaryotic protein synthesis.; (1.14.-.-)	An13g01010	Regulator of ribosome synthesis	An02g00580	Title: similarity to pyruvate dehydrogenase phosphatase PDPc - Bos taurus; Function: pyruvate dehydrogenase phosphatase PDPc of B. taurus is a serine/threonine phosphatase removing the serine- or threonine-bound phosphate group from pyruvate dehydrogenase.; (3.1.3.43)	An03g06540	Title: strong similarity to arylsulfatase ars-1 -Neurospora crassa; Catalytic activity: arylsulfatases convert a phenol sulfate + H(2)O to a phenol + sulfate.; Remark: N. crassa ars-1 is expressed under conditions of sulfur limitation and is under coordinate control of the cys-3+ and scon+ regulatory genes.; (3.1.6.1)
An15g05440	Title: strong similarity to high-affinity glucose transporter HGT1 - Kluyveromyces lactis; Phenotype: Disruption strains showed much-reduced uptake of glucose at low concentrations and growth was particularly affected in low-glucose medium.; Similarity: the ORF encoded protein also shows similarity to other hexose transporters.; plasma membrane; putative frameshift	An11g07270	Glyoxylate/hydroxypyruvate reductase (D-isomer-specific 2-hydroxy acid dehydrogenase superfamily)	An09g04070	Title: strong similarity to 2,5-diketo-D-gluconate reductase yqhE - Escherichia coli; Catalytic activity: 2, 5-diketo-D-gluconate reductase of E. coli catalyses the reduction of 2,5-diketo-D-gluconate to 2-keto-L-gulonate.; Remark: 2,5-diketo-D-gluconate reductase of E. coli is active with NADPH as a preferred electron donor.; Similarity: the predicted A. niger protein shows strong similarity to …	An01g08180	Title: strong similarity to DNA-repair ATPase Rad50 - Saccharomyces cerevisiae; Complex: RINT-1 specifically binds to Rad50 only during late S and G(2)/M phases.; Complex: S. cerevisiae RAD50 forms different complexes to act specifically in DNA double-strand break repair, cell cycle checkpoint activation, telomere maintenance, and meiosis.; Complex: the Mre11-Rad50 complex possesses single-strand…	An15g03990	Title: strong similarity to O-methylsterigmatocystin oxidoreductase ord1 - Aspergillus flavus; Function: OMST-oxidoreductase from A. flavus converts O-methylsterigmatocystin (OMST) to aflatoxin B1.; Pathway: OMST-oxidoreductase from A. flavus catalyses the last step of the aflatoxin biosynthetic pathway.; Remark: aflatoxins comprise a group of polyketide-derived carcinogenic mycotoxins.; Similari…	An08g06230	unknown	An01g01040	Ankyrin	An03g06320	Title: strong similarity to 2-hydroxyhepta-2,4-diene-1,7-dioateisomerase/5-carboxymeth yl-2-oxo-hex-3-ene-1,7-dioatedecarboxylase - Rhodobacter capsulatus; Remark: Rhodococcus erythropolis TA421, a polychlorinated biphenyl and biphenyl degrader isolated from a termite ecosystem, has seven bphC genes expressing 2 ,3-dihydroxybiphenyl dioxygenase activity.; (5.3.3.-)
An11g00120	Title: similarity to glucose permease Rgt2 -Saccharomyces cerevisiae; Similarity: shows similarity to several fungal sugar transporter.	An13g03150	Branched chain alpha-keto acid dehydrogenase E1, beta subunit	An09g01880	Title: strong similarity to enoyl reductase of the lovastatin biosynthesis lovC - Aspergillus terreus; Function: lovC from A. terreus interacts with LNKS and is necessary for the correct processing of the growing polyketide chain and production of dihydromonacolin L.; Function: lovC from A. terreus is an accessory protein that modulates polyketide synthase activity during lovastatin biosynthesis.…	An01g12700	WD40 repeat protein	An08g01270	Gamma-glutamylcysteine synthetase	An02g09260	Ribosome biogenesis protein - Nop58p/Nop5p	An11g09440	WD40 repeat-containing protein	An05g02070	Title: strong similarity to aldehydereductase ALR -Rattus norvegicus [putative frameshift]; Catalytic activity: alcohol + NADP(+) = aldehyde + NADPH.; Function: the R. norvegicus ALR protein catalyzes the NADPH-dependent reduction of 3-deoxyglucosone (3-dg).; Similarity: belongs to the aldo/keto reductase family.; putative frameshift; (1.1.1.2)
An06g01610	Title: strong similarity to heat shock protein hsp9p - Schizosaccharomyces pombe; Similarity: the ORF encoded protein shows the strongest similarity to the Awh11 heat shock protein from Emericella nidulans, functional studies about it are not published yet.	An07g03160	Transaldolase	An07g10260	unknown	An15g06750	Title: similarity to ankyrin Ank2 - Homo sapiens; Remark: ankyrins attach integral membrane proteins to cytoskeletal elements; they bind to Na-K Atpase and to the cytoskeletal proteins fodrin, tubulin, vimentin and desmin.; Remark: the H. sapiens brain variant ank2 gene might be alternative spliced producing two variants.	An07g07290	3-oxoadipate enol-lactone hydrolase	An07g08920	Title: strong similarity to nitrate reductase NR -Betula pendula; Catalytic activity: NAD(P)H + Nitrate = NAD(P)+ + Nitrite + H2O.; (1.7.1.2)	An15g00360	Title: similarity to ankyrin ANK1 - Homo sapiens; Remark: similarity corresonds only to the N-terminal region, which binds integral membrane proteins. The acidic C-terminal 'regulatory' domain contains an alternatively spliced sequence.	An08g09940	Title: strong similarity to cytochrome P450 monooxygenase TRI11 - Fusarium sporotrichioides; Function: involved in trichothecene biosynthesis in Fusarium sporotrichioides.; Remark: TRI11 of Fusarium sporotrichioides encodes a cytochrome P-450 monooxygenase.; Remark: trichothecenes are sesquiterpenoid epoxides that act as potent inhibitors of eukaryotic protein synthesis.; (1.14.-.-)
An02g10000	Title: strong similarity to fumarylacetoacetate hydrolase fahA - Aspergillus nidulans [truncated ORF]; Catalytic activity: 4-fumarylacetoacetate + H(2)O = acetoacetate + fumarate.; Function: use of phenylalanine and phenylacetate as a carbon source.; Induction: by phenylacetate (PhOAc), 2OH-PhOAc,3OH-PhOAc, 4OH-PhOAc, phenylalanine, and tyrosine.; Induction: not induced by acetate or glutamate.; …	An08g11680	Title: strong similarity to 2,5-dicloro-2,5-cyclohexadiene-1,4-diol dehydrogenase linC - Pseudomonas paucimobilis; Function: degradation of 2,5-dichloro-2,5-cyclohexadiene-1,4-diol into 2,5-dichlorohydroquinone.; Pathway: degradation of gamma-hexachlorocyclohexane.; Remark: also strong similarity to EST an_3163 Aspergillus niger.; Remark: the linC gene is essential for the assimilation of gamma-H…	An09g01820	Acyl-CoA synthetase	An01g03760	Title: strong similarity to hypothetical protein pi029 - Schizosaccharomyces pombe; Similarity: the presence of RNA binding domains suggests a role in RNA processing.	An12g04210	Title: strong similarity to phenylacetate 2-hydroxylase phacA - Aspergillus nidulans; Catalytic activity: PhacA catalyzes the ortho-hydroxylation of phenylacetate, the first step of A. nidulans phenylacetate catabolism.; Remark: Aspergillus nidulans utilizes phenylacetate as a carbon source via homogentisate, which is degraded to fumarate and acetoacetate.; Remark: PhacA is a novel cytochrome P45…	An01g12700	WD40 repeat protein	An07g08880	positive sulphur regulator CYS3	An15g03990	Title: strong similarity to O-methylsterigmatocystin oxidoreductase ord1 - Aspergillus flavus; Function: OMST-oxidoreductase from A. flavus converts O-methylsterigmatocystin (OMST) to aflatoxin B1.; Pathway: OMST-oxidoreductase from A. flavus catalyses the last step of the aflatoxin biosynthetic pathway.; Remark: aflatoxins comprise a group of polyketide-derived carcinogenic mycotoxins.; Similari…
An11g06440	Title: strong similarity to enoyl reductase of the lovastatin biosynthesis lovC - Aspergillus terreus; Catalytic activity: lovC of A. terreus probably acts as an enoyl reductase.; Function: lovC of A. terreus interacts with lovB in the biosynthesis of the lovastatin precursor dihydromonacolin L.; Remark: in A. terreus the genes involved in lovastatin biosynthesis are clustered; the structure of t…	An01g14000	Mitochondrial/plastidial beta-ketoacyl-ACP reductase	An11g06140	Delta-1-pyrroline-5-carboxylate dehydrogenase	An02g11290	Phosphoinositide-specific phospholipase C	An14g02870	Title: strong similarity to succinate-semialdehyde dehydrogenase gabD - Escherichia coli; Catalytic activity: Succinate-semialdehyde dehydrogenases convert Succinate semialdehyde + NAD(P)(+) + H(2)O to succinate + NAD(P)H.; Function: in E. coli gabD is required for the utilisation of 4-hydroxyphenylacetate as nitrogene source.; Function: in higher eucaryotes Succinate-semialdehyde dehydrogenases …	An12g03890	60S ribosomal protein L14/L17/L23	An12g03930	Nuclear cap-binding protein complex, subunit CBP20 (RRM superfamily)	An11g09710	Title: strong similarity to 4-coumarate-CoA ligase -Populus tremuloides; Catalytic activity: ATP + 4-coumarate + CoA = AMP + pyrophosphate + 4-coumaroyl-CoA.
An01g14620	Title: strong similarity to hexose transporter HGT1 - Candida albicans; Induction: the transcript level of the C. albicans HGT1 gene is enhanced in the presence of drugs, e. g. cycloheximide, chloramphenicol and benomyl.	An13g01130	Reductases with broad range of substrate specificities	An11g09440	WD40 repeat-containing protein	An11g10510	Serine/threonine protein kinase	An02g07550	Title: similarity to hypothetical protein encoded by B9B15.005 - Neurospora crassa;	An07g06570	Mitochondrial/chloroplast ribosomal protein S14/S29	An02g14850	Title: similarity to barley containing SNP protein fragment SEQ ID NO:660 from patent WO2003057877-A1 -Hordeum vulgare;	An07g08910	Title: strong similarity to nitrate reductase NR1 -Zea mays [putative frameshift]; Catalytic activity: NAD(P)H + Nitrate = NAD(P)+ + Nitrite + H2O.; putative frameshift; (1.7.1.1); (1.7.1.2)
An03g01910	Title: strong similarity to N-acetylglutamate kinase AGK - Neurospora crassa; Catalytic activity: ATP + N-Acetyl-L-glutamate = ADP + N-Acetyl-L-glutamate 5-phosphate.; Complex: Acetylglutamate kinase from N. crassa acetylglutamate kinase appears to be an octamer.; Function: Acetylglutamate kinase from N. crassa is a regulatory enzyme and has been shown to be feedback-inhibited by arginine.; Funct…	An05g02040	Title: strong similarity to fructose-bisphosphate aldolase Alf1 from patent WO200012678-A2 - Staphylococcus aureus; Catalytic activity: d-fructose 1,6-bisphosphate = glycerone-phosphate + d-glyceraldehyde 3-phosphate.; Cofactor: zinc (by similarity).; Pathway: sixth step in glycolysis.; Similarity: no similatity in N-terminus.; Similarity: the S. aureus Alf1 gene product belongs to class II fruct…	An13g03710	Title: strong similarity to alpha-glucosidase aglU -Bacillus sp.; Catalytic activity: hydrolysis of terminal,non-reducing 1,4-linked alpha-D-glucose residues with release of alpha-D-glucose.; Pathway: galactose metabolism; starch and sucrose metabolism.; Remark: the substrate specificity of the SAM1606 alpha-glucosidase was significantly different from those of the oligo-1,6-glucosidases.; Simila…	An11g03610	Ankyrin	An12g05000	Title: strong similarity to cyclohexanone monooxygenase chnB - Acinetobacter sp.; Catalytic activity: Cyclohexanone + NADPH + O(2) 6-hexanolide + NADP(+) + H(2)O.; Function: chnB from Acinetobacter is a FAD monooxygenase and catalyzes the conversion of cyclohexanone to caprolactone in the cyclohexanol oxidation.; (1.14.13.22)	An09g06310	unknown	An13g00020	Inositol-1,4,5-triphosphate 5-phosphatase (synaptojanin), INP51/INP52/INP53 family	An09g02710	Dihydrolipoamide transacylase (alpha-keto acid dehydrogenase E2 subunit)
An11g02110	Title: strong similarity to multidrug ATP binding cassette transporter Snq2 - Saccharomyces cerevisiae; Function: SNQ2 of S. cerevisiae confers hyper-resistance to the mutagens 4-nitroquinoline-n-oxide (4-nqo) and triaziquone, as well as to the chemicals sulphomethuron phenanthroline when present in multiple copies.; Function: SNQ2 of S. cerevisiae exhibits nucleoside triphosphatase activity.; Fu…	An09g04850	Title: strong similarity to p-sulfobenzyl alcohol dehydrogenase TsaC - Comamonas testosteroni; Function: C. testosteroni TsaC is involved in aromatic compound catabolism.; Similarity: C. testosteroni TsaC belongs to the short-chain, zinc-independent dehydrogenases.	An02g05740	Title: strong similarity to hypothetical membrane protein YLR087c - Saccharomyces cerevisiae;			An07g02540	Title: similarity to carboxylic acid transport protein Jen1 - Saccharomyces cerevisiae; Function: JEN1 of S. cerevisiae is a lactate and pyruvate proton-driven symporter.; Induction: JEN1 of S. cerevisiae is induced by lactate.; Phenotype: Deletion of JEN1 in S. cerevisiae results in slow growth of yeast on synthetic medium supplemented with L-lactate.; Repression: JEN1 of S. cerevisiae is repres…	An02g03350	Title: strong similarity to hypothetical rev interacting protein mis3p - Schizosaccharomyces pombe;	An11g06760	Spliceosome subunit	An11g00250	Title: strong similarity to lovastatin diketide synthase lovF - Aspergillus terreus; Function: lovF from A. terreus specifies formation of 2-methylbutyrate by acting as methyltransferase.; Remark: lovF is synonymous to lovastatin diketide synthase LDKS.; Similarity: similarity is confined to N-terminal half of predicted A. niger protein and lovF from A. terreus.
An03g06540	Title: strong similarity to arylsulfatase ars-1 -Neurospora crassa; Catalytic activity: arylsulfatases convert a phenol sulfate + H(2)O to a phenol + sulfate.; Remark: N. crassa ars-1 is expressed under conditions of sulfur limitation and is under coordinate control of the cys-3+ and scon+ regulatory genes.; (3.1.6.1)	An15g05450	Title: strong similarity to NADPH-dependent carbonyl reductase S1 - Candida magnoliae; Catalytic activity: R-CHOH-R' + NADP(+) R-CO-R' + NADPH.; Remark: the carbonyl reductase from Candida magnoliae is also described in patent WO9835025-A1.; Similarity: the ORF encoded protein shows also strong similarity to the functionally less characterized dehydrogenases Sou2 and Sou1 from C. albicans. C. alb…	An09g03890	Title: strong similarity to hydroxic acid dehydrogenase-like protein from patent DE19912706-A1 -Staphylococcus aureus; Similarity: no similarity in N-terminus.; (1.1.1.-)			An16g01280	Kynurenine 3-monooxygenase and related flavoprotein monooxygenases	An05g00960	U3 small nucleolar ribonucleoprotein (snoRNP) component	An16g01750	Peptidyl-prolyl cis-trans isomerase	An01g11200	Title: strong similarity to serine kinase SRPK2 -Homo sapiens; Remark: SRPK family members may be uniquely regulated and targeted, thereby contributing to splicing regulation in different tissues, during development, or in response to signaling.; Remark: higher eukaryotes are showing similar genes but are approximately 100-150 amino acids longer.; Remark: reversible phosphorylation plays an impor…
An03g06320	Title: strong similarity to 2-hydroxyhepta-2,4-diene-1,7-dioateisomerase/5-carboxymeth yl-2-oxo-hex-3-ene-1,7-dioatedecarboxylase - Rhodobacter capsulatus; Remark: Rhodococcus erythropolis TA421, a polychlorinated biphenyl and biphenyl degrader isolated from a termite ecosystem, has seven bphC genes expressing 2 ,3-dihydroxybiphenyl dioxygenase activity.; (5.3.3.-)	An12g04990	Title: strong similarity to glucitol 6-phosphate dehydrogenase gutD - Clostridium beijerinckii; Catalytic activity: D-sorbitol 6-phosphate + NAD(+) D-fructose 6-phosphate + NADH.; Remark: glucitol is synonymous to sorbitol.	An07g08920	Title: strong similarity to nitrate reductase NR -Betula pendula; Catalytic activity: NAD(P)H + Nitrate = NAD(P)+ + Nitrite + H2O.; (1.7.1.2)			An16g00400	Alcohol dehydrogenase, class V	An01g03760	Title: strong similarity to hypothetical protein pi029 - Schizosaccharomyces pombe; Similarity: the presence of RNA binding domains suggests a role in RNA processing.	An11g04400	Membrane trafficking and cell signaling protein HRS, contains VHS and FYVE domains	An06g02110	Title: similarity to protein nompC - Drosophila melanogaster; Remark: closest manual Blastp hit nompC D. melanogaster shows an E. val of 5e-21.; Remark: nompC from Drosophila melanogaster encodes a new ion channel that is essential for mechanosensory transduction.
An05g02070	Title: strong similarity to aldehydereductase ALR -Rattus norvegicus [putative frameshift]; Catalytic activity: alcohol + NADP(+) = aldehyde + NADPH.; Function: the R. norvegicus ALR protein catalyzes the NADPH-dependent reduction of 3-deoxyglucosone (3-dg).; Similarity: belongs to the aldo/keto reductase family.; putative frameshift; (1.1.1.2)	An11g03240	Title: strong similarity to NAD-dependent D-arabinitol dehydrogenase ard - Candida tropicalis; Catalytic activity: ard of C. tropicalis converts D-arabinitol + NAD(+) = D-ribulose + NADH.; Function: ard of C. tropicalis is a NAD-dependent short-chain alcohol dehydrogenase which catalyzes the NAD(+)-dependent oxidation at carbon 4 to yield D-ribulose.; Similarity: the predicted ORF overlaps with E…	An05g02000	Sorbitol dehydrogenase			An16g01020	Title: similarity to hypothetical transcription regulator SPBC530.05 - Schizosaccharomyces pombe; Similarity: the ORF is shorter than the hypothetical nuclear protein of S. pombe (615 compared to 743 amino acids). 176 N-terminal and 101 C-terminal amino acids of the ORF are not included in the alignment between the two proteins.	An02g13900	3'-5' exonuclease	An05g01080	FOG: Ankyrin repeat	An07g07290	3-oxoadipate enol-lactone hydrolase
An08g09940	Title: strong similarity to cytochrome P450 monooxygenase TRI11 - Fusarium sporotrichioides; Function: involved in trichothecene biosynthesis in Fusarium sporotrichioides.; Remark: TRI11 of Fusarium sporotrichioides encodes a cytochrome P-450 monooxygenase.; Remark: trichothecenes are sesquiterpenoid epoxides that act as potent inhibitors of eukaryotic protein synthesis.; (1.14.-.-)	An14g05760	Title: strong similarity to cyclohexanol dehydrogenase chnA - Acinetobacter sp.; Catalytic activity: chnA of Acinetobacter catalyzes the reaction: Cyclohexanol + NAD+ Cyclohexanone + NADH.; Similarity: the gene model structure is confirmed by A. niger EST EMBLEST:BE759160, which covers exons 1 to 3.; (1.1.1.245)	An07g06650	Reductases with broad range of substrate specificities			An09g03900	Sorbitol dehydrogenase	An08g06060	U3 small nucleolar ribonucleoprotein (snoRNP) component	An15g06750	Title: similarity to ankyrin Ank2 - Homo sapiens; Remark: ankyrins attach integral membrane proteins to cytoskeletal elements; they bind to Na-K Atpase and to the cytoskeletal proteins fodrin, tubulin, vimentin and desmin.; Remark: the H. sapiens brain variant ank2 gene might be alternative spliced producing two variants.	An12g04210	Title: strong similarity to phenylacetate 2-hydroxylase phacA - Aspergillus nidulans; Catalytic activity: PhacA catalyzes the ortho-hydroxylation of phenylacetate, the first step of A. nidulans phenylacetate catabolism.; Remark: Aspergillus nidulans utilizes phenylacetate as a carbon source via homogentisate, which is degraded to fumarate and acetoacetate.; Remark: PhacA is a novel cytochrome P45…
An11g09710	Title: strong similarity to 4-coumarate-CoA ligase -Populus tremuloides; Catalytic activity: ATP + 4-coumarate + CoA = AMP + pyrophosphate + 4-coumaroyl-CoA.	An09g01210	Title: strong similarity to 2-keto-3-deoxygluconate oxidoreductase kduD - Erwinia chrysanthemi; Function: E. chrysanthemi kduD is involved in pectin catabolism.; (1.1.1.-)	An13g02430	Animal-type fatty acid synthase and related proteins			An02g02290	Title: strong similarity to delta-1-pyrroline-5-carboxylate dehydrogenase prnC -Aspergillus nidulans; Catalytic activity: delta-1-pyrroline-5-carboxylate dehydrogenases catalyse 1-pyrroline-5-carboxylate + NAD(+) + H(2)O L-glutamate + NADH.; Function: prnC of A. nidulans is involved in the mitochondrial pathway for proline utilization.; Remark: in A. nidulans the genes prnB, prnC, and prnD are cl…	An01g06190	AAA+-type ATPase	An14g05510	Sphingoid base-phosphate phosphatase	An12g04180	Title: strong similarity to dicarboxylic amino acid permease Dip5 - Saccharomyces cerevisiae; Function: DIP5 of S. cerevisiae mediates high-affinity and high-capacity transport of L-glutamate and L-aspartate.; Phenotype: the dip5 mutation caused a several hundred-fold reduction of uptake of L-glutamate and L-aspartate.; Remark: YPL265W is an alternative name for DIP5.; Similarity: DIP5 of S. cere…
An07g08910	Title: strong similarity to nitrate reductase NR1 -Zea mays [putative frameshift]; Catalytic activity: NAD(P)H + Nitrate = NAD(P)+ + Nitrite + H2O.; putative frameshift; (1.7.1.1); (1.7.1.2)	An02g00250	Title: strong similarity to deoxyribose-phosphate aldolase dra - Bacillus subtilis; Catalytic activity: 2-deoxy-D-ribose 5-phosphate = D-glyceraldehyde 3-phosphate + acetaldehyde.; Pathway: the dra protein of B. subtilis is involved in the nucleotide and deoxyribonucleotide catabolism.; Remark: the dra gene of B. subtilis is part of the dra-nupC-pdp operon.; Repression: the dra-nupC-pdp operon of…	An11g07270	Glyoxylate/hydroxypyruvate reductase (D-isomer-specific 2-hydroxy acid dehydrogenase superfamily)			An01g06910	unknown			An08g07090	Title: similarity to protein Sim1 - Saccharomyces cerevisiae; Phenotype: Sim1 disruption allows clb1 clb2 clb3 clb4 quadruple null mutants to perform DNA re-replication before blocking in G2.; Phenotype: Sim1 mutants have a longer lifespan and better viability upon starvation.	An08g01310	Title: strong similarity to allantoate permease Dal5 - Saccharomyces cerevisiae; Function: in S. cerevisiae mutants (dal5) that lack allantoate transport have been isolated, these strains also exhibit a 60% loss of allantoin transport capability.; Regulation: in S. cerevisiae Dal5 appears to be sensitive to nitrogen catabolite repression, feedback inhibition, and trans-inhibition.; Regulation: in…
An09g02710	Dihydrolipoamide transacylase (alpha-keto acid dehydrogenase E2 subunit)	An08g08400	Title: strong similarity to toluenesulfonate zinc-independent alcohol dehydrogenase TsaC - Comamonas testosteroni; Function: TsaC from Comamonas testosteroni T-2 catalyzes the conversion of 4-sulfobenzyl alcohol or 4-carboxybenzyl alcohol to the corresponding aldehyde.; (1.1.1.-)	An15g01950	Title: strong similarity to Cephalosporin C from patent JP06038763-A - Acremonium chrysogenum; Remark: strong similarity to A. crisogenum Cephalosporin C patent JP06038763-A.; Similarity: belongs to the acyl-CoA synthetases (AMP-forming)/AMP-acid ligases II.			An14g03850	Title: strong similarity to cytochrome P450 monooxygenase TRI4 - Fusarium sporotrichioides; Function: TRI4 gene of Fusarium sporotrichioides encodes a cytochrome P450 monooxygenase involved in trichothecene biosynthesis.; Phenotype: disruption of TRI4 results in the loss of production of both trichothecenes and apotrichodiol and the accumulation of the unoxygenated pathway intermediate trichodien…			An11g10780	Title: similarity to hypothetical conserved protein B8L3.060 - Neurospora crassa [truncated ORF]; Function: might be involved in transcriptional regulation as it is a zinc-finger protein.; Remark: the ORF is truncated due to the border of the contig.; Similarity: no similarity at the aminoterminal part.	An14g02870	Title: strong similarity to succinate-semialdehyde dehydrogenase gabD - Escherichia coli; Catalytic activity: Succinate-semialdehyde dehydrogenases convert Succinate semialdehyde + NAD(P)(+) + H(2)O to succinate + NAD(P)H.; Function: in E. coli gabD is required for the utilisation of 4-hydroxyphenylacetate as nitrogene source.; Function: in higher eucaryotes Succinate-semialdehyde dehydrogenases …
An01g08660	Title: similarity to ankyrin Ank - Drosophila melanogaster [truncated ORF]; Remark: N-terminally truncated ORF due to the end of contig.	An12g01580	Title: similarity to 3-phosphoglycerate dehydrogenase PGDH - Arabidopsis thaliana; Catalytic activity: A. thaliana PGDH catalyses the oxidation of 3-phosphoglycerate to phosphohydroxypyruvate.; Function: A. thaliana PGDH is involved in serine biosynthesis.; Similarity: similarity is from the predicted A. niger protein to the N-terminal half of A. thaliana PGDH,which is 300 aa longer.; (1.1.1.95)	An13g03150	Branched chain alpha-keto acid dehydrogenase E1, beta subunit			An07g06480	Title: similarity to cytochrome 4F8 cyp4F8 - Homo sapiens; Catalytic activity: RH + reduced flavoprotein + O2 = ROH + oxidized flavoprotein + H2O.; Function: recombinant cyp4F8 of H. sapiens oxygenated arachidonic acid to (18R)-hydroxyarachidonate.; Remark: belongs to the cytochrome P450 family.; Remark: cyp4F8 of H. sapiens is involved in prostaglandin synthesis.; Remark: the ORF shows similarit…			An15g01230	Tuberin - Rap/ran-GTPase-activating protein	An02g07550	Title: similarity to hypothetical protein encoded by B9B15.005 - Neurospora crassa;
An11g00250	Title: strong similarity to lovastatin diketide synthase lovF - Aspergillus terreus; Function: lovF from A. terreus specifies formation of 2-methylbutyrate by acting as methyltransferase.; Remark: lovF is synonymous to lovastatin diketide synthase LDKS.; Similarity: similarity is confined to N-terminal half of predicted A. niger protein and lovF from A. terreus.	An14g04330	Title: similarity to hypothetical short chain alcohol dehydrogenase cta - Cucumis sativus; (1.1.-.-)	An08g09700	Title: strong similarity to norsolorinic acid reductase norA - Aspergillus parasiticus; Catalytic activity: aryl alcohol dehydrogenases catalyze the conversion of an aromatic alcohol + NADP+ = an aromatic aldehyde + NADPH.; Function: norsolorinic acid reductase norA of A. parasiticus is involved in aflatoxin biosynthesis.; Remark: aflatoxins are polyketide-derived secondary metabolites.; Similari…			An11g05330	Title: strong similarity to diacylglycerol pyrophosphate phosphatase Dpp1 - Saccharomyces cerevisiae; Function: DGPP phosphatase Dpp1p of S. cerevisiae is a membrane-associated 34-kDa enzyme which catalyzes the dephosphorylation of DGPP to yield phosphatidate (PA) and then catalyzes the dephosphorylation of PA to yield diacylglycerol.			An01g02940	Title: weak similarity to regulator protein Mhy1 -Yarrowia lipolytica; Remark: the similarity is restricted to the C2H2-type zinc finger motif.	An12g05000	Title: strong similarity to cyclohexanone monooxygenase chnB - Acinetobacter sp.; Catalytic activity: Cyclohexanone + NADPH + O(2) 6-hexanolide + NADP(+) + H(2)O.; Function: chnB from Acinetobacter is a FAD monooxygenase and catalyzes the conversion of cyclohexanone to caprolactone in the cyclohexanol oxidation.; (1.14.13.22)
An11g08750	unknown	An05g02050	Title: strong similarity to 3-oxoacyl-(acyl-carrier-protein) reductase srb - Bacillus subtilis; Catalytic activity: (3R)-3-hydroxyacyl-[acyl-carrier protein] + NADP + = 3-oxoacyl-[acyl-carrier protein] + NADPH.; Pathway: fatty acid biosynthesis.; (1.1.1.100)	An01g11180	6-hydroxy-D-nicotine oxidase 6-HDNO			An13g02700	taurine dioxygenase,2-oxoglutarate-dependent tauD			An01g03760	Title: strong similarity to hypothetical protein pi029 - Schizosaccharomyces pombe; Similarity: the presence of RNA binding domains suggests a role in RNA processing.	An02g07320	Enoyl-CoA hydratase
An01g11200	Title: strong similarity to serine kinase SRPK2 -Homo sapiens; Remark: SRPK family members may be uniquely regulated and targeted, thereby contributing to splicing regulation in different tissues, during development, or in response to signaling.; Remark: higher eukaryotes are showing similar genes but are approximately 100-150 amino acids longer.; Remark: reversible phosphorylation plays an impor…	An08g08480	Title: strong similarity to NADPH-dependent carbonyl reductase S1 - Candida magnoliae; Catalytic activity: R-CHOH-R' + NADP(+) R-CO-R' + NADPH.; Remark: the carbonyl reductase from Candida magnoliae is also described in patent WO9835025-A1.; Similarity: the ORF encoded protein shows also strong similarity to the functionally less characterized dehydrogenases Sou2 and Sou1 from C. albicans. C. alb…	An09g06270	Sorbitol dehydrogenase			An15g05460	Synaptic vesicle transporter SVOP and related transporters (major facilitator superfamily)			An11g03100	Title: strong similarity to cyclin-dependent protein kinase phoa - Aspergillus nidulans; Catalytic activity: ATP + a protein ADP + a phosphoprotein.; Function: the E. nidulans kinase PHOA is proposed to function to help integrate environmental signals with developmental decisions to allow ordered differentiation of specific cell types in E. nidulans under varying growth conditions.; deleted EC_nu…	An16g01280	Kynurenine 3-monooxygenase and related flavoprotein monooxygenases
An08g01270	Gamma-glutamylcysteine synthetase	An15g04440	Title: strong similarity to protein involved in carbon metabolism and energy production from patent WO200100844-A2 - Corynebacterium glutamicum; Remark: the encoded protein of patent WO200100844-A2 is a sugar metabolism and oxidative phosphorylation protein for production or modulation of production of fine chemicals e. g. amino acids, carbohydrates or enzymes.; (1.1.-.-)	An11g06460	Animal-type fatty acid synthase and related proteins			An09g02870	Title: similarity to transcription activator prnA -Aspergillus nidulans; Function: the prnA gene of A. nidulans codes for a transcriptional activator that mediates proline induction of four other genes involved in proline utilization as a nitrogen and/or carbon source.; nucleus			An01g06190	AAA+-type ATPase	An16g00400	Alcohol dehydrogenase, class V
An06g02110	Title: similarity to protein nompC - Drosophila melanogaster; Remark: closest manual Blastp hit nompC D. melanogaster shows an E. val of 5e-21.; Remark: nompC from Drosophila melanogaster encodes a new ion channel that is essential for mechanosensory transduction.	An07g00400	Title: strong similarity to protein from patent WO0065067-A - Homo sapiens; Similarity: belongs to the short-chain alcohol dehydrogenase family.	An07g05000	Title: strong similarity to 1-pyrroline-5-carboxylate dehydrogenase precursor Put2 -Saccharomyces cerevisiae; Catalytic activity: 1-pyrroline-5-carboxylate + NAD(+) + H(2)O = L-glutamate + NADH.; Induction: PUT2 expression is induced by proline.; Pathway: PUT2 catalyzes the second step in the conversion from proline to glutamate.; Remark: proline is converted to glutamate in the yeast S. cerevisi…			An05g01700	Multidrug resistance-associated protein/mitoxantrone resistance protein, ABC superfamily			An11g10510	Serine/threonine protein kinase	An16g01020	Title: similarity to hypothetical transcription regulator SPBC530.05 - Schizosaccharomyces pombe; Similarity: the ORF is shorter than the hypothetical nuclear protein of S. pombe (615 compared to 743 amino acids). 176 N-terminal and 101 C-terminal amino acids of the ORF are not included in the alignment between the two proteins.
An07g07290	3-oxoadipate enol-lactone hydrolase	An03g01550	Title: similarity to gluconate:NADP 5-oxidoreductase GNO - Gluconobacter oxydans [truncated ORF]; Catalytic activity: gluconate:NADP 5-oxidoreductase (GNO) of G. oxydans catalyses the reaction D-gluconate + NAD(P)(+) = 5-dehydro-D-gluconate + NAD(P)H.; Remark: GNO is involved in the nonphosphorylative,ketogenic oxidation of glucose and oxidizes gluconate to 5-ketogluconate.; Similarity: GNO of G.…	An08g11680	Title: strong similarity to 2,5-dicloro-2,5-cyclohexadiene-1,4-diol dehydrogenase linC - Pseudomonas paucimobilis; Function: degradation of 2,5-dichloro-2,5-cyclohexadiene-1,4-diol into 2,5-dichlorohydroquinone.; Pathway: degradation of gamma-hexachlorocyclohexane.; Remark: also strong similarity to EST an_3163 Aspergillus niger.; Remark: the linC gene is essential for the assimilation of gamma-H…			An11g10790	Title: similarity to serum paraoxonase/arylesterase 2 PON2 - Gallus gallus; Function: PON2 catalyzes the hydrolysis of toxic organophosphates.; Function: the absence of paraoxonase activity in turkey and chicken blood and turkey liver indicates that PON2, if expressed, does not hydrolyze paraoxon.; Localization: PON2 is an extracellular enzyme.; Similarity: shows strong similarity to probable ary…			An01g14490	Title: similarity to ankyrin 2 Ank2 - Drosophila melanogaster; Remark: the ORF shows similarity to ankyrin-repeats,which are believed to mediate protein-protein interactions.	An09g03900	Sorbitol dehydrogenase
An11g03700	Title: strong similarity to hexose transporter HXT1 - Uromyces fabae; Function: HXT1p of U. fabae facilitates the uptake of D-glucose and D-fructose in the haustorial complex.; Localization: HXT1p of U. fabae is exclusivly located to the plasma membrane of the haustorial complex.; plasma membrane			An16g00410	unknown			An15g04630	Title: similarity to sequence 513 from patent WO0100805 - Corynebacterium glutamicum; Function: contains domain typical for sugar transporter.; Remark: similarity to patented sequence from Pompejus M. , Kroeger B. , Schroeder H. , Zelder O. ,Haberhauer G. ; 'corynebacterium glutamicum genes encoding proteins involved in membrane synthesis and membrane transport'; Patent number WO0100805-A/513, 04…			An07g05970	Title: strong similarity to ankyrin Ank2 - Homo sapiens; Function: ankyrins are involved in cell adhesion and protein targeting by attaching integral membrane proteins to cytoskeletal elements, e. g. by binding to Na/K-ATPase or to the cytoskeletal proteins fodrin, tubulin, vimentin and desmin.	An11g07610	Title: weak similarity to transcriptional activator Mut3 - Pichia angusta; Similarity: the ORF encoded protein shows also weak similarity to putative transcriptional regulator C1327. 01C from Schizosaccharomyces pombe.
An08g01310	Title: strong similarity to allantoate permease Dal5 - Saccharomyces cerevisiae; Function: in S. cerevisiae mutants (dal5) that lack allantoate transport have been isolated, these strains also exhibit a 60% loss of allantoin transport capability.; Regulation: in S. cerevisiae Dal5 appears to be sensitive to nitrogen catabolite repression, feedback inhibition, and trans-inhibition.; Regulation: in…			An09g04850	Title: strong similarity to p-sulfobenzyl alcohol dehydrogenase TsaC - Comamonas testosteroni; Function: C. testosteroni TsaC is involved in aromatic compound catabolism.; Similarity: C. testosteroni TsaC belongs to the short-chain, zinc-independent dehydrogenases.			An15g06780	Vesicular amine transporter			An07g03770	Title: strong similarity to Cu,Zn superoxide dismutase sodC - Aspergillus fumigatus; Catalytic activity: superoxide dismutases convert 2 peroxide radical + 2 H(+) O(2) + H(2)O(2).; Function: superoxide dismutases (SOD) are ubiquitous metalloproteins that prevent damage by oxygen-mediated free radicals by catalysing the dismutation of superoxide into molecular oxygen and hydrogen peroxide.; Repres…	An09g01170	Title: similarity to 1-aminocyclopropane-1-carboxylate oxidase - Oryza sativa; Function: rice ACC oxidase is involved in the formation of the ethylene precursor 1-aminocyclopropane-1-carboxylic acid (ACC) from S-adenosylmethionine (AdoMet).; Remark: information concerning rice ACC oxidase is not available via PubMed and has been published by Cohen,E. ; Kende, H. : In vivo 1-aminocyclopropane-1-ca…
An14g02870	Title: strong similarity to succinate-semialdehyde dehydrogenase gabD - Escherichia coli; Catalytic activity: Succinate-semialdehyde dehydrogenases convert Succinate semialdehyde + NAD(P)(+) + H(2)O to succinate + NAD(P)H.; Function: in E. coli gabD is required for the utilisation of 4-hydroxyphenylacetate as nitrogene source.; Function: in higher eucaryotes Succinate-semialdehyde dehydrogenases …			An13g01120	Title: strong similarity to NADP-dependent leukotriene B4 12-hydroxydehydrogenase LB4D - Homo sapiens; Catalytic activity: LB4D in H. sapiens catalyzes the conversion of leukotriene B4 into 12-oxo-leukotriene B4.; Catalytic activity: LB4D in H. sapiens requires NADP as a cofactor.; Pathway: LB4D in H. sapiens catalyzes the initial and key step of metabolic inactivation of leukotriene B4.; Similar…			An08g10970	Title: strong similarity to fluconazole resistance transporter Flr1 - Saccharomyces cerevisiae; Function: flr1 of S. cerevisiae is a multi-drug resistance transporter conferring resistance to several fungicide drugs, e. g. benomyl.; Induction: the expression of flr1 in S. cerevisiae in drug-treated cells is under the control of the transcriptional regulators pdr3p and yap1.; Remark: a splice site…			An11g03610	Ankyrin	An08g03850	Title: strong similarity to quinate transport protein qutD - Aspergillus nidulans; Remark: QutD gene encodes an essential component of a permease required for transport of quinate ion into mycelium at pH 6. 5.
An12g05000	Title: strong similarity to cyclohexanone monooxygenase chnB - Acinetobacter sp.; Catalytic activity: Cyclohexanone + NADPH + O(2) 6-hexanolide + NADP(+) + H(2)O.; Function: chnB from Acinetobacter is a FAD monooxygenase and catalyzes the conversion of cyclohexanone to caprolactone in the cyclohexanol oxidation.; (1.14.13.22)			An12g04990	Title: strong similarity to glucitol 6-phosphate dehydrogenase gutD - Clostridium beijerinckii; Catalytic activity: D-sorbitol 6-phosphate + NAD(+) D-fructose 6-phosphate + NADH.; Remark: glucitol is synonymous to sorbitol.			An11g06140	Delta-1-pyrroline-5-carboxylate dehydrogenase					An02g02290	Title: strong similarity to delta-1-pyrroline-5-carboxylate dehydrogenase prnC -Aspergillus nidulans; Catalytic activity: delta-1-pyrroline-5-carboxylate dehydrogenases catalyse 1-pyrroline-5-carboxylate + NAD(+) + H(2)O L-glutamate + NADH.; Function: prnC of A. nidulans is involved in the mitochondrial pathway for proline utilization.; Remark: in A. nidulans the genes prnB, prnC, and prnD are cl…
An02g08850	Ubiquitin-protein ligase			An11g03240	Title: strong similarity to NAD-dependent D-arabinitol dehydrogenase ard - Candida tropicalis; Catalytic activity: ard of C. tropicalis converts D-arabinitol + NAD(+) = D-ribulose + NADH.; Function: ard of C. tropicalis is a NAD-dependent short-chain alcohol dehydrogenase which catalyzes the NAD(+)-dependent oxidation at carbon 4 to yield D-ribulose.; Similarity: the predicted ORF overlaps with E…			An15g02080	lovF gene expression regulator					An01g06910	unknown
An07g02540	Title: similarity to carboxylic acid transport protein Jen1 - Saccharomyces cerevisiae; Function: JEN1 of S. cerevisiae is a lactate and pyruvate proton-driven symporter.; Induction: JEN1 of S. cerevisiae is induced by lactate.; Phenotype: Deletion of JEN1 in S. cerevisiae results in slow growth of yeast on synthetic medium supplemented with L-lactate.; Repression: JEN1 of S. cerevisiae is repres…			An09g01210	Title: strong similarity to 2-keto-3-deoxygluconate oxidoreductase kduD - Erwinia chrysanthemi; Function: E. chrysanthemi kduD is involved in pectin catabolism.; (1.1.1.-)			An16g01030	Title: strong similarity to phenylacetate hydroxylase pahA - Penicillium chrysogenum; Catalytic activity: RH + reduced flavoprotein + O(2) = ROH + oxidized flavoprotein + H(2)O (by similarity); Similarity: belongs to the cytochrome P450 family; (1.14.14.1)					An14g07010	Dehydrogenases with different specificities (related to short-chain alcohol dehydrogenases)
An05g00730	Title: strong similarity to hexose transporter Hxt3 - Saccharomyces cerevisiae; Induction: S. cerevisiae HXT genes are inducible by glucose.; Remark: S. cerevisiae has 20 genes for known or putative hexose transporters.; Repression: S. cerevisiae HXT gene transcription is repressed in the absence of glucose.; plasma membrane			An07g09360	Title: strong similarity to maleylacetate reductase MacA - Rhodococcus opacus; Catalytic activity: 3-oxoadipate + NAD(P)(+) 2-maleylacetate + NAD(P)H.; Function: MacA of R. opacus plays a major role in the degradation of chloroaromatic compounds.; Pathway: MacA of R. opacus is involved in 3-chlorocatechol degradation: this pathway is important for biodegradation of toxic aromatic compounds in the…			An11g05550	Predicted transporter (major facilitator superfamily)					An14g03850	Title: strong similarity to cytochrome P450 monooxygenase TRI4 - Fusarium sporotrichioides; Function: TRI4 gene of Fusarium sporotrichioides encodes a cytochrome P450 monooxygenase involved in trichothecene biosynthesis.; Phenotype: disruption of TRI4 results in the loss of production of both trichothecenes and apotrichodiol and the accumulation of the unoxygenated pathway intermediate trichodien…
An02g07320	Enoyl-CoA hydratase			An08g09380	Title: strong similarity to xylitol dehydrogenase xdh - Galactocandida mastotermitis; Catalytic activity: xylitol dehydrogenases catalyzes the oxidation by NAD+ of xylitol to D-xylulose.; Function: xdh from G. mastotermitis catalyses the second step in the xylose utilising pathway converting xylose to xylulosephosphate.; Similarity: xdh from G. mastotermitis belongs to the superfamily of zinc con…			An01g07130	Title: strong similarity to salicylate 1-monooxygenase sal1 - Pseudomonas putida; Catalytic activity: salicylate + NADH + O2 = catechol + NAD+ + H2O + CO2.; EC:1.14.13.1; Remark: alternate name = salicylate hydroxylase.; Remark: the enzyme of Pseudomonas putida is an external flavoprotein monooxygenase, which uses NADH as the external reductant.; (1.14.13.1)					An07g06480	Title: similarity to cytochrome 4F8 cyp4F8 - Homo sapiens; Catalytic activity: RH + reduced flavoprotein + O2 = ROH + oxidized flavoprotein + H2O.; Function: recombinant cyp4F8 of H. sapiens oxygenated arachidonic acid to (18R)-hydroxyarachidonate.; Remark: belongs to the cytochrome P450 family.; Remark: cyp4F8 of H. sapiens is involved in prostaglandin synthesis.; Remark: the ORF shows similarit…
An16g01280	Kynurenine 3-monooxygenase and related flavoprotein monooxygenases			An12g08270	Title: strong similarity to L-lactate 2-monooxygenase LA2M - Mycobacterium smegmati; Catalytic activity: (S)-lactate + O2 = acetate + CO2 + H2O.; Pathway: pyruvate metabolism.; Remark: L-Lactate 2-monooxygenase catalyzes the oxidation of L-lactate to acetate and carbon dioxide.; Similarity: belongs to the FMN-dependent alpha-hydroxy acid dehydrogenases family.; (1.13.12.4)			An02g12220	Title: strong similarity to multidrug resistance protein fnx1p - Schizosaccharomyces pombe; Function: multidrug transporter are active in the efflux of a varity of (often cytotoxic) compounds, e. g. fnx1 of S. pombe possibly releases a signaling substance into the environment, which could be required for entry of the cell into the quiescent G0 state.; Remark: the poly-A end of the predicted ORF o…					An09g04070	Title: strong similarity to 2,5-diketo-D-gluconate reductase yqhE - Escherichia coli; Catalytic activity: 2, 5-diketo-D-gluconate reductase of E. coli catalyses the reduction of 2,5-diketo-D-gluconate to 2-keto-L-gulonate.; Remark: 2,5-diketo-D-gluconate reductase of E. coli is active with NADPH as a preferred electron donor.; Similarity: the predicted A. niger protein shows strong similarity to …
An08g08250	Title: strong similarity to aryl-alcohol oxidase precursor aao - Pleurotus pulmonarius; Remark: Aryl-alcohol oxidase (AAO) involved in lignin degradation by Pleurotus pulmonarius shows compared with other alcohol oxidases, 35% amino acid identity with glucose oxidase, showed highly conserved amino acid sequences in N-terminal and C-terminal regions, in spite of differences in substrate specificit…			An11g09520	Title: strong similarity to D-lactate dehydrogenase dld - Kluyveromyces lactis; Catalytic activity: D-lactate dehydrogenases convert (R)-Lactate + 2 Ferricytochrome c to Pyruvate + 2 Ferrocytochrome c.; Function: L- and D-lactate ferricytochrome c oxidoreductase (LCR) in yeast mitochondria catalyze the stereospecific oxidation of D and L isomers of lactate to pyruvate.; Function: oxidation of D-l…			An14g06930	Flavonol reductase/cinnamoyl-CoA reductase					An08g08530	Title: strong similarity to arylsulfatase atsA -Pseudomonas aeruginosa; Catalytic activity: a phenol sulfate + H(2)O = a phenol + sulfate.; Phenotype: ats mutants lose the ability to grow on aromatic sulfates as sole sulfur source.; Repression: synthesis of atsA is repressed when sulfate, cysteine or thiocyanate is supplied as the sole sulfur source for growth.; (3.1.6.1)
An03g01030	Title: similarity to 6-hydroxy-D-nicotine oxidase 6-HDNO - Arthrobacter oxidans; Catalytic activity: 6-HDNO of A. oxidans catalyses the reaction (D)-6-hydroxynicotine + H(2)O + O(2) = 1-(6-hydroxypyrid-3-yl)-4-(methylamino)butan-1-one + H(2)O(2).; Cofactor: 6-HDNO of A. oxidans requires the covalently bound cofactor FAD.; Induction: 6-HDNO of A. oxidans is induced by nicotine.; Pathway: 6-HDNO of…			An08g08400	Title: strong similarity to toluenesulfonate zinc-independent alcohol dehydrogenase TsaC - Comamonas testosteroni; Function: TsaC from Comamonas testosteroni T-2 catalyzes the conversion of 4-sulfobenzyl alcohol or 4-carboxybenzyl alcohol to the corresponding aldehyde.; (1.1.1.-)			An13g02240	Title: strong similarity to multidrug resistance protein Hol1 - Saccharomyces cerevisiae; Function: HOL1 of S. cerevisiae seems to be involved in the uptake of several cations and of histidinol.; Phenotype: gain-of-function HOL1 mutations in S. cerevisiae confer increased uptake rates of cations (including K+ and Na+) and histidinol; these mutations provoke amino-acid substitutions within the pre…					An11g05330	Title: strong similarity to diacylglycerol pyrophosphate phosphatase Dpp1 - Saccharomyces cerevisiae; Function: DGPP phosphatase Dpp1p of S. cerevisiae is a membrane-associated 34-kDa enzyme which catalyzes the dephosphorylation of DGPP to yield phosphatidate (PA) and then catalyzes the dephosphorylation of PA to yield diacylglycerol.
An16g00400	Alcohol dehydrogenase, class V			An08g08510	Title: strong similarity to aldehyde dehydrogenase aldh3 - Homo sapiens; Catalytic activity: the aldh3 protein preferentially oxidizes aromatic aldehyde + NADP(+) + H2O = acid + NADPH.; Complex: the class 3 aldehyde dehydrogenase of H. sapiens forms a homodimer.; Function: aldehyde dehydrogenases are involved in the metabolism of corticosteroids, biogenic amines,neurotransmitters, and lipip aldeh…			An12g00840	transcription factor ntf1p					An11g10790	Title: similarity to serum paraoxonase/arylesterase 2 PON2 - Gallus gallus; Function: PON2 catalyzes the hydrolysis of toxic organophosphates.; Function: the absence of paraoxonase activity in turkey and chicken blood and turkey liver indicates that PON2, if expressed, does not hydrolyze paraoxon.; Localization: PON2 is an extracellular enzyme.; Similarity: shows strong similarity to probable ary…
An16g01020	Title: similarity to hypothetical transcription regulator SPBC530.05 - Schizosaccharomyces pombe; Similarity: the ORF is shorter than the hypothetical nuclear protein of S. pombe (615 compared to 743 amino acids). 176 N-terminal and 101 C-terminal amino acids of the ORF are not included in the alignment between the two proteins.			An12g01580	Title: similarity to 3-phosphoglycerate dehydrogenase PGDH - Arabidopsis thaliana; Catalytic activity: A. thaliana PGDH catalyses the oxidation of 3-phosphoglycerate to phosphohydroxypyruvate.; Function: A. thaliana PGDH is involved in serine biosynthesis.; Similarity: similarity is from the predicted A. niger protein to the N-terminal half of A. thaliana PGDH,which is 300 aa longer.; (1.1.1.95)			An08g05720	Predicted hydrolase (HAD superfamily)					An07g00730	Title: similarity to hypothetical beta-hydroxybutyrate dehydrogenase hbdh1 - Ralstonia eutropha; Similarity: to dehydrogenases with different specificities.; (1.1.1.-)
An15g04350	Title: strong similarity to hypothetical oxidoreductase encoded by mll6520 - Mesorhizobium loti; Similarity: the ORF encoded protein shows also strong similarities to other oxidoreductases.; (1.-.-.-)			An14g04330	Title: similarity to hypothetical short chain alcohol dehydrogenase cta - Cucumis sativus; (1.1.-.-)			An07g05880	Title: strong similarity to multidrug resistance protein Hol1 - Saccharomyces cerevisiae; Function: hol1 of S. cerevisiae is involved in the uptake of several cations and histidinol, the biosynthetic precursor to histidine.; Phenotype: additionally, hol1 mutations in S. cerevisiae histidine auxotrophs can confer a novel,non-selective cation transport pattern.; Phenotype: the null mutant of hol1 i…					An02g13870	Histone acetyltransferase (MYST family)
An01g06500	Title: strong similarity to filamentous growth protein Dfg5 - Saccharomyces cerevisiae; Remark: Phenotypic analysis of dfg mutant strains genetically dissects filamentous growth into the cellular processes of signal transduction, bud site selection, cell morphogenesis and invasive growth. Epistasis tests between dfg mutant alleles and dominant activated alleles of the RAS2 and STE11 genes, RAS2Va…			An05g02050	Title: strong similarity to 3-oxoacyl-(acyl-carrier-protein) reductase srb - Bacillus subtilis; Catalytic activity: (3R)-3-hydroxyacyl-[acyl-carrier protein] + NADP + = 3-oxoacyl-[acyl-carrier protein] + NADPH.; Pathway: fatty acid biosynthesis.; (1.1.1.100)			An11g10250	Predicted haloacid-halidohydrolase and related hydrolases					An12g02400	Title: weak similarity to transcription activator of lysine pathway Lys14 - Saccharomyces cerevisiae;
An09g03900	Sorbitol dehydrogenase			An15g04440	Title: strong similarity to protein involved in carbon metabolism and energy production from patent WO200100844-A2 - Corynebacterium glutamicum; Remark: the encoded protein of patent WO200100844-A2 is a sugar metabolism and oxidative phosphorylation protein for production or modulation of production of fine chemicals e. g. amino acids, carbohydrates or enzymes.; (1.1.-.-)			An05g00870	Title: strong similarity to positive regulator of purine utilisation uaY - Aspergillus nidulans; Function: uaY of A. nidulans codes for a transcriptional activator mediating the induction of a number of unlinked genes involved in purine utilization by binding to the consensus sequence 5'-TCGGNNNNNNCCGA-3'.; nucleus					An09g01820	Acyl-CoA synthetase
An11g07610	Title: weak similarity to transcriptional activator Mut3 - Pichia angusta; Similarity: the ORF encoded protein shows also weak similarity to putative transcriptional regulator C1327. 01C from Schizosaccharomyces pombe.			An11g04550	Pyruvate dehydrogenase E1, alpha subunit			An01g09350	hypothetical membrane protein YBR043c					An11g06040	Title: similarity to choline kinase CK1 - Glycine max; Catalytic activity: ATP + Choline = ADP + Choline phosphate.; Pathway: glycerolipid metabolism.; Remark: choline kinase catalyses the committed step in the synthesis of phosphatidylcholine by the CDP-choline pathway.; Remark: the sequence shows similarity to a wide range of choline kinases in different organisms.; (2.7.1.32)
An09g01170	Title: similarity to 1-aminocyclopropane-1-carboxylate oxidase - Oryza sativa; Function: rice ACC oxidase is involved in the formation of the ethylene precursor 1-aminocyclopropane-1-carboxylic acid (ACC) from S-adenosylmethionine (AdoMet).; Remark: information concerning rice ACC oxidase is not available via PubMed and has been published by Cohen,E. ; Kende, H. : In vivo 1-aminocyclopropane-1-ca…			An03g05190	Title: strong similarity to sorbitol dehydrogenase SDH1 - Rattus norvegicus; Catalytic activity: L-iditol + NAD(+) = L-sorbose + NADH.; Remark: two isoforms of SDH1 from R. norvegicus are produced by use of alternative initiation codons in the same reading frame.; (1.1.1.14)			An02g04410	Synaptic vesicle transporter SVOP and related transporters (major facilitator superfamily)					An01g01040	Ankyrin
An08g03850	Title: strong similarity to quinate transport protein qutD - Aspergillus nidulans; Remark: QutD gene encodes an essential component of a permease required for transport of quinate ion into mycelium at pH 6. 5.			An15g05890	Title: strong similarity to aldehyde dehydrogenase AHD-M1 - Mus musculus; Catalytic activity: aldehyde dehydrogenase catalyzes the NAD-dependent conversion of an aldehyde to the corresponding carboxylate.; Similarity: the predicted protein shows similarity to several aldehyde dehydrogenases from different species,and to different isoforms of the enzyme within single organisms; such enzymes show o…			An02g00760	Synaptic vesicle transporter SVOP and related transporters (major facilitator superfamily)					An11g06140	Delta-1-pyrroline-5-carboxylate dehydrogenase
An02g02290	Title: strong similarity to delta-1-pyrroline-5-carboxylate dehydrogenase prnC -Aspergillus nidulans; Catalytic activity: delta-1-pyrroline-5-carboxylate dehydrogenases catalyse 1-pyrroline-5-carboxylate + NAD(+) + H(2)O L-glutamate + NADH.; Function: prnC of A. nidulans is involved in the mitochondrial pathway for proline utilization.; Remark: in A. nidulans the genes prnB, prnC, and prnD are cl…			An03g06380	Animal-type fatty acid synthase and related proteins			An11g00130	Title: similarity to p-nitrobenzyl esterase pnbA -Bacillus subtilis; Function: a B. subtilis PNB carboxy-esterase (PNBCE) that catalyzes hydrolysis of several beta-lactam antibiotic PNB esters to the corresponding free acid and PNB alcohol.; (3.1.1.-)					An11g00760	Reductases with broad range of substrate specificities
An02g12630	Glucosyltransferase - Alg6p			An14g03510	Title: strong similarity to sorbitol dehydrogenase SDH - Rattus norvegicus; Catalytic activity: L-iditol + NAD(+) = L-sorbose + NADH.; Pathway: the rat Sorbitol dehydrogenase SDH is involved in the fructose and mannose metabolism.; Remark: two isoforms of SDH from R. norvegicus are produced by use of alternative initiation codons in the same reading frame.; (1.1.1.14)			An03g02120	Permease of the major facilitator superfamily					An01g07760	Title: strong similarity to hypothetical protein F12A12.10 - Arabidopsis thaliana; Similarity: shows similarity to several oxygenases.
An01g06910	unknown			An15g04940	Title: strong similarity to norsolorinic acid reductase norA - Aspergillus parasiticus; Function: A. parasiticus norA has norsolorinic acid reductase (NOR) activity.; Function: norA of A. parasiticus is genomically localized within the aflatoxin biosynthetic cluster and has been implicated in aflatoxin biosynthesis.; Induction: A. parasiticus norA mRNA and protein is present only when the fungus …			An14g02750	Title: strong similarity to protein Gcn20 -Saccharomyces cerevisiae; Function: in spite of the strong similarity to ABC transporters, these proteins are located in the cytoplasm,where they associate with the ribosomal fraction; their are involved in the control of translation via direct or indirect regulation of elongation factor eIF2.; Similarity: the predicted ORF shows strong similarity to man…					An11g09440	WD40 repeat-containing protein
An14g07010	Dehydrogenases with different specificities (related to short-chain alcohol dehydrogenases)			An03g01550	Title: similarity to gluconate:NADP 5-oxidoreductase GNO - Gluconobacter oxydans [truncated ORF]; Catalytic activity: gluconate:NADP 5-oxidoreductase (GNO) of G. oxydans catalyses the reaction D-gluconate + NAD(P)(+) = 5-dehydro-D-gluconate + NAD(P)H.; Remark: GNO is involved in the nonphosphorylative,ketogenic oxidation of glucose and oxidizes gluconate to 5-ketogluconate.; Similarity: GNO of G.…			An02g08845	unknown					An15g05710	Phosphatidic acid-preferring phospholipase A1, contains DDHD domain
An02g00060	Title: strong similarity to monosaccharide transporter AmMst-1 - Amanita muscaria; Function: Mst-1 of A. muscaria transports monosaccharids via the plasma membrane.; Induction: Mst-1 of A. muscaria is upregulated by monosaccharids.; Remark: Mst-1 of A. muscaria belongs to the sugar transporter family.; plasma membrane			An08g10820	Title: strong similarity to indole-3-acetaldehyde dehydrogenase iad1 - Ustilago maydis; Catalytic activity: NAD(+)-dependent aldehyde dehydrogenases convert an aldehyde + NAD(+) + H(2)O an acid + NADH.; Function: iad1 of U. maydis converts indole-3-acetaldehyde to indole-3-acetic acid in the presence of NAD(+).; Induction: expression of iad1 from U. maydis was strongly induced during growth on et…			An05g02000	Sorbitol dehydrogenase					An16g01030	Title: strong similarity to phenylacetate hydroxylase pahA - Penicillium chrysogenum; Catalytic activity: RH + reduced flavoprotein + O(2) = ROH + oxidized flavoprotein + H(2)O (by similarity); Similarity: belongs to the cytochrome P450 family; (1.14.14.1)
An15g02140	Phospholipase/carboxyhydrolase			An12g00030	Title: strong similarity to L-iditol 2-dehydrogenase Sor1 - Saccharomyces cerevisiae; Catalytic activity: L-iditol 2-dehydrogenases catalyze L-sorbitol + NAD(+) = L-sorbose + NADH.; Function: L-iditol 2-dehydrogenases catalyze the oxidation by NAD+ of sorbitol to fructose.; Remark: the predicted ORF shows partial similarity to A. nidulans ESTs AA785306 and AA966892.; (1.1.1.14)			An08g06250	Cytochrome P450 CYP4/CYP19/CYP26 subfamilies					An14g06220	5'-AMP-activated protein kinase, gamma subunit
An14g03850	Title: strong similarity to cytochrome P450 monooxygenase TRI4 - Fusarium sporotrichioides; Function: TRI4 gene of Fusarium sporotrichioides encodes a cytochrome P450 monooxygenase involved in trichothecene biosynthesis.; Phenotype: disruption of TRI4 results in the loss of production of both trichothecenes and apotrichodiol and the accumulation of the unoxygenated pathway intermediate trichodien…			An01g12170	Title: strong similarity to alcohol dehydrogenase alcB - Aspergillus nidulans; Catalytic activity: Alcohol + NAD+ = Aldehyde or Ketone + NADH; Pathway: Bile acid biosynthesis; Pathway: Fatty acid metabolism; Pathway: Glycerolipid metabolism; Pathway: Glycolysis / Gluconeogenesis; Pathway: Tyrosine metabolism; (1.1.1.1)			An01g13080	Title: similarity to thiamin repressible genes regulatory protein ntf1p - Schizosaccharomyces pombe; Function: the S. pombe homolog ntf1 is a transcription factor involved in regulating nmt1+ expression.; Similarity: S. pombe ntf1 shares substantial homology with a family of Cys6 zinc finger-containing transcription factors typified by GAL4 from S. cerevisiae.; Similarity: the ORF is shorter than…					An14g06750	Iron/ascorbate family oxidoreductases
An07g06480	Title: similarity to cytochrome 4F8 cyp4F8 - Homo sapiens; Catalytic activity: RH + reduced flavoprotein + O2 = ROH + oxidized flavoprotein + H2O.; Function: recombinant cyp4F8 of H. sapiens oxygenated arachidonic acid to (18R)-hydroxyarachidonate.; Remark: belongs to the cytochrome P450 family.; Remark: cyp4F8 of H. sapiens is involved in prostaglandin synthesis.; Remark: the ORF shows similarit…			An01g00620	Title: strong similarity to p-cumic aldehyde dehydrogenase cymc - Pseudomonas putida; Function: converts p-cumic aldehyde + H20 + NAD to p-cumate + NADH; Remark: Pseudomonas putida F1 utilizes p-cymene (p-isopropyltoluene) by an 11-step pathway through p-cumate (p-isopropylbenzoate) to isobutyrate, pyruvate, and acetyl coenzyme A.			An07g00150	Title: strong similarity to multidrug transporter bmr3 - Bacillus subtilis; Remark: bmr3 gene expression was dependent on the growth phase.; Remark: strong similarity to Aspergillus niger cDNA clone 3646 5', mRNA sequence.; Similarity: belongs to the multidrug-efflux transporter family.					An01g07130	Title: strong similarity to salicylate 1-monooxygenase sal1 - Pseudomonas putida; Catalytic activity: salicylate + NADH + O2 = catechol + NAD+ + H2O + CO2.; EC:1.14.13.1; Remark: alternate name = salicylate hydroxylase.; Remark: the enzyme of Pseudomonas putida is an external flavoprotein monooxygenase, which uses NADH as the external reductant.; (1.14.13.1)
An07g06880	Title: strong similarity to sugar transport protein Stl1 - Saccharomyces cerevisiae; Remark: disruption of STL1 had no detectable effect on yeast growth on glucose, galactose, mannose, maltose or glycerol as sole carbon source.; Similarity: belongs to the sugar transporter family.							An11g03470	bifunctional cytochrome P450rm					An15g06310	phosphatidylethanolamine methyltransferase cho2p
An09g04070	Title: strong similarity to 2,5-diketo-D-gluconate reductase yqhE - Escherichia coli; Catalytic activity: 2, 5-diketo-D-gluconate reductase of E. coli catalyses the reduction of 2,5-diketo-D-gluconate to 2-keto-L-gulonate.; Remark: 2,5-diketo-D-gluconate reductase of E. coli is active with NADPH as a preferred electron donor.; Similarity: the predicted A. niger protein shows strong similarity to …							An02g02780	Permease of the major facilitator superfamily					An15g00360	Title: similarity to ankyrin ANK1 - Homo sapiens; Remark: similarity corresonds only to the N-terminal region, which binds integral membrane proteins. The acidic C-terminal 'regulatory' domain contains an alternatively spliced sequence.
An08g08530	Title: strong similarity to arylsulfatase atsA -Pseudomonas aeruginosa; Catalytic activity: a phenol sulfate + H(2)O = a phenol + sulfate.; Phenotype: ats mutants lose the ability to grow on aromatic sulfates as sole sulfur source.; Repression: synthesis of atsA is repressed when sulfate, cysteine or thiocyanate is supplied as the sole sulfur source for growth.; (3.1.6.1)							An08g01460	unknown					An14g02410	unknown
An12g00340	Title: similarity to alpha 1,2-mannosidase IB - Homo sapiens; Function: human alpha 1,2-mannosidase IB processes Man9GlcNAc to Man5GlcNAc.; (3.2.1.-)							An14g03640	Kynurenine 3-monooxygenase and related flavoprotein monooxygenases					An12g08690	RAB proteins geranylgeranyltransferase component A (RAB escort protein)
An09g01880	Title: strong similarity to enoyl reductase of the lovastatin biosynthesis lovC - Aspergillus terreus; Function: lovC from A. terreus interacts with LNKS and is necessary for the correct processing of the growing polyketide chain and production of dihydromonacolin L.; Function: lovC from A. terreus is an accessory protein that modulates polyketide synthase activity during lovastatin biosynthesis.…							An03g05120	Title: strong similarity to sequence 247 from patent WO0100804 - Corynebacterium glutamicum; Remark: patentmatch against protein AX066343 Tremblnew.; plasma membrane					An15g03530	Type I phosphodiesterase/nucleotide pyrophosphatase
An13g02700	taurine dioxygenase,2-oxoglutarate-dependent tauD							An06g00720	Title: similarity to chloroperoxidase CPO -Caldariomyces fumago; Catalytic activity: the chloroperoxidase converts 2 RH and 2 chloride and H(2)O(2) to 2 RCl and 2 H(2)O.; Function: chloroperoxidase CPO of C. fumago catalyzes peroxidative halogenations involved in the biosynthesis of clardariomycin (2,2-dichloro-1,3-cyclo-pentenedione); the enzyme also has potent catalase activity and in the absen…					An12g00840	transcription factor ntf1p
An09g02870	Title: similarity to transcription activator prnA -Aspergillus nidulans; Function: the prnA gene of A. nidulans codes for a transcriptional activator that mediates proline induction of four other genes involved in proline utilization as a nitrogen and/or carbon source.; nucleus							An11g09000	Glutathione S-transferase					An08g05720	Predicted hydrolase (HAD superfamily)
An08g09610	mutanase mutA							An11g03900	Title: strong similarity to high-affinity nicotinic acid permease Tna1 - Saccharomyces cerevisiae; Function: TNA1 of S. cerevisiae is necessary for cellular uptake of nicotinic acid at low concetrations.; Remark: the systematic gene name of TNA1 of S. cerevisiae is YGR260w.; Similarity: belongs to the major facilitator superfamily (MFS).; Similarity: shows strong homology to several hypothetical …					An11g07700	Arylacetamide deacetylase
An07g00730	Title: similarity to hypothetical beta-hydroxybutyrate dehydrogenase hbdh1 - Ralstonia eutropha; Similarity: to dehydrogenases with different specificities.; (1.1.1.-)							An01g00680	cytochrome P450 monooxygenase avnA					An12g02210	acetate regulatory DNA binding protein facB
An02g05610	Dehydrogenase kinase							An14g00860	Carboxylesterase and related proteins					An12g00680	unknown
An03g05130	Phospholipase/carboxyhydrolase							An09g01440	Kynurenine 3-monooxygenase and related flavoprotein monooxygenases					An15g05980	high-affinity nicotinic acid permease Tna1
An12g00520	Title: similarity to hypothetical membrane protein YJR129c - Saccharomyces cerevisiae;							An08g09700	Title: strong similarity to norsolorinic acid reductase norA - Aspergillus parasiticus; Catalytic activity: aryl alcohol dehydrogenases catalyze the conversion of an aromatic alcohol + NADP+ = an aromatic aldehyde + NADPH.; Function: norsolorinic acid reductase norA of A. parasiticus is involved in aflatoxin biosynthesis.; Remark: aflatoxins are polyketide-derived secondary metabolites.; Similari…					An07g09320	Title: similarity to 2-hydroxymuconate-semialdehyde hydrolase phnD - Pseudomonas sp.; Catalytic activity: 2-hydroxymuconate semialdehyde + H(2)O formate + 2-oxopent-4-enoate; Function: the phnD enzyme of Pseudomonas sp. is required for conversion of 2-hydroxymuconic semialdehyde,which is produced from catechol by the PhnE catechol 2,3-dioxygenase, to 2-hydroxypent-2,4-dienoate (EC 3. 7. 1. 9).; S…
An15g04630	Title: similarity to sequence 513 from patent WO0100805 - Corynebacterium glutamicum; Function: contains domain typical for sugar transporter.; Remark: similarity to patented sequence from Pompejus M. , Kroeger B. , Schroeder H. , Zelder O. ,Haberhauer G. ; 'corynebacterium glutamicum genes encoding proteins involved in membrane synthesis and membrane transport'; Patent number WO0100805-A/513, 04…							An13g01880	Title: strong similarity to cephalosporin esterase -Rhodosporidium toruloides; Catalytic activity: Triacylglycerol + H2O = Diacylglycerol + a Carboxylate; Diacylglycerol + H2O = Monoacylglycerol + a Carboxylate.; Pathway: Glycerolipid metabolism.; Remark: R. toruloides cephalosporin esterase is covered by patent WO9812345-A1 (AC# AAW54159).; Remark: the cephalosporin esterase from Rhodosporidium …					An07g08920	Title: strong similarity to nitrate reductase NR -Betula pendula; Catalytic activity: NAD(P)H + Nitrate = NAD(P)+ + Nitrite + H2O.; (1.7.1.2)
An12g02400	Title: weak similarity to transcription activator of lysine pathway Lys14 - Saccharomyces cerevisiae;							An08g00180	Cytochrome P450 CYP2 subfamily					An13g00020	Inositol-1,4,5-triphosphate 5-phosphatase (synaptojanin), INP51/INP52/INP53 family
An02g00580	Title: similarity to pyruvate dehydrogenase phosphatase PDPc - Bos taurus; Function: pyruvate dehydrogenase phosphatase PDPc of B. taurus is a serine/threonine phosphatase removing the serine- or threonine-bound phosphate group from pyruvate dehydrogenase.; (3.1.3.43)							An12g09310	Carboxylesterase and related proteins					An14g01160	Title: strong similarity to allantoate permease Dal5 - Saccharomyces cerevisiae; Expression: DAL5 is a constitutively expressed allantoin system gene whose product is required for allantoate transport in yeast.; Remark: dal5 mutants of S. cerevisiae lack allantoate transport; these mutant strains also exhibit a 60% loss of allantoin transport capability.
An09g01820	Acyl-CoA synthetase							An09g06270	Sorbitol dehydrogenase					An01g12700	WD40 repeat protein
An01g08050	Title: similarity to positive regulator of purine utilisation uaY - Aspergillus nidulans; Function: UaY of A. nidulans binds to the consensus sequence 5'-tcggnnnnnnccga-3'.; Function: UaY of A. nidulans mediates the induction of a number of unlinked genes involved in purine utilization.; Similarity: UaY of A. nidulans contains a Zn(2)-Cys(6), fungal-type binuclear cluster domain.							An09g00060	Multidrug resistance-associated protein/mitoxantrone resistance protein, ABC superfamily					An05g00020	Title: weak similarity to transcription factor Ume6 - Saccharomyces cerevisiae; Remark: UME6 of S. cerevisiae is also called CAR80,NIM2, RIM16 or YDR207C.; Similarity: the similarity to UME6 of S. cerevisiae and other known or putative transcription factors is due to the presence of a fungal Zn(2) - Cys(6) binuclear cluster domain in the N-terminal region of the predicted protein; no other homolo…
An11g05640	Title: strong similarity to hypothetical methyltransferase SPAC2G11.15C - Schizosaccharomyces pombe;							An07g04470	Title: strong similarity to butyrylcholinesterase BChE - Oryctolagus cuniculus; Catalytic activity: cholinesterases convert an acylcholine + H(2)O to choline + a carboxylic acid anion.; (3.1.1.8)					An02g12360	unknown
An06g01100	Title: strong similarity to mannosyltransferase Alg1 - Saccharomyces cerevisiae; Catalytic activity: GDP-Man + dolichol-PP-GlcNAc2 -> dolichol-PP-GlcNAc2-Man + GDP.; Function: the mannosyltransferase Alg1 from S. cerevisiae participates in the formation of the lipid-linked precursor oligosaccharide for N-glycosylation.; endoplasmatic reticulum; (2.4.1.83)							An03g01760	Title: strong similarity to transcription factor ntf1p - Schizosaccharomyces pombe; Function: ntf1 from S. pombe plays an important role in regulating the expression of the thiamine repressible gene nmt1.; nucleus					An11g00130	Title: similarity to p-nitrobenzyl esterase pnbA -Bacillus subtilis; Function: a B. subtilis PNB carboxy-esterase (PNBCE) that catalyzes hydrolysis of several beta-lactam antibiotic PNB esters to the corresponding free acid and PNB alcohol.; (3.1.1.-)
An12g03700	Title: strong similarity to ubiquitin specific protease UBP12 - Arabidopsis thaliana; Function: Ubiquitin-specific proteases (UBPs) are a family of unique hydrolases that specifically remove polypeptides covalently linked via peptide or isopeptide bonds to the C-terminal glycine of ubiquitin.							An03g03330	Title: similarity to phenol 2-monooxygenase -Trichosporon beigelii; Catalytic activity: phenol 2-monooxygenase of T. beigelii catalyzes the reaction of Phenol + NADPH + O(2) catechol + NADP(+) + H(2)O.; (1.14.13.7)					An11g04400	Membrane trafficking and cell signaling protein HRS, contains VHS and FYVE domains
An01g05340	Title: strong similarity to 1,4-benzoquinone reductase qr - Phanerochaete chrysosporium; Catalytic activity: 1,4-benzoquinone reductases convert 1,2,4-trihydroxybenzene + NAD to hydroxybenzoquinone + NADH2.; Complex: P. chrysosporium qr forms a homomdimer.; Induction: expression of P. chrysosporium qr is induced by 2-dimethoxybenzoquinone, vanillic acid, or several other aromatic compounds.; Loca…							An01g09560	Title: strong similarity to Fe(II)-dependent sulfonate/alpha-ketoglutarate dioxygenase YLL057c -Saccharomyces cerevisiae; Function: YLL057c of S. cerevisiae plays a role in sulfonate catabolism.; (1.14.11.-)					An03g02120	Permease of the major facilitator superfamily
An01g01040	Ankyrin							An13g02810	Title: strong similarity to siderophore-iron transporter for enterobactin Enb1 - Saccharomyces cerevisiae; Remark: ENB1 S. cerevisiae encodes a transporter protein (Enb1p), which specifically recognizes and transports enterobactin. Enterobactin is a catecholate-type siderophore produced by several enterobacterial genera grown in severe iron deprivation.; Similarity: belongs to the major facilitat…					An12g03250	Predicted L-carnitine dehydratase/alpha-methylacyl-CoA racemase
An11g06180	transcription activator prnA							An03g06500	Title: strong similarity to zeaxanthin epoxidase ABA2 - Nicotiana plumbaginifolia; Complex: N. plumbaginifolia ABA2 potentially uses FAD as cofactor.; Function: ABA2 from N. plumbaginifolia converts zeaxanthin into antheraxanthin and subsequently violaxanthin.; Function: N. plumbaginifolia ABA2 is involved in the epoxidation of zeaxanthin and plays an important role in resistance to stresses, see…					An16g00180	Putative NAD+-dependent epimerases
An11g06140	Delta-1-pyrroline-5-carboxylate dehydrogenase							An07g05000	Title: strong similarity to 1-pyrroline-5-carboxylate dehydrogenase precursor Put2 -Saccharomyces cerevisiae; Catalytic activity: 1-pyrroline-5-carboxylate + NAD(+) + H(2)O = L-glutamate + NADH.; Induction: PUT2 expression is induced by proline.; Pathway: PUT2 catalyzes the second step in the conversion from proline to glutamate.; Remark: proline is converted to glutamate in the yeast S. cerevisi…					An05g01560	Reductases with broad range of substrate specificities
An02g05220	unknown							An02g09810	Title: strong similarity to mitochondrial nicotinamide nucleotide transhydrogenase NNTM - Bos taurus; Catalytic activity: NADPH + NAD+ = NADP+ + NADH.; Function: the transhydrogenation between nadh and nadp is coupled to respiration and atp hydrolysis and functions as a proton pump across the membrane.; Pathway: nicotinate and nicotinamide metabolism.; Remark: a splice site upstream of the START …					An02g03510	Arylalkylamine N-acetyltransferase
An11g00760	Reductases with broad range of substrate specificities							An12g07380	Title: strong similarity to monooxygenase moxY -Aspergillus parasiticus; Remark: moxY of A. parasiticus is expressed concurrently with genes involved in aflatoxin biosynthesis and it lies on one end of the cluster of this genes. Therefore moxY of A. parasiticus is presumably also involved in aflatoxin biosynthesis.; Similarity: the predicted A. niger protein shows simiilarity to several monooxyge…					An07g06650	Reductases with broad range of substrate specificities
An09g05860	Title: strong similarity to methylenetetrahydrofolate reductase (NADPH) Met12 -Saccharomyces cerevisiae; Catalytic activity: 5-methyltetrahydrofolate + NADP+ = 5,10-methylenetetrahydrofolate + NADPH.; (1.5.1.20)							An16g00410	unknown					An13g02430	Animal-type fatty acid synthase and related proteins
An11g00190	Title: weak similarity to high affinity glucose transporter HGT1 - Kluyveromyces lactis; Similarity: shows only partial similarity to several sugar and other transporter proteins.							An13g01120	Title: strong similarity to NADP-dependent leukotriene B4 12-hydroxydehydrogenase LB4D - Homo sapiens; Catalytic activity: LB4D in H. sapiens catalyzes the conversion of leukotriene B4 into 12-oxo-leukotriene B4.; Catalytic activity: LB4D in H. sapiens requires NADP as a cofactor.; Pathway: LB4D in H. sapiens catalyzes the initial and key step of metabolic inactivation of leukotriene B4.; Similar…					An12g03240	arylamine N-acetyltransferase
An01g07760	Title: strong similarity to hypothetical protein F12A12.10 - Arabidopsis thaliana; Similarity: shows similarity to several oxygenases.							An01g00510	Title: strong similarity to cytochrome P450 cyp52A3-a - Candida maltosa; Catalytic activity: hydroxylation of n-alkanes at the terminal position.; Function: catalyzes the terminal hydroxylation as the first step in the assimilation of alkanes and fatty acids.; Remark: Overproduction of microsomal cytochrome P450Alk1(CYP 52A3) of Candida maltosa in S. cerevisiae resulted in an extensive proliferat…					An15g06750	Title: similarity to ankyrin Ank2 - Homo sapiens; Remark: ankyrins attach integral membrane proteins to cytoskeletal elements; they bind to Na-K Atpase and to the cytoskeletal proteins fodrin, tubulin, vimentin and desmin.; Remark: the H. sapiens brain variant ank2 gene might be alternative spliced producing two variants.
An15g04800	Title: strong similarity to beta-1,2-D-glucosidase B2Tom - Septoria lycopersici; Catalytic activity: B2Tom hydrolysis of beta-1,2-glucose residue from tetrasaccharide moeity of alpha-tomatine.; Function: B2Tom is involved in the detoxification of alpha-tomatine found in Lycopersicon spp.; Similarity: shows strong similarity to corresponding enzymes of G. graminis, B. fuckeliana etc and several pa…							An08g09380	Title: strong similarity to xylitol dehydrogenase xdh - Galactocandida mastotermitis; Catalytic activity: xylitol dehydrogenases catalyzes the oxidation by NAD+ of xylitol to D-xylulose.; Function: xdh from G. mastotermitis catalyses the second step in the xylose utilising pathway converting xylose to xylulosephosphate.; Similarity: xdh from G. mastotermitis belongs to the superfamily of zinc con…					An08g06250	Cytochrome P450 CYP4/CYP19/CYP26 subfamilies
An14g02180	Trehalose-6-phosphate synthase component TPS1 and related subunits							An02g10700	Title: strong similarity to alkane-hydroxylating cytochrome P-450 CYP52A3-A - Candida maltosa; Catalytic activity: RH + reduced flavoprotein + O2 = ROH + oxidized flavoprotein + H2O.; Function: CYP52A3-A of C. maltosa catalyses the terminal hydroxylation of n-alkanes.; Induction: CYP52A3-A of C. maltosa is induced by alkanes.; Pathway: CYP52A3-A of C. maltosa catalyses the first step of n-alkane …					An12g07690	transcription activator of lysine pathway Lys14
An05g00190	Cyclin							An06g00330	acetate regulatory DNA binding protein facB					An14g05510	Sphingoid base-phosphate phosphatase
An02g08940	Title: similarity to hypothetical ubiquitin-conjugating enzyme At2g16920 - Arabidopsis thaliana;							An01g03250	Title: strong similarity to cytochrome P450 monooxygenase TRI4 - Fusarium sporotrichioides; Pathway: TRI4 of Fusarium sporotrichioides catalyzes the first oxygenation step in the trichothecene pathway and participates in apotrichodiol biosynthesis.; Remark: TRI4 has been placed in a new cytochrome P450 gene family designated CYP58.; Remark: trichothecenes are sesquiterpenoid mycotoxins and act as…					An12g03550	Title: strong similarity to allantoate permease Dal5 - Saccharomyces cerevisiae; Remark: the systematic genename of S. cerevisiae DAL5 is YJR152W.
An14g06220	5'-AMP-activated protein kinase, gamma subunit							An02g13270	Title: strong similarity to benzoate 4-monooxygenase cytochrome P450 53 bphA - Aspergillus niger; Catalytic activity: Benzoate + NADPH + O2 = 4-Hydroxybenzoate + NADP+ + H2O.; Induction: bphA of A. niger is inducible by benzoate.; Pathway: phenylalanine metabolism.; Remark: the A. niger protein requires Fe2+ and tetrahydrobiopterin.; Similarity: to the cytochrome P450 superfamily.; endoplasmatic …					An03g02140	Title: similarity to regulator protein Uga3 -Saccharomyces cerevisiae; Function: Uga3 of S. cerevisiae is required for GABA-dependent induction of GABA catabolic enzymes and a GABA-specific permease.; Remark: the synonym for Uga3 from S. cerevisiae is YDL170w.
An12g06180	unknown							An08g08510	Title: strong similarity to aldehyde dehydrogenase aldh3 - Homo sapiens; Catalytic activity: the aldh3 protein preferentially oxidizes aromatic aldehyde + NADP(+) + H2O = acid + NADPH.; Complex: the class 3 aldehyde dehydrogenase of H. sapiens forms a homodimer.; Function: aldehyde dehydrogenases are involved in the metabolism of corticosteroids, biogenic amines,neurotransmitters, and lipip aldeh…					An11g03470	bifunctional cytochrome P450rm
An14g00580	Queuine-tRNA ribosyltransferase							An07g00360	Synaptic vesicle transporter SVOP and related transporters (major facilitator superfamily)					An12g04220	Title: similarity to 7-alpha-hydroxysteroid dehydrogenase hdhA - Escherichia coli; Catalytic activity: 3-alpha,7-alpha,12-alpha-trihydroxy-5-beta-cholanate + NAD(+) = 3-alpha,12-alpha-dihydroxy-7-oxo-5-beta-cholanate + NADH.; Function: HdhA catalyses the oxidation of the 7-alpha-hydroxyl group of bile acids and alcohols both in their free and conjugated forms.; (1.1.1.159)
An13g03710	Title: strong similarity to alpha-glucosidase aglU -Bacillus sp.; Catalytic activity: hydrolysis of terminal,non-reducing 1,4-linked alpha-D-glucose residues with release of alpha-D-glucose.; Pathway: galactose metabolism; starch and sucrose metabolism.; Remark: the substrate specificity of the SAM1606 alpha-glucosidase was significantly different from those of the oligo-1,6-glucosidases.; Simila…							An09g03210	Title: strong similarity to isobutene-forming enzyme and benzoate 4-hydroxylase P450rm - Rhodotorula minuta; Catalytic activity: Benzoate + NADPH + O(2) 4-hydroxybenzoate + NADP(+) + H(2)O.; Cofactor: Heme.; Function: the P450rm-monooxygenase system in microsomes of R. minuta might function in the degradation of L-phenylalanine on the pathway to beta-ketoadipate.; Remark: the P450rm gene product …					An08g01460	unknown
An14g06750	Iron/ascorbate family oxidoreductases							An11g03800	Title: strong similarity to FAD-dependent salicylate hydroxylase sal - Pseudomonas putida; Catalytic activity: salicylate + NADH + H(+) + O2 = catechol + NAD(+) + H2O + CO2.; Function: sal of P. putida catalyzes the decarboxylative hydroxylation of salicylate.; Pathway: sal of P. putida is involved in the lower napthalene catabolic pathway which involves conversion of salicylate to lower amphibol…					An12g01700	transcription activator Cha4
An01g07130	Title: strong similarity to salicylate 1-monooxygenase sal1 - Pseudomonas putida; Catalytic activity: salicylate + NADH + O2 = catechol + NAD+ + H2O + CO2.; EC:1.14.13.1; Remark: alternate name = salicylate hydroxylase.; Remark: the enzyme of Pseudomonas putida is an external flavoprotein monooxygenase, which uses NADH as the external reductant.; (1.14.13.1)							An08g00370	Copper chaperone					An15g01950	Title: strong similarity to Cephalosporin C from patent JP06038763-A - Acremonium chrysogenum; Remark: strong similarity to A. crisogenum Cephalosporin C patent JP06038763-A.; Similarity: belongs to the acyl-CoA synthetases (AMP-forming)/AMP-acid ligases II.
An13g00910	Title: similarity to acetate regulatory DNA binding protein facB - Aspergillus niger; Function: FacB/acuB is a major regulatory gene involved in acetamide and acetate utilisation.; Phenotype: acuB mutants are unable to grow on acetate as a sole carbon source due to lack of both ACS (acetyl-CoA synthetase) and isocitrate lyase activity.; Similarity: acuB is analogous to the A. nidulans facB regula…							An11g01980	cytochrome P450 monooxygenase P450II					An01g04530	Title: similarity to hypothetical MAP3K protein kinase-like protein MLD14.3 - Arabidopsis thaliana; Similarity: strong similarity to A. niger EST EMBLEST:BE760850.; Similarity: the predicted ORF does not contain structural features common to protein kinases.
An15g00360	Title: similarity to ankyrin ANK1 - Homo sapiens; Remark: similarity corresonds only to the N-terminal region, which binds integral membrane proteins. The acidic C-terminal 'regulatory' domain contains an alternatively spliced sequence.							An11g01550	Title: strong similarity to cytochrome P450 52A4 -Candida maltosa; Function: The C. maltosa enzyme catalyzes the hydroxylation of n-hexadecane and lauric acid.; Function: cytochrome P450s are involved in the oxidative degradation of various compounds.; (1.14.14.1)					An13g03150	Branched chain alpha-keto acid dehydrogenase E1, beta subunit
An02g08380	guanine nucleotide-releasing factor Lte1							An03g05190	Title: strong similarity to sorbitol dehydrogenase SDH1 - Rattus norvegicus; Catalytic activity: L-iditol + NAD(+) = L-sorbose + NADH.; Remark: two isoforms of SDH1 from R. norvegicus are produced by use of alternative initiation codons in the same reading frame.; (1.1.1.14)					An12g01960	Title: strong similarity to allantoate permease Dal5 - Saccharomyces cerevisiae; Complex: component of the allantoate transport system.
An15g02590	Title: strong similarity to dimethylglycine dehydrogenase precursor DMGDH - Homo sapiens; Catalytic activity: human DMGDH catalyzes the reaction N,N-dimethylglycine + acceptor + H2O = sarcosine + formaldehyde + reduced acceptor.; Function: human dimethylglycine dehydrogenase (DMGDH) is a mitochondrial matrix enzyme involved in the metabolism of choline, converting dimethylglycine to sarcosine. Sa…							An15g07050	Title: strong similarity to phenol hydroxylase -Trichosporon cutaneum; Catalytic activity: phenol hydroxylase of T. cutaneum catalyses the reaction phenol + NADPH + O(2) = catechol + NADP(+) + H(2)O.; Pathway: phenol hydroxylase of T. cutaneum is involved in phenylalanine metabolism and catabolism of aromates.; Remark: phenol hydroxylase of T. cutaneum is inhibited by excess phenol.; Similarity: …					An11g03900	Title: strong similarity to high-affinity nicotinic acid permease Tna1 - Saccharomyces cerevisiae; Function: TNA1 of S. cerevisiae is necessary for cellular uptake of nicotinic acid at low concetrations.; Remark: the systematic gene name of TNA1 of S. cerevisiae is YGR260w.; Similarity: belongs to the major facilitator superfamily (MFS).; Similarity: shows strong homology to several hypothetical …
An14g06930	Flavonol reductase/cinnamoyl-CoA reductase							An07g03770	Title: strong similarity to Cu,Zn superoxide dismutase sodC - Aspergillus fumigatus; Catalytic activity: superoxide dismutases convert 2 peroxide radical + 2 H(+) O(2) + H(2)O(2).; Function: superoxide dismutases (SOD) are ubiquitous metalloproteins that prevent damage by oxygen-mediated free radicals by catalysing the dismutation of superoxide into molecular oxygen and hydrogen peroxide.; Repres…					An13g02090	Permease of the major facilitator superfamily
An07g04650	glucan 1,3-beta-glucosidase Bgl2							An05g01160	Title: weak similarity to air bubble protein gvpA-gvpD-41 from patent CN1331110-A - Unclassified organism; Similarity: the ORF shows similarity to methyltransferases.					An09g02240	Title: strong similarity to beta-N-acetylhexosaminidase from patent WO9839459-A1 -Penicillium chrysogenum; Remark: in the literature (see citations) there are two reports of N-acetyl-beta-D-glucosaminidases, extracted respectively from A. niger and A. nidulans, which were extensively biochemically characterized.; Remark: unfortunately the two enzymes were not cloned; the pI of the enzymes corresp…
An01g02150	transcription regulator of arginine catabolism arcA							An15g05890	Title: strong similarity to aldehyde dehydrogenase AHD-M1 - Mus musculus; Catalytic activity: aldehyde dehydrogenase catalyzes the NAD-dependent conversion of an aldehyde to the corresponding carboxylate.; Similarity: the predicted protein shows similarity to several aldehyde dehydrogenases from different species,and to different isoforms of the enzyme within single organisms; such enzymes show o…					An01g00680	cytochrome P450 monooxygenase avnA
An09g06260	mutanase mutA							An03g06380	Animal-type fatty acid synthase and related proteins					An14g00860	Carboxylesterase and related proteins
An08g07890	Title: strong similarity to 3-hydroxyisobutyrate dehydrogenase MmsB - Pseudomonas aeruginosa; Catalytic activity: 3-hydroxyisobutyrate dehydrogenases convert 3-Hydroxy-2-methylpropanoate + NAD+ to 2-Methyl-3-oxopropanoate + NADH.; Function: MmsB of P. aeruginosa is an oxidoreductase , it is acting on the CH-OH group of donors with NAD+ or NADP+ as acceptor.; Pathway: P. aeruginosa MmsB is involve…							An14g03510	Title: strong similarity to sorbitol dehydrogenase SDH - Rattus norvegicus; Catalytic activity: L-iditol + NAD(+) = L-sorbose + NADH.; Pathway: the rat Sorbitol dehydrogenase SDH is involved in the fructose and mannose metabolism.; Remark: two isoforms of SDH from R. norvegicus are produced by use of alternative initiation codons in the same reading frame.; (1.1.1.14)					An09g01440	Kynurenine 3-monooxygenase and related flavoprotein monooxygenases
An03g06940	UDP-N-acetylglucosamine transporter							An02g09690	Title: strong similarity to lipase I precursor TFLI - Geotrichum fermentans; Catalytic activity: triacylglycerol + H2O = diacylglycerol + a carboxylate; diacylglycerol + H2O = monoacylglycerol + a carboxylate.; Pathway: glycerolipid metabolism.; Remark: TFL I is a trimer enzyme.; Similarity: belongs to the carboxylesterases type-B family.; (3.1.1.3)					An08g09700	Title: strong similarity to norsolorinic acid reductase norA - Aspergillus parasiticus; Catalytic activity: aryl alcohol dehydrogenases catalyze the conversion of an aromatic alcohol + NADP+ = an aromatic aldehyde + NADPH.; Function: norsolorinic acid reductase norA of A. parasiticus is involved in aflatoxin biosynthesis.; Remark: aflatoxins are polyketide-derived secondary metabolites.; Similari…
An13g00400	Trehalose-6-phosphate synthase component TPS1 and related subunits							An07g01400	Title: similarity to aldehyde dehydrogenase ALDH3 -Rattus norvegicus; Catalytic activity: an aldehyde + NAD(P)(+)+H(2)O an acid + NAD(P)H; (1.2.1.5)					An13g01880	Title: strong similarity to cephalosporin esterase -Rhodosporidium toruloides; Catalytic activity: Triacylglycerol + H2O = Diacylglycerol + a Carboxylate; Diacylglycerol + H2O = Monoacylglycerol + a Carboxylate.; Pathway: Glycerolipid metabolism.; Remark: R. toruloides cephalosporin esterase is covered by patent WO9812345-A1 (AC# AAW54159).; Remark: the cephalosporin esterase from Rhodosporidium …
An12g00840	transcription factor ntf1p							An03g00320	Title: strong similarity to protein involved in cephalosporin C biosynthesis from patent JP09009966-A -Acremonium chrysogenum; Remark: the matched protein from A. chrysogenum is involved in biosynthesis of cephalosporin C.; Similarity: the ORF encoded protein shows also similarities to transport proteins.					An08g00180	Cytochrome P450 CYP2 subfamily
An07g04430	Title: strong similarity to hexose transporter ght2p - Schizosaccharomyces pombe; Function: S. pombe Ght2 shows substrate specificity for D-glucose.; Function: expression of the S. pombe Ght1, Ght2,Ght5, and Ght6 genes in the S. cerevisiae mutant RE700A functionally complement its D-glucose uptake-deficient phenotype.; Similarity: S. pombe Ght2 belongs to the sugar porter subfamily within the maj…							An09g04390	Title: strong similarity to salicylate hydroxylase sal - Pseudomonas putida; Catalytic activity: salicylate + NADH + H(+) + O2 = catechol + NAD(+) + H2O + CO2.; Cofactor: salicylate hydroxylase of P. putida is a flavoprotein (FAD).; Function: salicylate hydroxylase of P. putida catalyzes the decarboxylative hydroxylation of salicylate.; Induction: salicylate hydroxylase of P. putida isinduced by …					An01g11180	6-hydroxy-D-nicotine oxidase 6-HDNO
An07g07980	Synaptic vesicle transporter SV2 (major facilitator superfamily)							An08g09760	Title: strong similarity to cyclohexanone monooxygenase chnB2 - Brevibacterium sp. [putative frameshift]; Function: FMOs have been implicated in the metabolism of a number of pharmaceuticals, pesticides and toxicants.; Function: flavin-containing monooxygenases (FMOs) constitute a family of xenobiotic-metabolising enzymes.; Function: using an NADPH cofactor and FAD prosthetic group, these microso…					An01g02240	Title: similarity to 1-aminocyclopropane-1-carboxylic acid oxidase - Cucumis sativus; Similarity: shows similarity to several oxidoreductases with different specificities, e. g 1-aminocyclopropane-1-carboxylic acid oxidases.; (1.-.-.-)
An09g03890	Title: strong similarity to hydroxic acid dehydrogenase-like protein from patent DE19912706-A1 -Staphylococcus aureus; Similarity: no similarity in N-terminus.; (1.1.1.-)							An15g04940	Title: strong similarity to norsolorinic acid reductase norA - Aspergillus parasiticus; Function: A. parasiticus norA has norsolorinic acid reductase (NOR) activity.; Function: norA of A. parasiticus is genomically localized within the aflatoxin biosynthetic cluster and has been implicated in aflatoxin biosynthesis.; Induction: A. parasiticus norA mRNA and protein is present only when the fungus …					An12g09310	Carboxylesterase and related proteins
An01g06120	Title: strong similarity to 4-alpha-glucanotransferase / amylo-1,6-glucosidase Gdb1 -Saccharomyces cerevisiae; Catalytic activity: endohydrolysis of 1,6-alpha-D-glucoside linkages at points of branching in chains of 1,4-linked-alpha-D-glucose residues.; Catalytic activity: transfers a segment of a 1,4-alpha-D-glucan to a new position in an acceptor, which may be glucose or a 1,4-alpha-D-glucan.; …							An03g02110	Title: strong similarity to ketoreductase YDR541c from patent EP918090-A2 - Saccharomyces cerevisiae; Function: A ketoreductase is capable of reducing a variety of alpha-ketolactones, alpha-ketolactams and diketones.; Remark: The matched sequence of patent EP918090-A2 represents the putative ketoreductase of S. cerevisiae YDR541c.; (1.1.1.-)					An02g00070	Arylacetamide deacetylase
An01g08160	Histone acetyltransferase SAGA/ADA, catalytic subunit PCAF/GCN5 and related proteins							An12g08350	Title: strong similarity to trichothecene efflux pump TRI12 - Fusarium sporotrichioides; Phenotype: disruption of TRI12 of F. sporotrichioides results in both reduced growth on complex media and reduced levels of trichothecene production.; Remark: growth of TRI12 mutants on trichothecene-containing media is inhibited, suggesting that TRI12 may play a role in F. sporotrichioides self-protection ag…					An11g06460	Animal-type fatty acid synthase and related proteins
An01g03030	Title: strong similarity to tartrate dehydrogenase TDH - Pseudomonas putida; Catalytic activity: multiple catalytic activities of TDH: as tartrate dehydrogenase catalyzes the oxidation of (R,R)-tartrate to oxaloglycolate by NAD+ and enables the organism to grow with tartrate as the sole carbon source; as D-malate dehydrogenase catalyzes the oxidative decarboxylation of D-malate to pyruvate and ca…							An07g02440	Title: similarity to kidney microsomal carboxylesterase - Rattus norvegicus; Catalytic activity: rat microsomal carboxylesterase catalyzes the reaction of a carboxylic ester + H2O = an alcohol + a carboxylic anion.; Function: rat microsomal carboxylesterase is involved in the detoxification of xenobiotics and in the activation of ester and amide prodrugs. hydrolyzes omicron-nitrophenyl acetate an…					An07g04470	Title: strong similarity to butyrylcholinesterase BChE - Oryctolagus cuniculus; Catalytic activity: cholinesterases convert an acylcholine + H(2)O to choline + a carboxylic acid anion.; (3.1.1.8)
An09g00430	Title: strong similarity to transcription activator prnA - Aspergillus nidulans; Similarity: the PrnA protein of A. nidulans belongs to the Zn binuclear cluster family of transcriptional activators and is involved in proline utilization as a nitrogen and/or carbon source.; Similarity: the similarity spans only aa 14-640, the C-terminal part shows no similarity to prnA of A. nidulans.; nucleus							An03g05950	Title: strong similarity to transmembrane transporter liz1p - Schizosaccharomyces pombe; Function: the liz1 of S. pombe is a putative allantoate permease involved in ribonucleotide reductase activity during mitosis.; Phenotype: inactivation of ribonucleotide reductase causes liz1(-) cells in G2 to undergo an aberrant mitosis,resulting in chromosome missegregation and late mitotic arrest.					An13g03680	Title: strong similarity to allantoate permease Dal5 - Saccharomyces cerevisiae; Induction: in S. cerevisiae the relatively high basal level of DAL5 expression did not increase further upon addition of allantoin pathway intermediates.; Repression: in S. cerevisiae steady-state DAL5 mRNA levels dropped precipitously when a repressive nitrogen source was provided.; Similarity: S. cerevisiae DAL5 sp…
An12g02210	acetate regulatory DNA binding protein facB							An08g10820	Title: strong similarity to indole-3-acetaldehyde dehydrogenase iad1 - Ustilago maydis; Catalytic activity: NAD(+)-dependent aldehyde dehydrogenases convert an aldehyde + NAD(+) + H(2)O an acid + NADH.; Function: iad1 of U. maydis converts indole-3-acetaldehyde to indole-3-acetic acid in the presence of NAD(+).; Induction: expression of iad1 from U. maydis was strongly induced during growth on et…					An08g06340	Title: strong similarity to acetyl-hydrolase chnC -Acinetobacter sp.; Function: chnC from Acinetobacter catalyzes conversion of caprolactone to 6-hydroxyhexanoic acid in the cyclohexanol oxidation pathway.; (3.1.1.-)
An13g02480	Title: strong similarity to polyamine oxidase PAO -Zea mays; Catalytic activity: N1-acetylspermine + O2 + H2O = N1-acetylspermidine + 3-aminopropanal + H2O2.; Remark: polyamine oxidase catalyses the oxidation of the secondary amino group of spermine, spermidine and their acetyl derivatives. The enzyme plays an important role in the regulation of polyamine intracellular concentration and is a memb…							An08g08330	Title: strong similarity to multidrug resistance protein Hol1 - Saccharomyces cerevisiae; Remark: selection for the ability of S. cerevisiae cells to take up histidinol, the biosynthetic precursor to histidine, results in dominant mutations at HOL1.; plasma membrane					An01g02140	Title: strong similarity to high-affinity nicotinic acid permease Tna1 - Saccharomyces cerevisiae; Remark: the deletion of YGR260w in a bna1 auxotrophic mutant for nicotinic acid prevents growth at low nicotinic acid concentration. This suggests that YGR260w is necessary for nicotinic acid import into the cell.; Remark: the systematic name for TNA1 of S. cerevisiae is YGR260w.; Similarity: the OR…
An15g05980	high-affinity nicotinic acid permease Tna1							An11g02160	Title: strong similarity to maleylacetoacetate isomerase maiA - Aspergillus nidulans; Catalytic activity: 4-Maleylacetoacetate = 4-Fumarylacetoacetate.; EC:5.2.1.2.; Function: maiA of A. nidulans is part of the phenylalanine catabolic pathway.; Similarity: maiA shows strong amino acid sequence similarity to glutathione S-transferases.					An01g00850	Title: similarity to xylose permease xylT - Bacillus megaterium; Function: Xylose uptake in Bacillus megaterium depends on expression of a H+/xylose symporter encoded by xylT, the last gene in the xyl operon.; Remark: Expression of xylT is xylose inducible.
An02g14550	Predicted carbohydrate kinase, contains PfkB domain							An12g00030	Title: strong similarity to L-iditol 2-dehydrogenase Sor1 - Saccharomyces cerevisiae; Catalytic activity: L-iditol 2-dehydrogenases catalyze L-sorbitol + NAD(+) = L-sorbose + NADH.; Function: L-iditol 2-dehydrogenases catalyze the oxidation by NAD+ of sorbitol to fructose.; Remark: the predicted ORF shows partial similarity to A. nidulans ESTs AA785306 and AA966892.; (1.1.1.14)					An01g08460	Title: strong similarity to the mannosyltransferase Alg12 - Saccharomyces cerevisiae; Function: Alg12 from S. cerevisiae is part of the dolichol pathway.; Function: Alg12 from S. cerevisiae is responsible for the addition of the alpha-1,6 mannose to dolichol-linked Man7GlcNAc2.; Function: The S. cerevisiae alg12 deletion mutant accumulates oligosaccharide lipid with a Man(7)GlcNAc(2) oligosacchar…
An07g09320	Title: similarity to 2-hydroxymuconate-semialdehyde hydrolase phnD - Pseudomonas sp.; Catalytic activity: 2-hydroxymuconate semialdehyde + H(2)O formate + 2-oxopent-4-enoate; Function: the phnD enzyme of Pseudomonas sp. is required for conversion of 2-hydroxymuconic semialdehyde,which is produced from catechol by the PhnE catechol 2,3-dioxygenase, to 2-hydroxypent-2,4-dienoate (EC 3. 7. 1. 9).; S…							An12g04250	Title: strong similarity to cytochrome P450 pisatin demethylase PDAT9 - Nectria haematococca [putative frameshift]; Function: PDAT9 from the fungus Nectria haematococca encodes pisatin demethylase, an enzyme that detoxifies the phytoalexin pisatin, an antimicrobial compound produced by pea in response to infection by this plant pathogen.; Remark: a putative sequencing error results in an frameshi…					An02g00590	Title: strong similarity to high-affinity glucose transporter HGT1 - Kluyveromyces lactis;
An11g10250	Predicted haloacid-halidohydrolase and related hydrolases							An01g12170	Title: strong similarity to alcohol dehydrogenase alcB - Aspergillus nidulans; Catalytic activity: Alcohol + NAD+ = Aldehyde or Ketone + NADH; Pathway: Bile acid biosynthesis; Pathway: Fatty acid metabolism; Pathway: Glycerolipid metabolism; Pathway: Glycolysis / Gluconeogenesis; Pathway: Tyrosine metabolism; (1.1.1.1)					An03g06500	Title: strong similarity to zeaxanthin epoxidase ABA2 - Nicotiana plumbaginifolia; Complex: N. plumbaginifolia ABA2 potentially uses FAD as cofactor.; Function: ABA2 from N. plumbaginifolia converts zeaxanthin into antheraxanthin and subsequently violaxanthin.; Function: N. plumbaginifolia ABA2 is involved in the epoxidation of zeaxanthin and plays an important role in resistance to stresses, see…
An07g08920	Title: strong similarity to nitrate reductase NR -Betula pendula; Catalytic activity: NAD(P)H + Nitrate = NAD(P)+ + Nitrite + H2O.; (1.7.1.2)							An03g04740	Title: strong similarity to fluconazole resistance protein FLU1 - Candida albicans; Similarity: FLU1 from C. albicans belongs to the major facilitator family.; plasma membrane					An07g03470	Title: strong similarity to allantoate permease Dal5 - Saccharomyces cerevisiae; Expression: DAL5 is a constitutively expressed allantoin system gene whose product is required for allantoate transport in yeast.; Remark: dal5 mutants of S. cerevisiae lack allantoate transport; these mutant strains also exhibit a 60% loss of allantoin transport capability.
An14g02740	Predicted transporter (major facilitator superfamily)							An01g00620	Title: strong similarity to p-cumic aldehyde dehydrogenase cymc - Pseudomonas putida; Function: converts p-cumic aldehyde + H20 + NAD to p-cumate + NADH; Remark: Pseudomonas putida F1 utilizes p-cymene (p-isopropyltoluene) by an 11-step pathway through p-cumate (p-isopropylbenzoate) to isobutyrate, pyruvate, and acetyl coenzyme A.					An07g05000	Title: strong similarity to 1-pyrroline-5-carboxylate dehydrogenase precursor Put2 -Saccharomyces cerevisiae; Catalytic activity: 1-pyrroline-5-carboxylate + NAD(+) + H(2)O = L-glutamate + NADH.; Induction: PUT2 expression is induced by proline.; Pathway: PUT2 catalyzes the second step in the conversion from proline to glutamate.; Remark: proline is converted to glutamate in the yeast S. cerevisi…
An09g06340	unknown													An08g11680	Title: strong similarity to 2,5-dicloro-2,5-cyclohexadiene-1,4-diol dehydrogenase linC - Pseudomonas paucimobilis; Function: degradation of 2,5-dichloro-2,5-cyclohexadiene-1,4-diol into 2,5-dichlorohydroquinone.; Pathway: degradation of gamma-hexachlorocyclohexane.; Remark: also strong similarity to EST an_3163 Aspergillus niger.; Remark: the linC gene is essential for the assimilation of gamma-H…
An13g00020	Inositol-1,4,5-triphosphate 5-phosphatase (synaptojanin), INP51/INP52/INP53 family													An12g07380	Title: strong similarity to monooxygenase moxY -Aspergillus parasiticus; Remark: moxY of A. parasiticus is expressed concurrently with genes involved in aflatoxin biosynthesis and it lies on one end of the cluster of this genes. Therefore moxY of A. parasiticus is presumably also involved in aflatoxin biosynthesis.; Similarity: the predicted A. niger protein shows simiilarity to several monooxyge…
An14g01160	Title: strong similarity to allantoate permease Dal5 - Saccharomyces cerevisiae; Expression: DAL5 is a constitutively expressed allantoin system gene whose product is required for allantoate transport in yeast.; Remark: dal5 mutants of S. cerevisiae lack allantoate transport; these mutant strains also exhibit a 60% loss of allantoin transport capability.													An15g07390	Glycerol-3-phosphate dehydrogenase/dihydroxyacetone 3-phosphate reductase
An05g00870	Title: strong similarity to positive regulator of purine utilisation uaY - Aspergillus nidulans; Function: uaY of A. nidulans codes for a transcriptional activator mediating the induction of a number of unlinked genes involved in purine utilization by binding to the consensus sequence 5'-TCGGNNNNNNCCGA-3'.; nucleus													An01g08780	Predicted transporter (major facilitator superfamily)
An16g00020	Predicted transporter (major facilitator superfamily)													An16g00410	unknown
An05g00020	Title: weak similarity to transcription factor Ume6 - Saccharomyces cerevisiae; Remark: UME6 of S. cerevisiae is also called CAR80,NIM2, RIM16 or YDR207C.; Similarity: the similarity to UME6 of S. cerevisiae and other known or putative transcription factors is due to the presence of a fungal Zn(2) - Cys(6) binuclear cluster domain in the N-terminal region of the predicted protein; no other homolo…													An01g01350	Title: strong similarity to high-affinity nicotinic acid permease Tna1 - Saccharomyces cerevisiae; Function: S. cerevisiae TNA1 encodes the yeast high affinity nicotinic acid permease.; Regulation: S. cerevisiae TNA1 is repressed by nicotinate and p-aminobenzoate.; Remark: the systematic name for S. cerevisiae TNA1 is YGR260W.; Similarity: S. cerevisiae TNA1 is a member of the yeast Dal5p subfami…
An12g07880	chitin synthesis protein Chs5													An03g00500	Title: strong similarity to diglycosidase related protein SEQ ID NO:10 from patent WO200018931-A1 -Aspergillus fumigatus; Function: the matched protein from A. fumigatus is related to a enzyme of microbial origin which cleaves disaccharide glycosides, in particular beta-primeveroside.; (3.2.1.-)
An11g00130	Title: similarity to p-nitrobenzyl esterase pnbA -Bacillus subtilis; Function: a B. subtilis PNB carboxy-esterase (PNBCE) that catalyzes hydrolysis of several beta-lactam antibiotic PNB esters to the corresponding free acid and PNB alcohol.; (3.1.1.-)													An01g14000	Mitochondrial/plastidial beta-ketoacyl-ACP reductase
An02g07730	Chromatin remodeling protein, contains PHD Zn-finger													An07g02060	Title: similarity to myo-inositol transporter 2 -Schizosaccharomyces pombe; plasma membrane
An03g02120	Permease of the major facilitator superfamily													An13g01130	Reductases with broad range of substrate specificities
An08g10310	Ubiquitin-protein ligase													An15g02820	Title: strong similarity to pyruvate carboxylase pcb - Homo sapiens; Catalytic activity: ATP + pyruvate + HCO(3)(-) = ADP + phosphate + oxaloacetate.; Cofactor: Biotin, Manganese and acetyl-CoA.; Function: pyruvate carboxylase pcb catalyzes tissue specific the initial reactions of glucose (liver,kidney) and lipid (adipose tissue,liver,brain) synthesis from pyruvate.; (6.4.1.1)
An11g03590	unknown													An09g04850	Title: strong similarity to p-sulfobenzyl alcohol dehydrogenase TsaC - Comamonas testosteroni; Function: C. testosteroni TsaC is involved in aromatic compound catabolism.; Similarity: C. testosteroni TsaC belongs to the short-chain, zinc-independent dehydrogenases.
An01g13890	positive regulator of purine utilisation uaY													An15g03390	Hydroxyacyl-CoA dehydrogenase/enoyl-CoA hydratase
An16g00180	Putative NAD+-dependent epimerases													An15g05450	Title: strong similarity to NADPH-dependent carbonyl reductase S1 - Candida magnoliae; Catalytic activity: R-CHOH-R' + NADP(+) R-CO-R' + NADPH.; Remark: the carbonyl reductase from Candida magnoliae is also described in patent WO9835025-A1.; Similarity: the ORF encoded protein shows also strong similarity to the functionally less characterized dehydrogenases Sou2 and Sou1 from C. albicans. C. alb…
An05g01560	Reductases with broad range of substrate specificities													An13g01120	Title: strong similarity to NADP-dependent leukotriene B4 12-hydroxydehydrogenase LB4D - Homo sapiens; Catalytic activity: LB4D in H. sapiens catalyzes the conversion of leukotriene B4 into 12-oxo-leukotriene B4.; Catalytic activity: LB4D in H. sapiens requires NADP as a cofactor.; Pathway: LB4D in H. sapiens catalyzes the initial and key step of metabolic inactivation of leukotriene B4.; Similar…
An02g10360	Anaphase-promoting complex (APC), Cdc23 subunit													An02g08750	Title: strong similarity to hypothetical UDP-glucose 4-epimerase - Alcaligenes eutrophus; Catalytic activity: the A. eutrophus UDPglucose 4-epimerase converts UDP-glucose to UDP-galactose.; (5.1.3.2)
An16g00110	Fructose 1,6-bisphosphate aldolase													An02g00340	Title: strong similarity to acetamidase amds -Aspergillus oryzae; Function: the A. oryzae amdS gene encodes an acetamidase enzyme that hydrolyses acetamide to acetate and ammonium thus providing A. oryzae with a source of carbon and nitrogen.; (3.5.1.4)
An11g03210	sucrose:sucrose 1-fructosyltransferase													An09g03730	Title: strong similarity to acyl CoA dehydrogenase aidB - Escherichia coli; Induction: the E. coli aidB dehydrogenase is induced by alkylating agents.; Similarity: the E. coli aidB dehydrogenase belongs to the acyl-CoA dehydrogenase family.; (1.19.-.-)
An02g03510	Arylalkylamine N-acetyltransferase													An12g04990	Title: strong similarity to glucitol 6-phosphate dehydrogenase gutD - Clostridium beijerinckii; Catalytic activity: D-sorbitol 6-phosphate + NAD(+) D-fructose 6-phosphate + NADH.; Remark: glucitol is synonymous to sorbitol.
An05g02000	Sorbitol dehydrogenase													An01g05030	Title: strong similarity to oxidoreductase OXRD-8 from patent WO200071679-A2 - Homo sapiens; (1.-.-.-)
An01g01560	protein yxaG													An11g03240	Title: strong similarity to NAD-dependent D-arabinitol dehydrogenase ard - Candida tropicalis; Catalytic activity: ard of C. tropicalis converts D-arabinitol + NAD(+) = D-ribulose + NADH.; Function: ard of C. tropicalis is a NAD-dependent short-chain alcohol dehydrogenase which catalyzes the NAD(+)-dependent oxidation at carbon 4 to yield D-ribulose.; Similarity: the predicted ORF overlaps with E…
An07g06650	Reductases with broad range of substrate specificities													An14g05760	Title: strong similarity to cyclohexanol dehydrogenase chnA - Acinetobacter sp.; Catalytic activity: chnA of Acinetobacter catalyzes the reaction: Cyclohexanol + NAD+ Cyclohexanone + NADH.; Similarity: the gene model structure is confirmed by A. niger EST EMBLEST:BE759160, which covers exons 1 to 3.; (1.1.1.245)
An09g02440	unknown													An01g00510	Title: strong similarity to cytochrome P450 cyp52A3-a - Candida maltosa; Catalytic activity: hydroxylation of n-alkanes at the terminal position.; Function: catalyzes the terminal hydroxylation as the first step in the assimilation of alkanes and fatty acids.; Remark: Overproduction of microsomal cytochrome P450Alk1(CYP 52A3) of Candida maltosa in S. cerevisiae resulted in an extensive proliferat…
An13g02430	Animal-type fatty acid synthase and related proteins													An09g01210	Title: strong similarity to 2-keto-3-deoxygluconate oxidoreductase kduD - Erwinia chrysanthemi; Function: E. chrysanthemi kduD is involved in pectin catabolism.; (1.1.1.-)
An05g01080	FOG: Ankyrin repeat													An01g11140	Title: similarity to acetyl transferase of an indole-3-acetic acid producing gene cluster ORF5 -Azospirillum brasilense; Function: the probable acetyl transferase ORF5 is one of six genes found to be responsible for IAA (indole-3-acetic) production in Azospirillum brasilense.; (2.3.1.-)
An12g02970	Title: strong similarity to phosphatase 2A ACP2 -Homo sapiens; Catalytic activity: a Phosphoprotein + H2O = a Protein + Orthophosphate.; Remark: protein phosphatase 2A (PP2A) comprises a family of serine/threonine phosphatases, minimally containing a well conserved catalytic subunit, the activity of which is highly regulated.; Remark: the use of specific PP2A inhibitors and molecular genetics in …													An02g11290	Phosphoinositide-specific phospholipase C
An15g06750	Title: similarity to ankyrin Ank2 - Homo sapiens; Remark: ankyrins attach integral membrane proteins to cytoskeletal elements; they bind to Na-K Atpase and to the cytoskeletal proteins fodrin, tubulin, vimentin and desmin.; Remark: the H. sapiens brain variant ank2 gene might be alternative spliced producing two variants.													An12g08270	Title: strong similarity to L-lactate 2-monooxygenase LA2M - Mycobacterium smegmati; Catalytic activity: (S)-lactate + O2 = acetate + CO2 + H2O.; Pathway: pyruvate metabolism.; Remark: L-Lactate 2-monooxygenase catalyzes the oxidation of L-lactate to acetate and carbon dioxide.; Similarity: belongs to the FMN-dependent alpha-hydroxy acid dehydrogenases family.; (1.13.12.4)
An08g06250	Cytochrome P450 CYP4/CYP19/CYP26 subfamilies													An02g10700	Title: strong similarity to alkane-hydroxylating cytochrome P-450 CYP52A3-A - Candida maltosa; Catalytic activity: RH + reduced flavoprotein + O2 = ROH + oxidized flavoprotein + H2O.; Function: CYP52A3-A of C. maltosa catalyses the terminal hydroxylation of n-alkanes.; Induction: CYP52A3-A of C. maltosa is induced by alkanes.; Pathway: CYP52A3-A of C. maltosa catalyses the first step of n-alkane …
An12g07690	transcription activator of lysine pathway Lys14													An11g09520	Title: strong similarity to D-lactate dehydrogenase dld - Kluyveromyces lactis; Catalytic activity: D-lactate dehydrogenases convert (R)-Lactate + 2 Ferricytochrome c to Pyruvate + 2 Ferrocytochrome c.; Function: L- and D-lactate ferricytochrome c oxidoreductase (LCR) in yeast mitochondria catalyze the stereospecific oxidation of D and L isomers of lactate to pyruvate.; Function: oxidation of D-l…
An12g07670	Title: strong similarity to hypothetical lactam utilization protein lamB - Aspergillus nidulans;													An06g00330	acetate regulatory DNA binding protein facB
An03g05320	Title: strong similarity to hexose transporter hxtA - Aspergillus parasiticus; Remark: in A. parasiticus expression of the hxtA gene, encoding a hexose transporter protein, was found to be concurrent with the aflatoxin pathway cluster genes, in aflatoxin-conducive medium.													An01g03250	Title: strong similarity to cytochrome P450 monooxygenase TRI4 - Fusarium sporotrichioides; Pathway: TRI4 of Fusarium sporotrichioides catalyzes the first oxygenation step in the trichothecene pathway and participates in apotrichodiol biosynthesis.; Remark: TRI4 has been placed in a new cytochrome P450 gene family designated CYP58.; Remark: trichothecenes are sesquiterpenoid mycotoxins and act as…
An02g00140	Title: strong similarity to xylan 1,4-beta-xylosidase xynB - Bacillus subtilis; Catalytic activity: xynB of B. subtilis hydrolysis 1 ,4-beta-D-xylans in removing successive D-xylose residues from the non-reducing termini.; Pathway: xynB of B. subtilis is involved xylan degradation/utilization.; Phenotype: the xynB mutant of B. subtilis is deficient in xylan utilization.; Similarity: the similarit…													An08g08400	Title: strong similarity to toluenesulfonate zinc-independent alcohol dehydrogenase TsaC - Comamonas testosteroni; Function: TsaC from Comamonas testosteroni T-2 catalyzes the conversion of 4-sulfobenzyl alcohol or 4-carboxybenzyl alcohol to the corresponding aldehyde.; (1.1.1.-)
An12g03550	Title: strong similarity to allantoate permease Dal5 - Saccharomyces cerevisiae; Remark: the systematic genename of S. cerevisiae DAL5 is YJR152W.													An02g13270	Title: strong similarity to benzoate 4-monooxygenase cytochrome P450 53 bphA - Aspergillus niger; Catalytic activity: Benzoate + NADPH + O2 = 4-Hydroxybenzoate + NADP+ + H2O.; Induction: bphA of A. niger is inducible by benzoate.; Pathway: phenylalanine metabolism.; Remark: the A. niger protein requires Fe2+ and tetrahydrobiopterin.; Similarity: to the cytochrome P450 superfamily.; endoplasmatic …
An03g02140	Title: similarity to regulator protein Uga3 -Saccharomyces cerevisiae; Function: Uga3 of S. cerevisiae is required for GABA-dependent induction of GABA catabolic enzymes and a GABA-specific permease.; Remark: the synonym for Uga3 from S. cerevisiae is YDL170w.													An02g04110	Title: similarity to phenylacetaldehyde dehydrogenase padA - Escherichia coli; Catalytic activity: (S)-3-hydroxyacyl-CoA + NAD(+) 3-oxoacyl-CoA + NADH.
An08g07090	Title: similarity to protein Sim1 - Saccharomyces cerevisiae; Phenotype: Sim1 disruption allows clb1 clb2 clb3 clb4 quadruple null mutants to perform DNA re-replication before blocking in G2.; Phenotype: Sim1 mutants have a longer lifespan and better viability upon starvation.													An08g08510	Title: strong similarity to aldehyde dehydrogenase aldh3 - Homo sapiens; Catalytic activity: the aldh3 protein preferentially oxidizes aromatic aldehyde + NADP(+) + H2O = acid + NADPH.; Complex: the class 3 aldehyde dehydrogenase of H. sapiens forms a homodimer.; Function: aldehyde dehydrogenases are involved in the metabolism of corticosteroids, biogenic amines,neurotransmitters, and lipip aldeh…
An01g13080	Title: similarity to thiamin repressible genes regulatory protein ntf1p - Schizosaccharomyces pombe; Function: the S. pombe homolog ntf1 is a transcription factor involved in regulating nmt1+ expression.; Similarity: S. pombe ntf1 shares substantial homology with a family of Cys6 zinc finger-containing transcription factors typified by GAL4 from S. cerevisiae.; Similarity: the ORF is shorter than…													An12g00630	Title: strong similarity to triacylglycerol lipase Tgl2 - Saccharomyces cerevisiae; Catalytic activity: Triacylglycerol + H2O = Diacylglycerol + a Carboxylate; Diacylglycerol + H2O = Monoacylglycerol + a Carboxylate.; Pathway: Glycerolipid metabolism.; Remark: Escherichia coli cells with a disrupted diacylglycerol kinase gene are unable to grow on media containing arbutin due to a lethal accumula…
An13g02080	Oxoprolinase													An11g07760	unknown
An11g03470	bifunctional cytochrome P450rm													An02g10470	Soluble epoxide hydrolase
An14g01800	Title: strong similarity to alpha-galactosidase -Cyamopsis tetragonoloba; Catalytic activity: melibiose + H2O = galactose + glucose.; (3.2.1.22)													An09g03210	Title: strong similarity to isobutene-forming enzyme and benzoate 4-hydroxylase P450rm - Rhodotorula minuta; Catalytic activity: Benzoate + NADPH + O(2) 4-hydroxybenzoate + NADP(+) + H(2)O.; Cofactor: Heme.; Function: the P450rm-monooxygenase system in microsomes of R. minuta might function in the degradation of L-phenylalanine on the pathway to beta-ketoadipate.; Remark: the P450rm gene product …
An03g01530	Title: strong similarity to xanthine dehydrogenase hxA - Aspergillus nidulans; Catalytic activity: xanthine dehydrogenase (hxA) of A. nidulans catalyses the reaction xanthine + NAD(+) + H2O = urate + NADH.; Cofactor: xanthine dehydrogenase (hxA) of A. nidulans requires molybdenum as a cofactor.; Induction: the transcription of the hxA gene of A. nidulans is induced by the uric acid analogue 2-thi…													An14g04330	Title: similarity to hypothetical short chain alcohol dehydrogenase cta - Cucumis sativus; (1.1.-.-)
An08g01440	unknown													An05g02050	Title: strong similarity to 3-oxoacyl-(acyl-carrier-protein) reductase srb - Bacillus subtilis; Catalytic activity: (3R)-3-hydroxyacyl-[acyl-carrier protein] + NADP + = 3-oxoacyl-[acyl-carrier protein] + NADPH.; Pathway: fatty acid biosynthesis.; (1.1.1.100)
An12g01850	Title: strong similarity to glycosidase from patent WO9824799-A1 - Thermotoga maritima; Function: glycosidase enzymes from organisms of the genera Staphlothermus, Pyrococcus and Thermococcus - for deriving sugar from oligosaccharides, useful in the e. g. food processing, textile or baking industries.; Localization: might be an extracellular/secreted protein.; (3.2.1.-)													An11g03800	Title: strong similarity to FAD-dependent salicylate hydroxylase sal - Pseudomonas putida; Catalytic activity: salicylate + NADH + H(+) + O2 = catechol + NAD(+) + H2O + CO2.; Function: sal of P. putida catalyzes the decarboxylative hydroxylation of salicylate.; Pathway: sal of P. putida is involved in the lower napthalene catabolic pathway which involves conversion of salicylate to lower amphibol…
An12g04220	Title: similarity to 7-alpha-hydroxysteroid dehydrogenase hdhA - Escherichia coli; Catalytic activity: 3-alpha,7-alpha,12-alpha-trihydroxy-5-beta-cholanate + NAD(+) = 3-alpha,12-alpha-dihydroxy-7-oxo-5-beta-cholanate + NADH.; Function: HdhA catalyses the oxidation of the 7-alpha-hydroxyl group of bile acids and alcohols both in their free and conjugated forms.; (1.1.1.159)													An08g08480	Title: strong similarity to NADPH-dependent carbonyl reductase S1 - Candida magnoliae; Catalytic activity: R-CHOH-R' + NADP(+) R-CO-R' + NADPH.; Remark: the carbonyl reductase from Candida magnoliae is also described in patent WO9835025-A1.; Similarity: the ORF encoded protein shows also strong similarity to the functionally less characterized dehydrogenases Sou2 and Sou1 from C. albicans. C. alb…
An11g03120	Title: similarity to endo-1,4-beta-xylanase XynD -Bacillus polymyxa; Function: XynD from Bacillus polymyxa catalyzes the hydrolysis of 1,4-beta-xylosidic linkages in xylans.; Similarity: XynD from Bacillus polymyxa belongs to family 43 of glycosyl hydrolases.; (3.2.1.8)													An16g00040	Title: similarity to zinc-finger protein CZF1 -Candida albicans; Remark: the CZF1 gene, encoding a putative transcription factor, was shown to be involved in the regulation of hyphal growth under certain conditions,including embedded conditions. ectopic expression of CZF1 in embedded cells promoted the rapid formation of hyphae. elimination of CZF1 and CPH1, encoding a homologue of the S. cerevis…
An08g01460	unknown													An03g02060	Geranylgeranyl pyrophosphate synthase/Polyprenyl synthetase
An01g14600	Title: strong similarity to endo-1,4-beta-xylanase B xynB from patent WO9414965 - Aspergillus tubingensis; Function: the endo-1,4-beta-Xylanase B XynB from Aspergillus tubingensis endohydrolysis the 1,4-beta-D-xylosidic linkages in xylans.; (3.2.1.8)													An01g14490	Title: similarity to ankyrin 2 Ank2 - Drosophila melanogaster; Remark: the ORF shows similarity to ankyrin-repeats,which are believed to mediate protein-protein interactions.
An12g01700	transcription activator Cha4													An11g01980	cytochrome P450 monooxygenase P450II
An14g03640	Kynurenine 3-monooxygenase and related flavoprotein monooxygenases													An15g00290	Title: strong similarity to acetamidase amdS -Aspergillus nidulans; Catalytic activity: A monocarboxylic acid amide + H(2)O = a monocarboxylate + NH(3).; (3.5.1.4)
An11g07270	Glyoxylate/hydroxypyruvate reductase (D-isomer-specific 2-hydroxy acid dehydrogenase superfamily)													An11g01550	Title: strong similarity to cytochrome P450 52A4 -Candida maltosa; Function: The C. maltosa enzyme catalyzes the hydroxylation of n-hexadecane and lauric acid.; Function: cytochrome P450s are involved in the oxidative degradation of various compounds.; (1.14.14.1)
An05g02390	unknown													An08g01510	Lipid phosphate phosphatase and related enzymes of the PAP2 family
An15g01950	Title: strong similarity to Cephalosporin C from patent JP06038763-A - Acremonium chrysogenum; Remark: strong similarity to A. crisogenum Cephalosporin C patent JP06038763-A.; Similarity: belongs to the acyl-CoA synthetases (AMP-forming)/AMP-acid ligases II.													An07g05970	Title: strong similarity to ankyrin Ank2 - Homo sapiens; Function: ankyrins are involved in cell adhesion and protein targeting by attaching integral membrane proteins to cytoskeletal elements, e. g. by binding to Na/K-ATPase or to the cytoskeletal proteins fodrin, tubulin, vimentin and desmin.
An01g00820	Predicted transporter (major facilitator superfamily)													An05g01160	Title: weak similarity to air bubble protein gvpA-gvpD-41 from patent CN1331110-A - Unclassified organism; Similarity: the ORF shows similarity to methyltransferases.
An13g03150	Branched chain alpha-keto acid dehydrogenase E1, beta subunit													An08g08390	lipase LipP
An07g07700	Title: similarity to hypothetical glycosyl hydrolase BAC68337.1 - Streptomyces avermitilis;													An15g05890	Title: strong similarity to aldehyde dehydrogenase AHD-M1 - Mus musculus; Catalytic activity: aldehyde dehydrogenase catalyzes the NAD-dependent conversion of an aldehyde to the corresponding carboxylate.; Similarity: the predicted protein shows similarity to several aldehyde dehydrogenases from different species,and to different isoforms of the enzyme within single organisms; such enzymes show o…
An01g02940	Title: weak similarity to regulator protein Mhy1 -Yarrowia lipolytica; Remark: the similarity is restricted to the C2H2-type zinc finger motif.													An03g06380	Animal-type fatty acid synthase and related proteins
An15g00310	Title: strong similarity to monosaccharide transporter AmMst-1 - Amanita muscaria; plasma membrane													An07g04300	Title: strong similarity to 3-methylcrotonyl-CoA carboxylase (MCC) biotin-containing alpha subunit MCCA -Homo sapiens; Catalytic activity: MCC of H. sapiens converts 3-methylcrotonyl-CoA to 3-methylglutaconyl-CoA utilizing bicarbonate.; Catalytic activity: the carboxylation of 3-methylcrotonyl-CoA is energy-driven by the hydrolysis of ATP to ADP and phosphate.; Complex: MCCA of H. sapiens forms p…
An12g01960	Title: strong similarity to allantoate permease Dal5 - Saccharomyces cerevisiae; Complex: component of the allantoate transport system.													An01g13520	Title: strong similarity to hypothetical protein B10H4.010 - Neurospora crassa; Similarity: B10H4. 010 from N. crassa shows similarity to cholesterol oxidase.
An11g03900	Title: strong similarity to high-affinity nicotinic acid permease Tna1 - Saccharomyces cerevisiae; Function: TNA1 of S. cerevisiae is necessary for cellular uptake of nicotinic acid at low concetrations.; Remark: the systematic gene name of TNA1 of S. cerevisiae is YGR260w.; Similarity: belongs to the major facilitator superfamily (MFS).; Similarity: shows strong homology to several hypothetical …													An05g01450	Title: strong similarity to 2-nitropropane dioxygenase ncd-2 - Neurospora crassa; Catalytic activity: 2-nitropropane dioxygenase of N. crassa catalyzes the oxidation of nitroalkanes to produce the corresponding carbonyl compounds; the preferred substrate is 2-nitropropane; the reaction stoichiometry is 2CH3CH(NO2)CH3 + O2 --> 2CH3COCH3 + 2HNO2.; Catalytic activity: nitroethane and 1-nitropropane …
An15g03200	Mitochondrial solute carrier protein													An12g05820	Title: strong similarity to high-affinity glucose transporter HGT1 - Kluyveromyces lactis; Phenotype: HGT1 disruption strains show much-reduced uptake of glucose at low concentrations and growth are particularly affected in low-glucose medium.; Similarity: HGT1 belongs to the sugar transporter family.; plasma membrane
An13g02090	Permease of the major facilitator superfamily													An11g03610	Ankyrin
An09g02240	Title: strong similarity to beta-N-acetylhexosaminidase from patent WO9839459-A1 -Penicillium chrysogenum; Remark: in the literature (see citations) there are two reports of N-acetyl-beta-D-glucosaminidases, extracted respectively from A. niger and A. nidulans, which were extensively biochemically characterized.; Remark: unfortunately the two enzymes were not cloned; the pI of the enzymes corresp…													An14g03510	Title: strong similarity to sorbitol dehydrogenase SDH - Rattus norvegicus; Catalytic activity: L-iditol + NAD(+) = L-sorbose + NADH.; Pathway: the rat Sorbitol dehydrogenase SDH is involved in the fructose and mannose metabolism.; Remark: two isoforms of SDH from R. norvegicus are produced by use of alternative initiation codons in the same reading frame.; (1.1.1.14)
An07g10370	Predicted transporter (major facilitator superfamily)													An07g00400	Title: strong similarity to protein from patent WO0065067-A - Homo sapiens; Similarity: belongs to the short-chain alcohol dehydrogenase family.
An01g00680	cytochrome P450 monooxygenase avnA													An16g01880	Title: strong similarity to lysophospholipase -Aspergillus foetidus; Similarity: sequence is almost identical to sequence 1 from Patent WO9831790, where the protein is described having a phospholipase activity.; (3.1.1.3)
An14g00860	Carboxylesterase and related proteins													An06g00620	Title: strong similarity to alpha-glucoside-hydrogen symporter Mal11 - Saccharomyces cerevisiae; Function: S. cerevisiae Mal11p is a high-affinity,general alpha-glucoside/proton symporter transporting maltose, turanose, isomaltose, alpha-methylglucoside,maltotriose, palatinose, trehalose and melezitose.; Induction: expression of S. cerevisiae Mal11p is maltose inducible and induction is mediated …
An09g01440	Kynurenine 3-monooxygenase and related flavoprotein monooxygenases													An02g14720	Title: strong similarity to hypothetical tartrate transport protein ttuB - Agrobacterium vitis; Function: the predicted A. vitis protein ttuB codes for a protein with homology to transporter proteins and is required for entry of tartrate into bacteria.
An01g14650	Title: strong similarity to exo-alpha 1,4-polygalacturonase PGX1 - Cochliobolus carbonum; Catalytic activity: {(1,4)-alpha-D-galacturonide}(N) + H(2)O {(1,4)-alpha-D-galacturonide}(N-1) + D-galacturonate.; extracellular/secretion proteins; (3.2.1.67)													An02g09690	Title: strong similarity to lipase I precursor TFLI - Geotrichum fermentans; Catalytic activity: triacylglycerol + H2O = diacylglycerol + a carboxylate; diacylglycerol + H2O = monoacylglycerol + a carboxylate.; Pathway: glycerolipid metabolism.; Remark: TFL I is a trimer enzyme.; Similarity: belongs to the carboxylesterases type-B family.; (3.1.1.3)
An08g09700	Title: strong similarity to norsolorinic acid reductase norA - Aspergillus parasiticus; Catalytic activity: aryl alcohol dehydrogenases catalyze the conversion of an aromatic alcohol + NADP+ = an aromatic aldehyde + NADPH.; Function: norsolorinic acid reductase norA of A. parasiticus is involved in aflatoxin biosynthesis.; Remark: aflatoxins are polyketide-derived secondary metabolites.; Similari…													An07g01400	Title: similarity to aldehyde dehydrogenase ALDH3 -Rattus norvegicus; Catalytic activity: an aldehyde + NAD(P)(+)+H(2)O an acid + NAD(P)H; (1.2.1.5)
An13g01880	Title: strong similarity to cephalosporin esterase -Rhodosporidium toruloides; Catalytic activity: Triacylglycerol + H2O = Diacylglycerol + a Carboxylate; Diacylglycerol + H2O = Monoacylglycerol + a Carboxylate.; Pathway: Glycerolipid metabolism.; Remark: R. toruloides cephalosporin esterase is covered by patent WO9812345-A1 (AC# AAW54159).; Remark: the cephalosporin esterase from Rhodosporidium …													An09g04390	Title: strong similarity to salicylate hydroxylase sal - Pseudomonas putida; Catalytic activity: salicylate + NADH + H(+) + O2 = catechol + NAD(+) + H2O + CO2.; Cofactor: salicylate hydroxylase of P. putida is a flavoprotein (FAD).; Function: salicylate hydroxylase of P. putida catalyzes the decarboxylative hydroxylation of salicylate.; Induction: salicylate hydroxylase of P. putida isinduced by …
An02g08800	unknown													An08g09760	Title: strong similarity to cyclohexanone monooxygenase chnB2 - Brevibacterium sp. [putative frameshift]; Function: FMOs have been implicated in the metabolism of a number of pharmaceuticals, pesticides and toxicants.; Function: flavin-containing monooxygenases (FMOs) constitute a family of xenobiotic-metabolising enzymes.; Function: using an NADPH cofactor and FAD prosthetic group, these microso…
An01g11180	6-hydroxy-D-nicotine oxidase 6-HDNO													An03g01470	Title: strong similarity to phthalate permease ophD - Burkholderia cepacia; Remark: the genes for phthalate degradation are arranged in at least three transcriptional units in B. cepacia. the gene for phthalate dioxygenase reductase (ophA1) is present by itself, while the genes for an inactive transporter (ophD) and 4,5-dihydroxyphthalate decarboxylase (ophC) are linked and the genes for phthalat…
An14g02170	Title: strong similarity to cutinase precursor cutA - Fusarium solani; Catalytic activity: cut A of F. solani hydrolysis cutin, a polyester that forms the structure of plant cuticle.; Function: cutinases allow pathogenic fungi to penetrate through the cuticular barrier of the host plant during the initial phase of fungal infection.; Induction: cut A of F. solani is induced by cutin.; Remark: cut …													An15g04940	Title: strong similarity to norsolorinic acid reductase norA - Aspergillus parasiticus; Function: A. parasiticus norA has norsolorinic acid reductase (NOR) activity.; Function: norA of A. parasiticus is genomically localized within the aflatoxin biosynthetic cluster and has been implicated in aflatoxin biosynthesis.; Induction: A. parasiticus norA mRNA and protein is present only when the fungus …
An08g01710	Title: strong similarity to alpha-L-arabinofuranosidase abfA - Bacillus stearothermophilus; Catalytic activity: alpha-L-arabinofuranosidases catalyze the hydrolysis of terminal non-reducing alpha-L-arabinofuranoside residues in alpha-L-arabinosides.; Function: Bacillus stearothermophilus T-6 produces an alpha-L-arabinofuranosidase when grown in the presence of L-arabinose, sugar beet arabinan, or…													An03g05240	Title: similarity to myo-inositol dehydrogenase idhA - Sinorhizobium meliloti; (1.1.-.-)
An12g07500	Title: strong similarity to exopolygalacturonase pgaX - Aspergillus tubingensis; Catalytic activity: {(1,4)-alpha-D-galacturonide}(N) + H(2)O = {(1,4)-alpha-D- galacturonide}(N-1) + D-galacturonate.; Function: pgaX is an exopolygalacturonase [poly(1,4-alpha-D-galacturonide)galacturonohydrolase] that cleaves monomer units from the non-reducing end of pectate and other galacturonans.; Induction: ex…													An07g02440	Title: similarity to kidney microsomal carboxylesterase - Rattus norvegicus; Catalytic activity: rat microsomal carboxylesterase catalyzes the reaction of a carboxylic ester + H2O = an alcohol + a carboxylic anion.; Function: rat microsomal carboxylesterase is involved in the detoxification of xenobiotics and in the activation of ester and amide prodrugs. hydrolyzes omicron-nitrophenyl acetate an…
An07g03160	Transaldolase													An03g05950	Title: strong similarity to transmembrane transporter liz1p - Schizosaccharomyces pombe; Function: the liz1 of S. pombe is a putative allantoate permease involved in ribonucleotide reductase activity during mitosis.; Phenotype: inactivation of ribonucleotide reductase causes liz1(-) cells in G2 to undergo an aberrant mitosis,resulting in chromosome missegregation and late mitotic arrest.
An12g09310	Carboxylesterase and related proteins													An03g01550	Title: similarity to gluconate:NADP 5-oxidoreductase GNO - Gluconobacter oxydans [truncated ORF]; Catalytic activity: gluconate:NADP 5-oxidoreductase (GNO) of G. oxydans catalyses the reaction D-gluconate + NAD(P)(+) = 5-dehydro-D-gluconate + NAD(P)H.; Remark: GNO is involved in the nonphosphorylative,ketogenic oxidation of glucose and oxidizes gluconate to 5-ketogluconate.; Similarity: GNO of G.…
An07g07630	Title: strong similarity to avenacinase -Gaeumannomyces graminis; Function: Avenacinase of G. graminis detoxifies the triterpenoid oat root saponin avenacin A-1, and is essential for pathogenicity of G. graminis var. avenae to oats.; Similarity: shows also strong similarity to several known and hypothetical beta-glucosidases of different organisms.; (3.2.1.21)													An08g10820	Title: strong similarity to indole-3-acetaldehyde dehydrogenase iad1 - Ustilago maydis; Catalytic activity: NAD(+)-dependent aldehyde dehydrogenases convert an aldehyde + NAD(+) + H(2)O an acid + NADH.; Function: iad1 of U. maydis converts indole-3-acetaldehyde to indole-3-acetic acid in the presence of NAD(+).; Induction: expression of iad1 from U. maydis was strongly induced during growth on et…
An09g06270	Sorbitol dehydrogenase													An06g00260	Title: strong similarity to hexose transporter Hxt5 - Saccharomyces cerevisiae; Function: S. cerevisiae HXT5 is one of 7 metabolically relevant hexose transporters.; Remark: the Exon-Intron structure of the predicted A. niger protein is in accordance with the A. niger ESTs an_3229, 2191 and 3169.; Similarity: S. cerevisiae HXT5 is a member of the superfamily of monosaccharide facilitators.; plasm…
An07g03140	Sugar (pentulose and hexulose) kinases													An12g04250	Title: strong similarity to cytochrome P450 pisatin demethylase PDAT9 - Nectria haematococca [putative frameshift]; Function: PDAT9 from the fungus Nectria haematococca encodes pisatin demethylase, an enzyme that detoxifies the phytoalexin pisatin, an antimicrobial compound produced by pea in response to infection by this plant pathogen.; Remark: a putative sequencing error results in an frameshi…
An08g01760	cellulase													An01g12170	Title: strong similarity to alcohol dehydrogenase alcB - Aspergillus nidulans; Catalytic activity: Alcohol + NAD+ = Aldehyde or Ketone + NADH; Pathway: Bile acid biosynthesis; Pathway: Fatty acid metabolism; Pathway: Glycerolipid metabolism; Pathway: Glycolysis / Gluconeogenesis; Pathway: Tyrosine metabolism; (1.1.1.1)
An11g06080	Title: strong similarity to beta-glucosidase 1 bgl1 - Aspergillus aculeatus [truncated ORF]; Catalytic activity: beta-glucosidases hydrolyse terminal, non-reducing beta-D-glucose residues with release of beta-D-glucose.; extracellular/secretion proteins; (3.2.1.21)													An14g01600	Title: strong similarity to hexose transporter hxtA - Aspergillus parasiticus; Induction: in A. parasiticus expression of the hxtA gene, encoding a hexose transporter protein, was found to be concurrent with the aflatoxin pathway cluster genes, in aflatoxin-conducive medium.
An11g06460	Animal-type fatty acid synthase and related proteins													An01g00620	Title: strong similarity to p-cumic aldehyde dehydrogenase cymc - Pseudomonas putida; Function: converts p-cumic aldehyde + H20 + NAD to p-cumate + NADH; Remark: Pseudomonas putida F1 utilizes p-cymene (p-isopropyltoluene) by an 11-step pathway through p-cumate (p-isopropylbenzoate) to isobutyrate, pyruvate, and acetyl coenzyme A.
An01g01870	Title: strong similarity to hypothetical Avicelase III aviIII - Aspergillus aculeatus; Function: putative cellulase.; Similarity: fungal cellulose-binding domain homology.
An07g01380	Title: strong similarity to hypothetical transcriptional activator CMR1 - Colletotrichum lagenarium; Function: CMR1, a novel transcriptional activator with Cys2His2 type zinc-finger and Zn(II)2Cys6 binuclear cluster motifs regulates transcription of melanin biosynthesis genes SCD1 and THR1 during mycelial melanization of C. lagenarium.; Remark: submitted (MAR-1999) to the EMBL by Kubo Y.
An07g04470	Title: strong similarity to butyrylcholinesterase BChE - Oryctolagus cuniculus; Catalytic activity: cholinesterases convert an acylcholine + H(2)O to choline + a carboxylic acid anion.; (3.1.1.8)
An13g03680	Title: strong similarity to allantoate permease Dal5 - Saccharomyces cerevisiae; Induction: in S. cerevisiae the relatively high basal level of DAL5 expression did not increase further upon addition of allantoin pathway intermediates.; Repression: in S. cerevisiae steady-state DAL5 mRNA levels dropped precipitously when a repressive nitrogen source was provided.; Similarity: S. cerevisiae DAL5 sp…
An15g02110	penicillin V amidohydrolase PVA
An03g01760	Title: strong similarity to transcription factor ntf1p - Schizosaccharomyces pombe; Function: ntf1 from S. pombe plays an important role in regulating the expression of the thiamine repressible gene nmt1.; nucleus
An01g02140	Title: strong similarity to high-affinity nicotinic acid permease Tna1 - Saccharomyces cerevisiae; Remark: the deletion of YGR260w in a bna1 auxotrophic mutant for nicotinic acid prevents growth at low nicotinic acid concentration. This suggests that YGR260w is necessary for nicotinic acid import into the cell.; Remark: the systematic name for TNA1 of S. cerevisiae is YGR260w.; Similarity: the OR…
An01g00850	Title: similarity to xylose permease xylT - Bacillus megaterium; Function: Xylose uptake in Bacillus megaterium depends on expression of a H+/xylose symporter encoded by xylT, the last gene in the xyl operon.; Remark: Expression of xylT is xylose inducible.
An03g03740	Title: strong similarity to beta-glucosidase bgl4 -Humicola grisea; Function: O-Glycosyl hydrolases are a widespread group of enzymes that hydrolyse the glycosidic bond between two or more carbohydrates, or between a carbohydrate and a non-carbohydrate moiety.; Function: beta-glucosidases of H. grisea and T. reesei are involved in cellulose utilization.; Localization: enzymes might be secreted.; …
An03g03330	Title: similarity to phenol 2-monooxygenase -Trichosporon beigelii; Catalytic activity: phenol 2-monooxygenase of T. beigelii catalyzes the reaction of Phenol + NADPH + O(2) catechol + NADP(+) + H(2)O.; (1.14.13.7)
An01g08460	Title: strong similarity to the mannosyltransferase Alg12 - Saccharomyces cerevisiae; Function: Alg12 from S. cerevisiae is part of the dolichol pathway.; Function: Alg12 from S. cerevisiae is responsible for the addition of the alpha-1,6 mannose to dolichol-linked Man7GlcNAc2.; Function: The S. cerevisiae alg12 deletion mutant accumulates oligosaccharide lipid with a Man(7)GlcNAc(2) oligosacchar…
An02g00590	Title: strong similarity to high-affinity glucose transporter HGT1 - Kluyveromyces lactis;
An03g06500	Title: strong similarity to zeaxanthin epoxidase ABA2 - Nicotiana plumbaginifolia; Complex: N. plumbaginifolia ABA2 potentially uses FAD as cofactor.; Function: ABA2 from N. plumbaginifolia converts zeaxanthin into antheraxanthin and subsequently violaxanthin.; Function: N. plumbaginifolia ABA2 is involved in the epoxidation of zeaxanthin and plays an important role in resistance to stresses, see…
An07g03470	Title: strong similarity to allantoate permease Dal5 - Saccharomyces cerevisiae; Expression: DAL5 is a constitutively expressed allantoin system gene whose product is required for allantoate transport in yeast.; Remark: dal5 mutants of S. cerevisiae lack allantoate transport; these mutant strains also exhibit a 60% loss of allantoin transport capability.
An07g05000	Title: strong similarity to 1-pyrroline-5-carboxylate dehydrogenase precursor Put2 -Saccharomyces cerevisiae; Catalytic activity: 1-pyrroline-5-carboxylate + NAD(+) + H(2)O = L-glutamate + NADH.; Induction: PUT2 expression is induced by proline.; Pathway: PUT2 catalyzes the second step in the conversion from proline to glutamate.; Remark: proline is converted to glutamate in the yeast S. cerevisi…
An02g09810	Title: strong similarity to mitochondrial nicotinamide nucleotide transhydrogenase NNTM - Bos taurus; Catalytic activity: NADPH + NAD+ = NADP+ + NADH.; Function: the transhydrogenation between nadh and nadp is coupled to respiration and atp hydrolysis and functions as a proton pump across the membrane.; Pathway: nicotinate and nicotinamide metabolism.; Remark: a splice site upstream of the START …
An08g11680	Title: strong similarity to 2,5-dicloro-2,5-cyclohexadiene-1,4-diol dehydrogenase linC - Pseudomonas paucimobilis; Function: degradation of 2,5-dichloro-2,5-cyclohexadiene-1,4-diol into 2,5-dichlorohydroquinone.; Pathway: degradation of gamma-hexachlorocyclohexane.; Remark: also strong similarity to EST an_3163 Aspergillus niger.; Remark: the linC gene is essential for the assimilation of gamma-H…
An12g07380	Title: strong similarity to monooxygenase moxY -Aspergillus parasiticus; Remark: moxY of A. parasiticus is expressed concurrently with genes involved in aflatoxin biosynthesis and it lies on one end of the cluster of this genes. Therefore moxY of A. parasiticus is presumably also involved in aflatoxin biosynthesis.; Similarity: the predicted A. niger protein shows simiilarity to several monooxyge…
An15g07390	Glycerol-3-phosphate dehydrogenase/dihydroxyacetone 3-phosphate reductase
An01g08780	Predicted transporter (major facilitator superfamily)
An16g00410	unknown
An01g01350	Title: strong similarity to high-affinity nicotinic acid permease Tna1 - Saccharomyces cerevisiae; Function: S. cerevisiae TNA1 encodes the yeast high affinity nicotinic acid permease.; Regulation: S. cerevisiae TNA1 is repressed by nicotinate and p-aminobenzoate.; Remark: the systematic name for S. cerevisiae TNA1 is YGR260W.; Similarity: S. cerevisiae TNA1 is a member of the yeast Dal5p subfami…
An03g06330	Title: strong similarity to 2,3-dihydroxybiphenyl-1,2-dioxygenase bphC - Pseudomonas stutzeri; Remark: the enzyme from Pseudomonas stutzeri catalyzes the extradiol ring cleavage of 2,3-dihydroxybiphenyl as a key enzyme in the biphenyl/PCB degradation pathway.; (1.13.11.-)
An03g00500	Title: strong similarity to diglycosidase related protein SEQ ID NO:10 from patent WO200018931-A1 -Aspergillus fumigatus; Function: the matched protein from A. fumigatus is related to a enzyme of microbial origin which cleaves disaccharide glycosides, in particular beta-primeveroside.; (3.2.1.-)
An01g14000	Mitochondrial/plastidial beta-ketoacyl-ACP reductase
An02g08230	Title: strong similarity to high affinity glucose transporter HGT1 - Kluyveromyces lactis; Function: high affinity glucose transporter.; Remark: expression of HGT1 from Kluyveromyces lactis is constitutive (in contrast to RAG1, the major gene for low-affinity glucose uptake in K. lactis) and is controlled by several genes also known to affect expression of RAG1.; Similarity: belongs to the sugar …
An07g02060	Title: similarity to myo-inositol transporter 2 -Schizosaccharomyces pombe; plasma membrane
An13g01130	Reductases with broad range of substrate specificities
An03g05930	Multiple inositol polyphosphate phosphatase
An05g02040	Title: strong similarity to fructose-bisphosphate aldolase Alf1 from patent WO200012678-A2 - Staphylococcus aureus; Catalytic activity: d-fructose 1,6-bisphosphate = glycerone-phosphate + d-glyceraldehyde 3-phosphate.; Cofactor: zinc (by similarity).; Pathway: sixth step in glycolysis.; Similarity: no similatity in N-terminus.; Similarity: the S. aureus Alf1 gene product belongs to class II fruct…
An15g02820	Title: strong similarity to pyruvate carboxylase pcb - Homo sapiens; Catalytic activity: ATP + pyruvate + HCO(3)(-) = ADP + phosphate + oxaloacetate.; Cofactor: Biotin, Manganese and acetyl-CoA.; Function: pyruvate carboxylase pcb catalyzes tissue specific the initial reactions of glucose (liver,kidney) and lipid (adipose tissue,liver,brain) synthesis from pyruvate.; (6.4.1.1)
An09g04850	Title: strong similarity to p-sulfobenzyl alcohol dehydrogenase TsaC - Comamonas testosteroni; Function: C. testosteroni TsaC is involved in aromatic compound catabolism.; Similarity: C. testosteroni TsaC belongs to the short-chain, zinc-independent dehydrogenases.
An15g03390	Hydroxyacyl-CoA dehydrogenase/enoyl-CoA hydratase
An15g05450	Title: strong similarity to NADPH-dependent carbonyl reductase S1 - Candida magnoliae; Catalytic activity: R-CHOH-R' + NADP(+) R-CO-R' + NADPH.; Remark: the carbonyl reductase from Candida magnoliae is also described in patent WO9835025-A1.; Similarity: the ORF encoded protein shows also strong similarity to the functionally less characterized dehydrogenases Sou2 and Sou1 from C. albicans. C. alb…
An13g01120	Title: strong similarity to NADP-dependent leukotriene B4 12-hydroxydehydrogenase LB4D - Homo sapiens; Catalytic activity: LB4D in H. sapiens catalyzes the conversion of leukotriene B4 into 12-oxo-leukotriene B4.; Catalytic activity: LB4D in H. sapiens requires NADP as a cofactor.; Pathway: LB4D in H. sapiens catalyzes the initial and key step of metabolic inactivation of leukotriene B4.; Similar…
An02g08750	Title: strong similarity to hypothetical UDP-glucose 4-epimerase - Alcaligenes eutrophus; Catalytic activity: the A. eutrophus UDPglucose 4-epimerase converts UDP-glucose to UDP-galactose.; (5.1.3.2)
An03g01050	Title: similarity to endo-beta-1,4-glucanase -Bacillus polymyxa; Catalytic activity: endo-beta-1,4-glucanase of B. polymyxa endohydrolyses 1,4-beta-D-glucosidic linkages in cellulose.; Pathway: endo-beta-1,4-glucanase of B. polymyxa is involved in starch and sucrose metabolism.; Similarity: the predicted A. niger protein shows strong similarity to A. thaliana hypothetical proteins and is similar …
An12g04990	Title: strong similarity to glucitol 6-phosphate dehydrogenase gutD - Clostridium beijerinckii; Catalytic activity: D-sorbitol 6-phosphate + NAD(+) D-fructose 6-phosphate + NADH.; Remark: glucitol is synonymous to sorbitol.
An11g03240	Title: strong similarity to NAD-dependent D-arabinitol dehydrogenase ard - Candida tropicalis; Catalytic activity: ard of C. tropicalis converts D-arabinitol + NAD(+) = D-ribulose + NADH.; Function: ard of C. tropicalis is a NAD-dependent short-chain alcohol dehydrogenase which catalyzes the NAD(+)-dependent oxidation at carbon 4 to yield D-ribulose.; Similarity: the predicted ORF overlaps with E…
An14g05760	Title: strong similarity to cyclohexanol dehydrogenase chnA - Acinetobacter sp.; Catalytic activity: chnA of Acinetobacter catalyzes the reaction: Cyclohexanol + NAD+ Cyclohexanone + NADH.; Similarity: the gene model structure is confirmed by A. niger EST EMBLEST:BE759160, which covers exons 1 to 3.; (1.1.1.245)
An01g00510	Title: strong similarity to cytochrome P450 cyp52A3-a - Candida maltosa; Catalytic activity: hydroxylation of n-alkanes at the terminal position.; Function: catalyzes the terminal hydroxylation as the first step in the assimilation of alkanes and fatty acids.; Remark: Overproduction of microsomal cytochrome P450Alk1(CYP 52A3) of Candida maltosa in S. cerevisiae resulted in an extensive proliferat…
An11g03100	Title: strong similarity to cyclin-dependent protein kinase phoa - Aspergillus nidulans; Catalytic activity: ATP + a protein ADP + a phosphoprotein.; Function: the E. nidulans kinase PHOA is proposed to function to help integrate environmental signals with developmental decisions to allow ordered differentiation of specific cell types in E. nidulans under varying growth conditions.; deleted EC_nu…
An09g01210	Title: strong similarity to 2-keto-3-deoxygluconate oxidoreductase kduD - Erwinia chrysanthemi; Function: E. chrysanthemi kduD is involved in pectin catabolism.; (1.1.1.-)
An07g09360	Title: strong similarity to maleylacetate reductase MacA - Rhodococcus opacus; Catalytic activity: 3-oxoadipate + NAD(P)(+) 2-maleylacetate + NAD(P)H.; Function: MacA of R. opacus plays a major role in the degradation of chloroaromatic compounds.; Pathway: MacA of R. opacus is involved in 3-chlorocatechol degradation: this pathway is important for biodegradation of toxic aromatic compounds in the…
An08g09380	Title: strong similarity to xylitol dehydrogenase xdh - Galactocandida mastotermitis; Catalytic activity: xylitol dehydrogenases catalyzes the oxidation by NAD+ of xylitol to D-xylulose.; Function: xdh from G. mastotermitis catalyses the second step in the xylose utilising pathway converting xylose to xylulosephosphate.; Similarity: xdh from G. mastotermitis belongs to the superfamily of zinc con…
An01g11140	Title: similarity to acetyl transferase of an indole-3-acetic acid producing gene cluster ORF5 -Azospirillum brasilense; Function: the probable acetyl transferase ORF5 is one of six genes found to be responsible for IAA (indole-3-acetic) production in Azospirillum brasilense.; (2.3.1.-)
An12g08270	Title: strong similarity to L-lactate 2-monooxygenase LA2M - Mycobacterium smegmati; Catalytic activity: (S)-lactate + O2 = acetate + CO2 + H2O.; Pathway: pyruvate metabolism.; Remark: L-Lactate 2-monooxygenase catalyzes the oxidation of L-lactate to acetate and carbon dioxide.; Similarity: belongs to the FMN-dependent alpha-hydroxy acid dehydrogenases family.; (1.13.12.4)
An11g09520	Title: strong similarity to D-lactate dehydrogenase dld - Kluyveromyces lactis; Catalytic activity: D-lactate dehydrogenases convert (R)-Lactate + 2 Ferricytochrome c to Pyruvate + 2 Ferrocytochrome c.; Function: L- and D-lactate ferricytochrome c oxidoreductase (LCR) in yeast mitochondria catalyze the stereospecific oxidation of D and L isomers of lactate to pyruvate.; Function: oxidation of D-l…
An03g04760	Title: similarity to protein sequence #124 from patent WO200224865-A2 - Unclassified organism;
An08g08400	Title: strong similarity to toluenesulfonate zinc-independent alcohol dehydrogenase TsaC - Comamonas testosteroni; Function: TsaC from Comamonas testosteroni T-2 catalyzes the conversion of 4-sulfobenzyl alcohol or 4-carboxybenzyl alcohol to the corresponding aldehyde.; (1.1.1.-)
An02g13270	Title: strong similarity to benzoate 4-monooxygenase cytochrome P450 53 bphA - Aspergillus niger; Catalytic activity: Benzoate + NADPH + O2 = 4-Hydroxybenzoate + NADP+ + H2O.; Induction: bphA of A. niger is inducible by benzoate.; Pathway: phenylalanine metabolism.; Remark: the A. niger protein requires Fe2+ and tetrahydrobiopterin.; Similarity: to the cytochrome P450 superfamily.; endoplasmatic …
An02g04110	Title: similarity to phenylacetaldehyde dehydrogenase padA - Escherichia coli; Catalytic activity: (S)-3-hydroxyacyl-CoA + NAD(+) 3-oxoacyl-CoA + NADH.
An08g08510	Title: strong similarity to aldehyde dehydrogenase aldh3 - Homo sapiens; Catalytic activity: the aldh3 protein preferentially oxidizes aromatic aldehyde + NADP(+) + H2O = acid + NADPH.; Complex: the class 3 aldehyde dehydrogenase of H. sapiens forms a homodimer.; Function: aldehyde dehydrogenases are involved in the metabolism of corticosteroids, biogenic amines,neurotransmitters, and lipip aldeh…
An09g03290	3-dehydroshikimate dehydratase qa-4
An12g10160	Galactosyltransferases
An02g10470	Soluble epoxide hydrolase
An15g03080	Ubiquitin-conjugating enzyme
An11g10260	Title: strong similarity to alphaN-acetylglucosamine transferase - Kluyveromyces lactis; Golgi; Remark: K. lactis alphaN-acetylglucosamine transferase is predicted to be a Golgi membrane transporter , who tranfers UDP-GlcNAc into the lumen, where it is a substrate in the biosynthesis of mannoproteins.
An12g01580	Title: similarity to 3-phosphoglycerate dehydrogenase PGDH - Arabidopsis thaliana; Catalytic activity: A. thaliana PGDH catalyses the oxidation of 3-phosphoglycerate to phosphohydroxypyruvate.; Function: A. thaliana PGDH is involved in serine biosynthesis.; Similarity: similarity is from the predicted A. niger protein to the N-terminal half of A. thaliana PGDH,which is 300 aa longer.; (1.1.1.95)
An09g03210	Title: strong similarity to isobutene-forming enzyme and benzoate 4-hydroxylase P450rm - Rhodotorula minuta; Catalytic activity: Benzoate + NADPH + O(2) 4-hydroxybenzoate + NADP(+) + H(2)O.; Cofactor: Heme.; Function: the P450rm-monooxygenase system in microsomes of R. minuta might function in the degradation of L-phenylalanine on the pathway to beta-ketoadipate.; Remark: the P450rm gene product …
An14g04330	Title: similarity to hypothetical short chain alcohol dehydrogenase cta - Cucumis sativus; (1.1.-.-)
An05g02050	Title: strong similarity to 3-oxoacyl-(acyl-carrier-protein) reductase srb - Bacillus subtilis; Catalytic activity: (3R)-3-hydroxyacyl-[acyl-carrier protein] + NADP + = 3-oxoacyl-[acyl-carrier protein] + NADPH.; Pathway: fatty acid biosynthesis.; (1.1.1.100)
An11g03800	Title: strong similarity to FAD-dependent salicylate hydroxylase sal - Pseudomonas putida; Catalytic activity: salicylate + NADH + H(+) + O2 = catechol + NAD(+) + H2O + CO2.; Function: sal of P. putida catalyzes the decarboxylative hydroxylation of salicylate.; Pathway: sal of P. putida is involved in the lower napthalene catabolic pathway which involves conversion of salicylate to lower amphibol…
An08g08480	Title: strong similarity to NADPH-dependent carbonyl reductase S1 - Candida magnoliae; Catalytic activity: R-CHOH-R' + NADP(+) R-CO-R' + NADPH.; Remark: the carbonyl reductase from Candida magnoliae is also described in patent WO9835025-A1.; Similarity: the ORF encoded protein shows also strong similarity to the functionally less characterized dehydrogenases Sou2 and Sou1 from C. albicans. C. alb…
An16g00040	Title: similarity to zinc-finger protein CZF1 -Candida albicans; Remark: the CZF1 gene, encoding a putative transcription factor, was shown to be involved in the regulation of hyphal growth under certain conditions,including embedded conditions. ectopic expression of CZF1 in embedded cells promoted the rapid formation of hyphae. elimination of CZF1 and CPH1, encoding a homologue of the S. cerevis…
An02g12830	Title: similarity to cutinase transcription factor alpha CTF1a - Fusarium solani; Similarity: similarity is between the central regions of the predicted A. niger protein and F. solani CTF1.; nucleus
An11g10510	Serine/threonine protein kinase
An15g04440	Title: strong similarity to protein involved in carbon metabolism and energy production from patent WO200100844-A2 - Corynebacterium glutamicum; Remark: the encoded protein of patent WO200100844-A2 is a sugar metabolism and oxidative phosphorylation protein for production or modulation of production of fine chemicals e. g. amino acids, carbohydrates or enzymes.; (1.1.-.-)
An11g04550	Pyruvate dehydrogenase E1, alpha subunit
An01g14490	Title: similarity to ankyrin 2 Ank2 - Drosophila melanogaster; Remark: the ORF shows similarity to ankyrin-repeats,which are believed to mediate protein-protein interactions.
An03g05190	Title: strong similarity to sorbitol dehydrogenase SDH1 - Rattus norvegicus; Catalytic activity: L-iditol + NAD(+) = L-sorbose + NADH.; Remark: two isoforms of SDH1 from R. norvegicus are produced by use of alternative initiation codons in the same reading frame.; (1.1.1.14)
An15g07050	Title: strong similarity to phenol hydroxylase -Trichosporon cutaneum; Catalytic activity: phenol hydroxylase of T. cutaneum catalyses the reaction phenol + NADPH + O(2) = catechol + NADP(+) + H(2)O.; Pathway: phenol hydroxylase of T. cutaneum is involved in phenylalanine metabolism and catabolism of aromates.; Remark: phenol hydroxylase of T. cutaneum is inhibited by excess phenol.; Similarity: …
An07g05970	Title: strong similarity to ankyrin Ank2 - Homo sapiens; Function: ankyrins are involved in cell adhesion and protein targeting by attaching integral membrane proteins to cytoskeletal elements, e. g. by binding to Na/K-ATPase or to the cytoskeletal proteins fodrin, tubulin, vimentin and desmin.
An05g01160	Title: weak similarity to air bubble protein gvpA-gvpD-41 from patent CN1331110-A - Unclassified organism; Similarity: the ORF shows similarity to methyltransferases.
An08g08390	lipase LipP
An15g05890	Title: strong similarity to aldehyde dehydrogenase AHD-M1 - Mus musculus; Catalytic activity: aldehyde dehydrogenase catalyzes the NAD-dependent conversion of an aldehyde to the corresponding carboxylate.; Similarity: the predicted protein shows similarity to several aldehyde dehydrogenases from different species,and to different isoforms of the enzyme within single organisms; such enzymes show o…
An03g06380	Animal-type fatty acid synthase and related proteins
An07g04300	Title: strong similarity to 3-methylcrotonyl-CoA carboxylase (MCC) biotin-containing alpha subunit MCCA -Homo sapiens; Catalytic activity: MCC of H. sapiens converts 3-methylcrotonyl-CoA to 3-methylglutaconyl-CoA utilizing bicarbonate.; Catalytic activity: the carboxylation of 3-methylcrotonyl-CoA is energy-driven by the hydrolysis of ATP to ADP and phosphate.; Complex: MCCA of H. sapiens forms p…
An05g01450	Title: strong similarity to 2-nitropropane dioxygenase ncd-2 - Neurospora crassa; Catalytic activity: 2-nitropropane dioxygenase of N. crassa catalyzes the oxidation of nitroalkanes to produce the corresponding carbonyl compounds; the preferred substrate is 2-nitropropane; the reaction stoichiometry is 2CH3CH(NO2)CH3 + O2 --> 2CH3COCH3 + 2HNO2.; Catalytic activity: nitroethane and 1-nitropropane …
An12g05820	Title: strong similarity to high-affinity glucose transporter HGT1 - Kluyveromyces lactis; Phenotype: HGT1 disruption strains show much-reduced uptake of glucose at low concentrations and growth are particularly affected in low-glucose medium.; Similarity: HGT1 belongs to the sugar transporter family.; plasma membrane
An15g00280	Title: strong similarity to hypothetical protein jhp0295 - Helicobacter pylori;
An11g03610	Ankyrin
An14g03510	Title: strong similarity to sorbitol dehydrogenase SDH - Rattus norvegicus; Catalytic activity: L-iditol + NAD(+) = L-sorbose + NADH.; Pathway: the rat Sorbitol dehydrogenase SDH is involved in the fructose and mannose metabolism.; Remark: two isoforms of SDH from R. norvegicus are produced by use of alternative initiation codons in the same reading frame.; (1.1.1.14)
An12g05700	Title: similarity to alpha-L-rhamnosidase A precursor rhaA - Aspergillus aculeatus; Catalytic activity: RhaA is able to hydrolyze alpha-1,2 and alpha-1,6 linkages to beta-D-glucosides.
An02g09090	Title: strong similarity to mutarotase enzyme from patent JP07039380-A - Sus scrofa; Catalytic activity: alpha-D-glucose beta-D-glucose.; Remark: alternate names for mutarotase enzyme: mutarotase or aldose mutarotase.; Similarity: the ORF encoded protein shows also strong similarity to the characterized aldose 1-epimerase mro from Acinetobacter calcoaceticus (Pubmed 3012466).; (5.1.3.3)
An07g00400	Title: strong similarity to protein from patent WO0065067-A - Homo sapiens; Similarity: belongs to the short-chain alcohol dehydrogenase family.
An07g08810	Title: strong similarity to G protein-coupled receptor Gpr1 - Saccharomyces cerevisiae; Complex: Gpr1 from S. cerevisiae binds to the G-protein Gpa2.; Function: in S. cerevisiae gpr1 is a nutrient sensor that regulates pseudohyphal differentiation.; Induction: in S. cerevisiae expression of the GPR1 gene is known to be induced by nitrogen starvation.; Induction: in S. cerevisiae the gpr1 receptor…
An15g04230	Title: strong similarity to dihydrodipicolinate synthase dapA - Corynebacterium glutamicum; Catalytic activity: dihydrodipicolinate synthases catalyse L-aspartate 4-semialdehyde + pyruvate dihydrodipicolinate + 2 H(2)O.; Function: dapA of C. glutamicum is involved in the lysine biosynthesis by catalyzing the first step in diaminopimelate and lysine biosynthesis.; Similarity: the ORF shows similar…
An06g00620	Title: strong similarity to alpha-glucoside-hydrogen symporter Mal11 - Saccharomyces cerevisiae; Function: S. cerevisiae Mal11p is a high-affinity,general alpha-glucoside/proton symporter transporting maltose, turanose, isomaltose, alpha-methylglucoside,maltotriose, palatinose, trehalose and melezitose.; Induction: expression of S. cerevisiae Mal11p is maltose inducible and induction is mediated …
An02g14720	Title: strong similarity to hypothetical tartrate transport protein ttuB - Agrobacterium vitis; Function: the predicted A. vitis protein ttuB codes for a protein with homology to transporter proteins and is required for entry of tartrate into bacteria.
An11g00200	Title: strong similarity to beta-glucosidase bgln -Candida molischiana; Function: it functions at low pH to liberate aroma-rich terpenes and aroma precursor compounds.; Function: the enzyme of C. Candida molischiana is a member of the family-3 glycosyl hydrolases.; cell wall
An02g09690	Title: strong similarity to lipase I precursor TFLI - Geotrichum fermentans; Catalytic activity: triacylglycerol + H2O = diacylglycerol + a carboxylate; diacylglycerol + H2O = monoacylglycerol + a carboxylate.; Pathway: glycerolipid metabolism.; Remark: TFL I is a trimer enzyme.; Similarity: belongs to the carboxylesterases type-B family.; (3.1.1.3)
An07g01400	Title: similarity to aldehyde dehydrogenase ALDH3 -Rattus norvegicus; Catalytic activity: an aldehyde + NAD(P)(+)+H(2)O an acid + NAD(P)H; (1.2.1.5)
An15g04550	xylanase A xynA
An01g15200	mature penicillin V amidohydrolase PVA
An01g03340	xyloglucan-specific endo-beta-1,4-glucanase
An09g04390	Title: strong similarity to salicylate hydroxylase sal - Pseudomonas putida; Catalytic activity: salicylate + NADH + H(+) + O2 = catechol + NAD(+) + H2O + CO2.; Cofactor: salicylate hydroxylase of P. putida is a flavoprotein (FAD).; Function: salicylate hydroxylase of P. putida catalyzes the decarboxylative hydroxylation of salicylate.; Induction: salicylate hydroxylase of P. putida isinduced by …
An08g09760	Title: strong similarity to cyclohexanone monooxygenase chnB2 - Brevibacterium sp. [putative frameshift]; Function: FMOs have been implicated in the metabolism of a number of pharmaceuticals, pesticides and toxicants.; Function: flavin-containing monooxygenases (FMOs) constitute a family of xenobiotic-metabolising enzymes.; Function: using an NADPH cofactor and FAD prosthetic group, these microso…
An03g01470	Title: strong similarity to phthalate permease ophD - Burkholderia cepacia; Remark: the genes for phthalate degradation are arranged in at least three transcriptional units in B. cepacia. the gene for phthalate dioxygenase reductase (ophA1) is present by itself, while the genes for an inactive transporter (ophD) and 4,5-dihydroxyphthalate decarboxylase (ophC) are linked and the genes for phthalat…
An15g04940	Title: strong similarity to norsolorinic acid reductase norA - Aspergillus parasiticus; Function: A. parasiticus norA has norsolorinic acid reductase (NOR) activity.; Function: norA of A. parasiticus is genomically localized within the aflatoxin biosynthetic cluster and has been implicated in aflatoxin biosynthesis.; Induction: A. parasiticus norA mRNA and protein is present only when the fungus …
An03g02110	Title: strong similarity to ketoreductase YDR541c from patent EP918090-A2 - Saccharomyces cerevisiae; Function: A ketoreductase is capable of reducing a variety of alpha-ketolactones, alpha-ketolactams and diketones.; Remark: The matched sequence of patent EP918090-A2 represents the putative ketoreductase of S. cerevisiae YDR541c.; (1.1.1.-)
An03g05240	Title: similarity to myo-inositol dehydrogenase idhA - Sinorhizobium meliloti; (1.1.-.-)
An03g05980	Title: strong similarity to acetate regulatory DNA binding protein facB - Aspergillus niger; Function: facB of A. niger is a major regulatory gene involved in acetamide and acetate utilisation.; Function: the acetate regulatory gene facB of A. niger encodes a Zn(II)2-Cys6 transcriptional activator.; Phenotype: deletion of the facB gene of A. nidulans confirmed that it is required for growth on ac…
An07g02440	Title: similarity to kidney microsomal carboxylesterase - Rattus norvegicus; Catalytic activity: rat microsomal carboxylesterase catalyzes the reaction of a carboxylic ester + H2O = an alcohol + a carboxylic anion.; Function: rat microsomal carboxylesterase is involved in the detoxification of xenobiotics and in the activation of ester and amide prodrugs. hydrolyzes omicron-nitrophenyl acetate an…
An03g05950	Title: strong similarity to transmembrane transporter liz1p - Schizosaccharomyces pombe; Function: the liz1 of S. pombe is a putative allantoate permease involved in ribonucleotide reductase activity during mitosis.; Phenotype: inactivation of ribonucleotide reductase causes liz1(-) cells in G2 to undergo an aberrant mitosis,resulting in chromosome missegregation and late mitotic arrest.
An03g01550	Title: similarity to gluconate:NADP 5-oxidoreductase GNO - Gluconobacter oxydans [truncated ORF]; Catalytic activity: gluconate:NADP 5-oxidoreductase (GNO) of G. oxydans catalyses the reaction D-gluconate + NAD(P)(+) = 5-dehydro-D-gluconate + NAD(P)H.; Remark: GNO is involved in the nonphosphorylative,ketogenic oxidation of glucose and oxidizes gluconate to 5-ketogluconate.; Similarity: GNO of G.…
An08g10820	Title: strong similarity to indole-3-acetaldehyde dehydrogenase iad1 - Ustilago maydis; Catalytic activity: NAD(+)-dependent aldehyde dehydrogenases convert an aldehyde + NAD(+) + H(2)O an acid + NADH.; Function: iad1 of U. maydis converts indole-3-acetaldehyde to indole-3-acetic acid in the presence of NAD(+).; Induction: expression of iad1 from U. maydis was strongly induced during growth on et…
An14g05820	Title: strong similarity to beta-galactosidase lacA - Aspergillus niger; Catalytic activity: hydrolysis of terminal,non-reducing beta-d-galactose residues in beta-d-galactosides.; Function: cleaves beta-linked terminal galactosyl residues from gangliosides, glycoproteins, and glycosaminoglycans.; Remark: beta-galactosidase of A. niger has been already patented under patentnumber WO9010703 and WO9…
An06g00260	Title: strong similarity to hexose transporter Hxt5 - Saccharomyces cerevisiae; Function: S. cerevisiae HXT5 is one of 7 metabolically relevant hexose transporters.; Remark: the Exon-Intron structure of the predicted A. niger protein is in accordance with the A. niger ESTs an_3229, 2191 and 3169.; Similarity: S. cerevisiae HXT5 is a member of the superfamily of monosaccharide facilitators.; plasm…
An12g00030	Title: strong similarity to L-iditol 2-dehydrogenase Sor1 - Saccharomyces cerevisiae; Catalytic activity: L-iditol 2-dehydrogenases catalyze L-sorbitol + NAD(+) = L-sorbose + NADH.; Function: L-iditol 2-dehydrogenases catalyze the oxidation by NAD+ of sorbitol to fructose.; Remark: the predicted ORF shows partial similarity to A. nidulans ESTs AA785306 and AA966892.; (1.1.1.14)
An12g04250	Title: strong similarity to cytochrome P450 pisatin demethylase PDAT9 - Nectria haematococca [putative frameshift]; Function: PDAT9 from the fungus Nectria haematococca encodes pisatin demethylase, an enzyme that detoxifies the phytoalexin pisatin, an antimicrobial compound produced by pea in response to infection by this plant pathogen.; Remark: a putative sequencing error results in an frameshi…
An01g04880	Title: strong similarity to alpha-glucosidase II -Bacillus thermoamyloliquefaciens; Complex: B. thermoamyloliquefaciens alpha-glucosidase II is a homohexamer; Function: B. thermoamyloliquefaciens alpha-glucosidase II is involved in polysaccharide meatabolism.; Remark: a splice site upstream of the start codon was detected.; Similarity: B. thermoamyloliquefaciens alpha-glucosidase II belongs to th…
An01g12170	Title: strong similarity to alcohol dehydrogenase alcB - Aspergillus nidulans; Catalytic activity: Alcohol + NAD+ = Aldehyde or Ketone + NADH; Pathway: Bile acid biosynthesis; Pathway: Fatty acid metabolism; Pathway: Glycerolipid metabolism; Pathway: Glycolysis / Gluconeogenesis; Pathway: Tyrosine metabolism; (1.1.1.1)
An14g01600	Title: strong similarity to hexose transporter hxtA - Aspergillus parasiticus; Induction: in A. parasiticus expression of the hxtA gene, encoding a hexose transporter protein, was found to be concurrent with the aflatoxin pathway cluster genes, in aflatoxin-conducive medium.
An01g00620	Title: strong similarity to p-cumic aldehyde dehydrogenase cymc - Pseudomonas putida; Function: converts p-cumic aldehyde + H20 + NAD to p-cumate + NADH; Remark: Pseudomonas putida F1 utilizes p-cymene (p-isopropyltoluene) by an 11-step pathway through p-cumate (p-isopropylbenzoate) to isobutyrate, pyruvate, and acetyl coenzyme A.
