# Supplementary material for: Transcriptome analysis of Aspergillus niger grown on sugarcane bagasse
Source: Biotechnol Biofuels. 2011 Oct 18;4:40. doi: 10.1186/1754-6834-4-40 (PMC3219568; doi:10.1186/1754-6834-4-40)
Supplement: Additional file 3 — Time course of differentially expressed genes in Aspergillus niger grown on steam-exploded sugarcane bagasse. Table showing gene description and log2 ratio of cyanine 5 to cyanine 3 (Cy5/Cy3 ratio) of differentially expressed genes (duplicates A and B) after time-course growth of A. niger on steam-exploded sugarcane bagasse (SEB). [file 1754-6834-4-40-S3.XLS]

## Sheet: DOWN
GeneName	Description
	N402 BE	6h A	6h B	12h A	24h A	12h B	24h B
An16g08270	Product: hypothetical protein	-5.0618753	-1.6210121	-6.15583	-5.8882213	-2.704952	-5.2491517
An12g06110	Title: similarity to hypothetical protein encoded by An03g04820 - Aspergillus niger;	-6.184167	-3.6072316	-7.4716754	-7.1771617	-3.7447178	-5.127112
An13g03240	Title: strong similarity to hypothetical protein Z of the rapamycin biosynthetis gene cluster - Streptomyces hygroscopicus;	-5.7648916	-4.862866	-5.308544	-6.820179	-5.2906494	-6.025222
An01g01170	Title: strong similarity to hypothetical protein BAC47708.1 - Bradyrhizobium japonicum;	-6.195348	-5.189404	-4.6204863	-6.5644217	-4.922832	-5.606365
An18g01830	Title: strong similarity to allantoate permease Dal5 - Saccharomyces cerevisiae; Induction: in S. cerevisiae the relatively high basal level of DAL5 expression did not increase further upon addition of allantoin pathway intermediates.; Phenotype: the null	-5.3606086	-5.027098	-4.5050106	-6.088359	-5.1329265	-5.028064
An14g00960	Title: similarity to chloroplast cysteine synthase B precursor cysk - Spinacia oleracea; Catalytic activity: O3-acetyl-L-serine+H(2)S L-cysteine+acetate.; Cofactor: pyridoxal-phosphate.; Pathway: the last enzymatic step for L-cysteine biosynthesis is cata	-4.7407207	-5.211077	-5.4693627	-5.237039	-5.9213567	-5.595742
An05g01280	Product: hypothetical protein	-5.1085243	-4.9539037	-5.929845	-6.022674	-4.407072	-5.453606
An18g01580	Title: strong similarity to carbonic anhydrase pca1 - Porphyridium purpureum; Catalytic activity: pca1 of P. purpureum converts H(2)CO(3) CO(2) + H(2)O with the usage of zinc as cofactor.; Function: carbonic anhydrases catalyze the reversible hydration of	-5.1729407	-4.054722	-5.7130666	-5.229497	-5.046978	-4.5981236
An05g01270	Title: weak similarity to recombinant antigen GOR -Pan troglodytes; Remark: antibodies against GOR are present in individuals with hepatitis C (non-A, non-B hepatitis).	-5.065007	-4.14613	-5.8483067	-5.139438	-4.678991	-4.4214115
An07g08760	Title: strong similarity to hypothetical NADPH dehydrogenase Oye3 - Saccharomyces cerevisiae; Catalytic activity: NADPH dehydrogenases catalyse the reaction, NADPH + acceptor = NADP+ + reduced acceptor.; Complex: S. cerevisiae OYE3 forms homodimers and he	-5.1931005	-4.1569357	-5.6554236	-5.5561533	-4.6537123	-4.8504744
An05g01290	Title: strong similarity to hexose transporter Hxt3 - Saccharomyces cerevisiae; Function: HXT3 can confer growth on medium containing at least 1% glucose.; Induction: HXT3 is maximally expressed after entry into stationary phase.; plasma membrane	-4.7013946	-3.8392124	-5.991433	-6.6715317	-5.1294355	-5.289417
An12g06120	Title: weak similarity to hypothetical protein AAB98428.1 - Methanococcus jannaschii; Similarity: AAB98428. 1 of M. jannaschii is a homolog of the conserved hypothetical protein HI0902 from Haemophilus influenzae.	-4.7663946	-4.40031	-6.596604	-6.999407	-5.209453	-5.495855
An08g03560	Title: weak similarity to mucin MUC2 - Rattus norvegicus; Similarity: similarity due to serin and threonine repeats confined to central region.	-5.040645	-3.773174	-1.1717422	-7.17119	-2.4158928	-5.4291344
An02g06290	Title: questionable ORF;	-5.9654346	-4.540451	-1.7294688	-7.170426	-0.89182955	-5.5329404
An02g01320	Title: weak similarity to hypothetical protein encoded by An03g06340 - Aspergillus niger; Remark: blast matches are not significant.	-4.786806	-4.2274423	-2.659426	-5.285331	-0.06162366	-4.6733255
An09g03120	Title: similarity to hypothetical serine-rich protein - Schizosaccharomyces pombe;	-5.3985496	-4.9004025	-3.1361368	-4.9326744	-2.7715838	-5.124779
An16g07930	Title: strong similarity to hypothetical protein encoded by An12g06140 - Aspergillus niger;	-5.239695	-4.6622233	-2.8537254	-5.7408867	-2.449039	-5.0087023
An14g02570	Title: similarity to EST Nig077 - Aspergillus niger;	-5.7889156	-4.7874994	-1.9456661	-4.821435	-2.245628	-4.4814205
An16g02020	Title: strong similarity to dihydrogeodin oxidase DHGO - Aspergillus terreus [putative sequencing error]; Function: A. terreus dihydrogeodin oxidase (DHGO) is an enzyme catalyzing the stereospecific phenol oxidative coupling reaction converting dihydrogeo	-5.5849624	-5.0706496	-2.284126	-6.0132594	-1.7773566	-5.2439256
An07g04170	Title: weak similarity to LckSH3 domain-combining protein from patent JP11080196-A - Homo sapiens; Remark: the cDNA encoding LckSH3 domain-combining protein is patented under PATENTDNA:X40398.	-6.175924	-5.123867	-2.229439	-5.59674	-1.4556668	-5.0340705
An07g07525	Product: hypothetical protein	-4.8488145	-5.273975	-1.9395598	-5.4741116	-1.2327294	-5.4429436
An07g00580	Title: similarity to serine protease SP1 from patent WO9903984-A2 - Bacillus subtilis; Remark: similarity to Bacillus subtilis serine protease SP1 (YUXL) patent WO9903984-A2.; (3.4.-.-)	-4.961115	-5.0419903	-1.6765506	-6.1934385	-1.5376388	-4.674402
An16g09330	Title: weak similarity to hypothetical protein B5K2.180 - Neurospora crassa; Similarity: this gene also shows weak similarity to EST an_3407 from Aspergillus niger	-5.0667834	-4.039926	-2.2911818	-4.2923837	-1.8227596	-3.933517
An02g05950	Product: hypothetical protein	-5.0856166	-4.2321563	-2.4148774	-4.52621	-1.2879739	-3.4398375
An13g02990	Title: similarity to hypothetical protein EAA71271.1 - Gibberella zeae; Similarity: the predicted ORF is rich in proline,glycine and glutamine, therefore it shows unspecific similarity to some proteins with a high content of these amino acids.	-5.0663815	-4.208998	-2.0155334	-5.34098	-1.5307109	-3.9967554
An09g06275	Product: hypothetical protein	-4.5384197	-4.033423	-2.5229757	-4.815917	-1.8413022	-3.9903066
An08g08070	Title: strong similarity to seladin-1 - Homo sapiens; Remark: seladin-1 is a human homolog of the DIMINUTO/DWARF1 gene described in plants and Caenorhabditis elegans. Its sequence shares similarities with flavin-adenin-dinucleotide (FAD)-dependent oxidore	-4.352955	-4.135916	-2.211919	-5.1315713	-1.3509934	-3.7879026
An04g04620	Title: strong similarity to hypothetical protein encoded by An14g05440 - Aspergillus niger;	-4.101607	-3.7646396	-2.4199977	-4.8587217	-1.3077977	-3.9414966
An03g04520	Title: strong similarity to dihydroxy-acid dehydratase Ilv3 - Saccharomyces cerevisiae; Catalytic activity: L-cysteine + cyanide H(2)S + L-3-cyanoalanine.; Function: ILV-3 from S. cerevisiae is involved in that part of the biosynthesis of branched-chain a	-4.2144747	-4.252986	-1.0718223	-5.1265054	-1.9263024	-4.568212
An18g01340	Title: strong similarity to sequence 11 from patent EP0684313-A - Unclassified organism; Remark: the patent does not provide further information about the function of the protein, except for a claim of phytase activity.; Similarity: the predicted A. niger	-4.5769253	-4.9831567	-1.2242374	-4.3722754	-1.4928496	-4.423885
An04g01450	Title: similarity to glycolate oxidase GOX - Mus musculus; Catalytic activity: (S)-2-hydroxy-acid + O(2) 2-oxo acid + H(2)O(2); Similarity: shows similarity o several different oxidoreductases.; (1.-.-.-)	-2.3304732	-2.992138	-0.84659004	-5.2756343	-3.509861	-4.035624
An04g08300	Title: strong similarity to membrane protein Tpo2 -Saccharomyces cerevisiae; Remark: Among the four polyamine transporters in S. cerevisiae, those encoded by TPO2 and TPO3 were specific for spermine, whereas those encoded by TPO1 and TPO4 recognized sperm	-2.2604418	-1.7198324	-1.9547508	-5.400917	-1.9796835	-4.7855434
An04g09290	Title: strong similarity to DNA binding regulatory protein amdX - Aspergillus nidulans; Function: the Emericella nidulans homolog amdX is involved in the regulation of the acetamidase-encoding amdS gene.	-3.4713058	-1.357552	-2.1275203	-6.0452037	-2.440966	-4.088951
An07g08510	Product: hypothetical protein	-3.9298816	-2.1789455	-2.2506337	-5.7298365	-1.3545734	-3.5602465
An01g13030	Title: strong similarity to hypothetical protein 68B2.90 - Neurospora crassa; Similarity: the ORF shows strong similarity to expressed sequence tag seq id no:5871 of patent WO200056762-A2 from Aspergillus oryzae.	-3.4257145	-2.1154773	-1.6601253	-5.671246	-1.943784	-4.0847225
An17g02110	Title: weak similarity to hypothetical protein KIAA0324 - Homo sapiens;	-4.1507144	-1.7570232	-1.6497709	-5.6278987	-1.9940752	-3.626597
An08g00220	Title: strong similarity to neutral amino acid permease mtr - Neurospora crassa [truncated ORF]; Function: amino acid permease mtr of N. crassa is required for the transport of neutral amino acids and aromatic amino acids via the N-system.; Similarity: th	-4.4182544	-2.3434079	-1.5088595	-5.032199	-0.9945865	-4.2302976
An14g02440	Title: similarity to EST SEQ ID NO:4362 from patent WO200056762-A2 - Aspergillus niger; Similarity: the ORF shows similarity to the EST of patent WO200056762-A2 from Aspergillus niger.	-4.3484755	-2.6161113	-1.5795944	-5.718818	-1.0326806	-3.9478362
Aspni5_36079_fge...	NA	-4.988144	-2.8474822	-1.9108112	-6.2052727	-1.363727	-4.993094
An02g06820	Title: strong similarity to pyruvate decarboxylase pdcA - Aspergillus oryzae; Catalytic activity: a 2-oxo acid = an aldehyde + CO2 ; pyruvate = acetaldehyde + CO2.; Pathway: glycolysis / gluconeogenesis.; Remark: PDC levels are a major determinant of etha	-4.431616	-2.3144016	-2.3315196	-6.2687693	-1.3474275	-4.8712244
An13g01680	Title: strong similarity to D-xylulose 5-phosphate/D-fructose 6-phosphate phosphoketolase xfp -Bifidobacterium lactis; Catalytic activity: D-xylulose 5-phosphate/D-fructose 6-phosphate phosphoketolase (xfp) of. B. lactis catalyses the following reactions:	-4.1977897	-2.6445224	-2.46748	-5.943072	-1.0856215	-4.4953403
An09g00170	Title: strong similarity to alpha-isopropylmalate synthase Leu4 - Saccharomyces cerevisiae; Catalytic activity: alpha-isopropylmalate synthase catalyzes the conversion of 3-Carboxy-3-hydroxy-4-methylpentanoate + CoA = Acetyl-CoA + 3-Methyl-2-oxobutanoate	-5.619465	-2.9553647	-4.643856	-4.292819	-2.8859534	-1.6028073
An18g05340	Title: similarity to hypothetical protein CAD70913.1 - Neurospora crassa;	-4.798851	-0.97508234	-3.0775175	-5.367462	-2.3334236	-2.4647748
An04g05100	Title: strong similarity to protein involved in glycosylphosphatidylinositol biosynthesis Gpi13 -Saccharomyces cerevisiae; Localization: Subcellular localization studies of a tagged version of Gpi13 suggest that this protein is mainly in the ER.; Phenotyp	-4.5115643	-0.8511366	-5.4669785	-4.687167	-2.3890424	-1.9556059
An16g04900	Title: similarity to yeast phase specific gene yps-3 - Histoplasma capsulatum; Function: yps-3 of the dimorphic fungus H. capsulatum is expressed in the virulent yeast pahse of this organism, but is silent in the mycelial form of virulent strains.	-4.02307	-3.4963293	-5.063143	-2.2156973	-4.228355	-3.8550673
An01g01550	Title: strong similarity to catalase cat1 -Aspergillus fumigatus; Catalytic activity: catalases convert 2 H(2)O(2) to O(2) + 2 H(2)O.; Function: catalase occurs in almost all aerobically respiring organisms and serves to protect cells from the toxic effec	-3.9368634	-3.122993	-4.4231286	-3.489979	-4.3016114	-2.6258533
An12g10140	Title: strong similarity to glycolate oxidase GOX -Mus musculus; Catalytic activity: (S)-2-hydroxy acid + O2 = 2-oxo acid + h2O2.; Pathway: Glyoxylate and dicarboxylate metabolism.; Remark: the IRE-like sequence in mouse GOX exhibited strong binding to IR	-3.8259706	-2.4032283	-4.57289	-3.1727846	-3.8231223	-3.6849434
An01g06840	Title: strong similarity to acid-CoA ligase Fat2 -Saccharomyces cerevisiae; Function: the S. cerevisiae homolog FAT2 encodes a putative acyl-CoA synthetase that may be involved in peroxisomal fatty acid metabolism.; Induction: expression of S. cerevisiae	-2.8901727	-2.7116199	-5.0645056	-2.7510855	-5.063618	-3.6645775
An01g06820	Title: strong similarity to fatty acid omega-hydroxylase (P450foxy) CYP505 - Fusarium oxysporum; Function: the F. oxysporum homolog CYP505 encodes a membrane-bound fatty acid (omega-1-omega-3) hydroxylase. the physiological roles of the terminal hydroxyla	-3.1639137	-3.0432951	-4.4237223	-2.611559	-4.66909	-3.48974
An01g06870	Title: strong similarity to hypothetical protein Fum8p - Gibberella moniliformis;	-3.0422757	-2.794279	-4.3461323	-2.9362636	-4.0446815	-3.7508855
An01g06890	Title: similarity to peptide synthase pesA -Metarhizium anisopliae; Similarity: the ORF is shorter than pesA of M. anisopliae (540 compared to 5157 amino acids).; Similarity: the ORF shows similarity to peptide and toxin synthetases of different species.	-3.0369363	-2.510011	-4.333985	-3.0224907	-4.495855	-3.7455235
An01g12530	Title: strong similarity to manganese superoxide dismutase - Penicillium chrysogenum; Catalytic activity: O2. - + O2. - + 2 H+ = O2 + H2O2.; (1.15.1.1)	-2.643769	-3.7845597	-4.9255404	-4.1626525	-5.213239	-4.094519
An15g03820	Title: strong similarity to aryl-alcohol oxidase precursor aao - Pleurotus pulmonarius; Catalytic activity: an aromatic primary alcohol + O(2) an aromatic aldehyde + H(2)O(2).; Function: a double bond conjugated with a primary alcohol is necessary for sub	-2.4204686	-3.385193	-4.828802	-4.7548876	-4.921246	-4.7232194
An07g05500	Title: strong similarity to copper permease component Ctr3 - Saccharomyces cerevisiae [truncated ORF]; Function: ctr3 of S. cerevisiae is a component of a trimeric high affinity copper permease, which functions in cooper uptake.; Phenotype: the null mutan	-4.067222	-4.4910707	-4.034488	-4.381346	-5.2303777	-3.4066784
An03g00670	Title: similarity to D-nopaline dehydrogenase nos -Agrobacterium tumefaciens; Function: nos of A. tumefaciens catalyzes the formation of nopaline by the reductive condensation of alpha-ketoglutaric acid and arginine.; Function: nos of A. tumefaciens is in	-3.257677	-3.9021056	-3.8444724	-3.3276024	-4.5927424	-4.1528454
An07g05510	Title: strong similarity to ferric reductase Fre2 -Saccharomyces cerevisiae; Catalytic activity: fre3 of S. cerevisiae catalyses NADH + 2 Fe3(+) = NAD(+) + 2 Fe2(+).; Function: fre3 of S. cerevisiae is a siderophore-iron reductase, which is required for t	-3.7570732	-3.997409	-3.7702518	-3.988973	-3.9886427	-3.6025865
An11g09130	Title: strong similarity to fluconazole resistance transporter Flr1 - Saccharomyces cerevisiae; Remark: alternate name for S. cerevisiae Flr1: YBR008c.; Similarity: the ORF encoded protein also shows stong similarity to the protein involved in cephalospor	-3.6070085	-3.843424	-3.54064	-3.719892	-3.5717387	-3.248382
An09g02940	Product: hypothetical protein	-3.4594316	-3.4811268	-3.6013212	-3.5738647	-2.8764195	-2.8473897
An18g06770	Product: hypothetical protein	-3.8721251	-3.1591985	-3.259464	-3.2755036	-3.1393583	-2.8708215
An14g05290	Title: strong similarity to protein isp4p -Schizosaccharomyces pombe; Function: isp4 of S. pombe is a membrane oligopeptide transporter.; Remark: isp4 of S. pombe was originally identified by subtractive screening as gene induced during the sexual differe	-4.1155815	-3.297507	-3.7203014	-4.0479712	-3.2102463	-3.36089
An08g03500	Product: hypothetical protein	-3.858344	-3.3362834	-3.3635201	-3.8007107	-3.0946555	-3.5073042
An01g08570	Title: strong similarity to thioredoxin reductase TrxB - Penicillium chrysogenum; Catalytic activity: NADPH + oxidized thioredoxin NADP(+) + reduced thioredoxin.; Complex: the thioredoxin reductase TrxB from Penicillium chrysogenum forms a homodimer.; cyt	-3.614761	-3.3815393	-3.1157663	-3.8182056	-3.033881	-3.509394
An07g07000	Title: strong similarity to mitochondrial m-AAA protease subunit Yta12 - Saccharomyces cerevisiae; Function: independent of its proteolytic function, a chaperone-like activity of the Yta10-12 complex is required for assembly of the membrane-associated ATP	-3.300395	-3.117266	-2.9068906	-3.8967307	-2.76457	-3.4250216
An02g06640	Product: hypothetical protein	-3.383547	-4.020464	-4.154495	-4.409876	-3.1680813	-4.307833
An01g01930	Product: hypothetical protein	-2.3519855	-3.5296195	-4.478591	-4.2854023	-3.6890123	-3.9259994
An17g00580	Title: similarity to hypothetical protein T22A6.50 -Arabidopsis thaliana;	-2.9685676	-3.3831282	-4.3315144	-4.0	-4.407847	-4.0460124
An09g06600	Product: hypothetical protein; Remark: blast hits result from repetitive sequences.	-2.9654725	-3.0261524	-4.6661253	-3.6767051	-4.0071955	-3.3362834
An02g10930	Title: strong similarity to HA protein sequence SEQ ID NO:386 from patent WO200100842-A2 - Corynebacterium glutamicum; Remark: strong similarity to Corynebacterium glutamicum HA protein sequence SEQ ID NO:386 patent WO200100842-A2.; Remark: the predicted	-2.672743	-2.8548021	-3.945819	-3.7764938	-4.2781916	-3.9068906
An15g03940	Title: strong similarity to monosaccharide transporter AmMst-1 - Amanita muscaria; Function: monosaccharide transporter Mst-1 of A. muscaria is involved in the active uptake of monosaccharides.; Induction: monosaccharide transporter Mst-1 of A. muscaria i	-2.6794424	-3.11469	-3.6147928	-4.2081413	-4.070043	-3.9846792
An01g00400	Title: strong similarity to hypothetical protein SPBC12C2.09c - Schizosaccharomyces pombe;	-2.9844592	-2.900929	-3.7926497	-4.1734056	-3.5820627	-4.092757
An03g05200	Title: strong similarity to carboxypeptidase S1 -Penicillium janthinellum; (3.4.16.-)	-3.15061	-2.9852726	-3.474213	-4.4092507	-3.8659542	-3.6736765
An12g10560	Title: similarity to negative regulator for expression of galactose-induced genes Gal80 - Saccharomyces cerevisiae; Similarity: aminoacids 5-257 show similarity to N-terminal half of S. cerevisiae Gal80p.; Similarity: shows similarity to several oxidoredu	-3.323251	-2.6853642	-4.118181	-4.1766825	-4.2748947	-3.8057928
An15g02640	Title: similarity to human cancer associated protein sequence SEQ ID NO:1313 from patent WO200055350-A1 - Homo sapiens;	-3.6761105	-2.990477	-3.4530196	-3.959358	-4.254515	-3.83289
An12g09810	Title: strong similarity to thermostable alcohol dehydrogenase adhT - Bacillus stearothermophilus; Catalytic activity: An alcohol + NAD(+) = an aldehyde or ketone + NADH.; Function: AdhT catalyzes the oxidation of primary and secondary alcohols to aldehyd	-3.5560498	-2.72514	-3.5736473	-4.174632	-4.468346	-4.0644317
An13g02310	Title: strong similarity to Ribitol dehydrogenase rbtD - Klebsiella aerogenes; Catalytic activity: Ribitol dehydrogenases convert Ribitol + NAD(+) to D-ribulose + NADH.; Function: K. aerogenes rbtD is required for the utilisation of ribitol as a carbon so	-2.9032986	-3.350592	-3.91442	-4.0454674	-3.1677668	-3.8216534
An01g11390	Title: strong similarity to sequence 385 from patent WO0100842 - Corynebacterium glutamicum; Remark: probable nadh-dependent flavin oxidoreductase.	-3.0776374	-2.9929383	-3.9782753	-3.792558	-3.318376	-3.7029037
An12g08570	Title: similarity to type 2 peroxiredoxin PrxII -Brassica napus; Function: Peroxidases of the peroxiredoxin (Prx) family catalyze the reduction of H(2)O(2) and lipid peroxides.; peroxisome	-3.5525308	-3.1891537	-3.7766726	-3.993062	-3.2739236	-3.698901
An11g08190	Title: strong similarity to T-type amino acid transporter 1 TAT1 - Rattus norvegicus; Remark: when expressed in Xenopus oocytes, the encoded protein of the rat designated as TAT1 (T-type amino acid transporter 1) exhibited Na+-independent and low-affinity	-3.159546	-2.7776077	-4.0588937	-4.035624	-3.4947648	-3.152647
An15g04760	Title: similarity to mutanase mutA - Penicillium purporogenum; Catalytic activity: glucan endo-1,3-alpha-glucosidase catalyzes the conversion of endohydrolysis of 1,3-alpha-D-glucosidic linkages in isolichenin, pseudonigeran and nigeran.; Function: P. pur	-3.3349843	-2.7111394	-4.209453	-3.5262866	-3.4594316	-3.2081082
An04g04000	Title: strong similarity to EST an_2710 -Aspergillus niger;	-3.4041138	-3.0117497	-4.408977	-3.962198	-3.4797606	-3.2448597
An18g00560	Title: weak similarity to hypothetical fixR homolog - Agrobacterium tumefaciens; Similarity: the similarity to fixR homolog of A. tumefaciens involves only the N-terminal half of the predicted ORF.	-3.6438563	-3.1154773	-4.277338	-3.6860485	-3.321928	-3.3141086
An11g02850	Product: hypothetical protein	-3.4638333	-3.2519183	-4.0267134	-3.903469	-3.7960174	-3.4446008
An07g06960	Title: similarity to hypothetical protein SMb20606 -Sinorhizobium meliloti;	-3.5892498	-3.2045712	-4.261921	-4.164572	-3.722466	-3.6118577
An11g05580	Title: strong similarity to glucose oxidase GOD -Penicillium amagasakiense; Catalytic activity: glucose oxidases catalyze the conversion of beta-D-Glucose + O(2) = D-Glucono-1,5-Lactone + H(2)O(2).; (1.1.-.-)	-3.43644	-2.8205907	-4.0078197	-4.481127	-3.6824284	-3.500984
An01g11380	Title: strong similarity to sequence 1 from patent EP0845532 - Pseudomonas sp.;	-3.1206298	-3.0723667	-4.3364897	-4.335815	-3.8165965	-3.7117572
An02g09610	Title: similarity to zinc-finger transcription factor WC-1 - Neurospora crassa; Function: N. crassa WC-1 is a transcription factor involved in light regulation. It binds and affects blue light regulation of the AL-3 gene.; Similarity: the ORF encoded prot	-2.1513646	-0.5321107	-3.0777314	-3.8961642	-2.2439256	-2.2557611
An16g06080	Product: hypothetical protein	-2.4722707	-1.010999	-3.411179	-4.0427117	-2.1748598	-2.6197085
An04g00840	Title: similarity to hypothetical trfA like protein - Neurospora crassa;	-2.9965277	-0.5193742	-3.0121338	-4.5317206	-3.3122778	-2.8512425
An12g07590	Title: similarity to meiotic cohesin rec8p -Schizosaccharomyces pombe [truncated ORF]; Function: cohesin Rec8 is required for reductional chromosome segregation at meiosis.; Phenotype: when the rec8 gene is deleted, sister chromatids separate at meiosis I	-3.3611875	-0.54189384	-3.6209419	-4.341828	-2.53842	-3.152003
An03g04400	Title: weak similarity to hypothetical protein encoded by An16g02860 - Aspergillus niger;	-2.3116708	-0.3592342	-3.593318	-5.639774	-2.3645458	-4.082584
An04g05060	Title: similarity to protein XFIN - Xenopus laevis; Domain: contains 37 finger motifs in 6 domains.; Function: binds RNA; could function in post-translational regulation processes.; Remark: belongs to the krueppel subfamily of C2H2-type zinc-finger protei	-2.8375785	-0.28563362	-2.3833833	-5.3825965	-2.5789638	-3.4802651
An08g03390	Title: weak similarity to DNA-directed RNA polymerase II largest chain RBP1 - Nosema locustae; Similarity: the similarity is restricted to the N-terminal region of the A. niger protein.	-2.5264578	-1.1003096	-2.3677323	-4.9981775	-2.5546176	-2.8058352
An16g06870	Product: hypothetical protein	-1.7995859	-1.1626674	-2.7079623	-4.5498586	-2.5472617	-3.3252032
An16g05970	Title: similarity to UDP-glucuronosyltransferase UGT2B11 - Homo sapiens; Function: UGT2B11 of H. sapiens catalyzes the transfer of glucuronic acid to a wide range of exogenous and endogenous compounds including phenols derivatives,bilirubin, fatty acids a	-2.438092	-0.91667956	-2.4898777	-4.352777	-2.4003484	-3.360428
An11g10870	Title: strong similarity to gene expression regulator An13 from patent WO200257456-A2 - Unclassified organism;	-2.219484	-0.7028566	-2.538547	-4.3146105	-2.677489	-3.9204412
An13g01970	Product: hypothetical protein	-0.48687747	-0.6606795	-2.9642782	-3.6234777	-2.9836364	-3.597241
An18g06130	Title: weak similarity to small subunit mitochondrial ribosomal protein Ymr31 - Saccharomyces cerevisiae;	-1.3370749	-0.68071556	-3.3270242	-3.6925616	-3.2905812	-3.264392
An18g06140	Product: hypothetical protein	-1.6556655	0.007862051	-3.3686447	-3.852641	-3.0789514	-3.1317058
An07g03760	Title: strong similarity to 100 kDa coactivator snd1 - Homo sapiens; Function: snd1 of H. sapiens is as coactivator involved in gene transcription probably by interacting with TFIIE and other myb transcription factors.; Phenotype: H. sapiens snd1 overexpr	-2.0603726	-1.4070257	-2.7856236	-4.8413024	-4.138216	-3.599462
An01g13350	Title: strong similarity to heat shock protein Hsp104 - Saccharomyces cerevisiae; Function: protein of S. cerevisiae binds to damaged proteins and actively participates in an emergent rescue function as a molecular chaperone.; Function: protein of S. cere	-1.7753599	-1.6762166	-2.5800471	-4.702231	-3.4527237	-4.0359344
Aspni5_56751_est...	NA	-1.6375463	-1.7669519	-3.2984328	-4.7416444	-3.236009	-3.6869307
An18g01790	Title: questionable ORF; Remark: the ORF is questionable due to its short lenght of only 91 amino acids.	-1.0516427	-1.1781975	-3.5727534	-4.879498	-3.010874	-4.0073366
An18g06410	Title: strong similarity to hypothetical conserved protein encoded by B2F7.030 - Neurospora crassa;	-1.8941367	-0.6040792	-3.567531	-5.432033	-3.6772635	-3.440849
An14g06920	Title: strong similarity to hypothetical protein 4 -Streptomyces coelicolor;	-1.701372	-2.4053805	-2.0287764	-3.0721498	-4.032199	-4.3812833
An15g04140	Title: strong similarity to polyketide synthase PKS1 - Cochliobolus heterostrophus; Function: PKS1 from C. heterostrophus encodes a multifunctional polyketide synthase with six catalytic domains: beta-ketoacyl synthase, acyltransferase,dehydratase, enoyl	-1.2688168	-2.34812	-2.9077647	-3.4802217	-4.069709	-3.4248853
An01g01640	Title: strong similarity to cinnamyl-alcohol dehydrogenase CAD1 - Eucalyptus gunnii; Catalytic activity: E. gunnii CAD 1 catalyzes the reversible oxidation of cinnamyl alcohol to cinnamacetaldehyde with the concomitant reduction of NADP.; Function: E. gun	-2.1968007	-2.1375034	-3.1368961	-3.2288187	-4.2479277	-3.300395
An07g01450	Product: hypothetical protein	-1.5005254	-1.6678102	-3.565734	-3.925179	-3.3801804	-4.0245266
An02g10320	Title: strong similarity to protein nmt1 -Aspergillus parasiticus; Induction: expression of the nmt1 gene of A. parasiticus is inhibited by thiamine (2. 0 microM).; Remark: nmt1 of A. parasiticus belongs to the nmt1 family.; Remark: nmt1 of A. parasiticus	-1.0513389	-1.6759984	-2.8905315	-3.7967377	-3.31756	-3.693245
An02g06250	Product: hypothetical protein	-1.4332613	-1.5676845	-3.7719254	-3.474486	-3.5057607	-3.4162555
An02g02940	Title: strong similarity to Hsp70-interacting protein Chip - Drosophila melanogaster; Function: the mammalian Chip homologue is well characterized as chaperone Pubmed 10330192.; Remark: the Drosophila melanogaster Chip protein plays a important role in fl	-1.8186573	-1.5361015	-3.9734309	-3.900948	-3.5020552	-3.0935519
An08g03760	Title: similarity to hypothetical protein Rv3472 -Mycobacterium tuberculosis;	-1.7197219	-2.2532644	-3.4606907	-3.3561926	-3.279581	-2.9274719
An16g07110	Title: strong similarity to acetyl-CoA hydrolase Ach1 - Saccharomyces cerevisiae; Catalytic activity: acetyl-CoA + H2O = CoA + acetate.; Function: the acetyl-CoA hydrolase is presumably involved in regulating the intracellular acetyl-CoA pool for fatty ac	-1.7524786	-1.8715518	-2.6479251	-2.8593893	-3.2748547	-2.7070565
An07g02600	Title: similarity to hypothetical glutamine rich protein AAB92223.1 - Glomerella cingulata; Similarity: G. cingulata homolog is similar to glutenins.	-1.9385995	-1.822357	-2.8975527	-2.849378	-3.169925	-2.7004397
An12g00790	Title: strong similarity to stress-induced protein Sti1 - Saccharomyces cerevisiae; Remark: STI1 may play a role in mediating the heat shock response of some HSP70 genes.	-1.7369655	-1.9923328	-2.6711304	-3.2175539	-3.1908894	-2.885411
An14g07060	Title: strong similarity to fatty acid regulation protein Frm2 - Saccharomyces cerevisiae; Function: FRM2 of yeast functions in the fatty acid signalling pathway and is itself regulated by fatty acids.; Remark: A better BlastpPATENT hit was not annotated	-1.7597175	-2.1500137	-2.639303	-3.4365485	-2.9237328	-3.2871892
An18g00830	Title: weak similarity to EST an_2841 - Aspergillus niger;	-1.9098021	-2.4121258	-2.9068906	-3.1783373	-3.0703893	-2.9102032
An16g01900	Title: similarity to hypothetical protein encoded by An04g06980 - Aspergillus niger;	-1.5913992	-1.5522654	-2.945764	-2.9916894	-2.9117043	-3.4132185
An16g01920	Title: strong similarity to GABA permease gabA -Aspergillus nidulans; Function: gabA of A. nidulans is subject to carbon catabolite and nitrogen metabolite repression, omega-amino acid induction and regulation in response to ambient pH (being acid-express	-0.9486008	-2.008562	-3.4594316	-2.9818525	-3.16262	-2.936185
An04g07595	Title: similarity to protein encoded by ORF1 of transposon Ant1 - Aspergillus niger;	-1.1479232	-1.4760549	-3.6251197	-3.1010094	-2.8939128	-3.4083574
An03g00890	Title: strong similarity to ketoreductase krd -Zygosaccharomyces rouxii; Complex: krd of Z. rouxii exists as a monomer.; Function: ketoreductase of Z. rouxii catalyzes the asymmetric reduction of selected ketone substrates of commercial importance, like a	-2.5705786	-2.0780025	-5.030336	-2.931413	-3.1154773	-2.4496837
An12g03010	Title: similarity to isochorismatase entB -Escherichia coli; Catalytic activity: Isochorismate + H2O = 2,3-Dihydro-2,3-dihydroxybenzoate + Pyruvate.; Pathway: ubiquinone biosynthesis; Remark: the cytosolic proteins EntE, EntF, and EntB/G, which are Escher	-2.562062	-2.9190004	-4.298967	-2.5862477	-4.088951	-2.9397092
An04g07435	Product: hypothetical protein	-2.0574346	-2.754589	-3.6128092	-2.251436	-3.7853556	-3.1578522
An06g00590	Title: strong similarity to hypothetical protein yrkC - Bacillus subtilis; Similarity: the predicted A. niger protein shows strong similarity to to EST an_2107 from Aspergillus niger.	-1.8626666	-2.7667642	-3.6278908	-2.850192	-3.362941	-3.047124
An01g06850	Title: similarity to 4-hydroxybutyrate dehydrogenase - Alcaligenes eutrophus; Catalytic activity: 4-hydroxybutanoate + NAD(+) succinate semialdehyde + NADH; Pathway: butanoate metabolism.; (1.1.1.61)	-2.182933	-2.0515237	-4.224689	-1.9221843	-4.186887	-2.63913
An01g13960	Title: weak similarity to nucleolin DNCHNL - Gallus gallus;	-1.121519	-2.0342054	-3.7551658	-2.3496602	-4.2352467	-2.9696875
An01g06930	Title: strong similarity to polyketide synthase FUM5 - Gibberella moniliformis; (2.3.1.-)	-1.8280058	-1.6920065	-3.4713712	-2.6250718	-4.1384764	-3.1482115
An04g05620	Title: strong similarity to acetate--CoA ligase facA - Aspergillus nidulans; Catalytic activity: ATP + acetate + CoA = AMP + diphosphate + acetyl-CoA.; Function: acetate--CoA ligase catalyzes the formation of acetyl-CoA from acetate and CoA.; Induction: b	-1.4590971	-2.2963011	-3.2401507	-2.0663676	-3.3370962	-2.472994
An12g01260	Title: strong similarity to nitrilase NIT1 -Arabidopsis thaliana; Catalytic activity: Nitrile + H2O = Carboxylate + NH3.; Function: The nitrilase genes of A. thaliana (NIT1-4) encode very similar proteins that hydrolyze indole-3-acetonitrile to the phytoh	-0.9723027	-2.1725092	-3.6250784	-1.9030249	-3.518659	-2.1880975
An01g06860	Title: strong similarity to hypothetical protein Fum9p - Gibberella moniliformis;	-1.4313188	-1.8407054	-3.86941	-1.7401695	-3.7775133	-2.4989762
An12g06300	Title: strong similarity to enoyl reductase of the lovastatin biosynthesis lovC - Aspergillus terreus; Function: LovC of A. terreus encodes a putative enoyl reductase.; Similarity: contains a Zn-binding dehydrogenases similarity domain.; Similarity: the 5	-2.590467	-2.540823	-4.60413	-3.9095597	-3.1395514	-4.0323215
An15g02650	Title: similarity to hypothetical protein CC3092 -Caulobacter crescentus;	-2.8060977	-2.2432418	-4.165871	-3.897159	-2.8249133	-3.793487
An08g06370	Title: strong similarity to GTP-cyclohydrolase II RIB1 - Pichia guilliermondii; Catalytic activity: RIB1 from P. guilliermondii catalyses the release of formate and inorganic pyrophosphate under formation of 2,5-diamino-6-ribosylamino-4(3H)-pyrimidine 5'-	-2.263763	-2.238332	-3.648403	-3.9592042	-3.6796978	-3.707996
An11g05270	Product: hypothetical protein	-2.8731828	-2.5508847	-3.5593035	-3.9504418	-2.9583704	-3.365316
An18g06650	Title: strong similarity to heat shock protein hsp30 - Aspergillus nidulans; Induction: Northern blot hybridization indicated that the expression of the hsp30 gene of A. nidulans was high at a normal temperature and was slightly accelerated at elevated te	-2.7805877	-2.5237858	-3.520441	-4.1293464	-3.4902155	-3.5798202
An02g14430	Product: hypothetical protein	-2.7966084	-1.7857249	-3.9954078	-4.3534546	-2.565708	-3.479253
An08g08720	Title: strong similarity to cytochrome-c peroxidase precursor Ccp1 - Saccharomyces cerevisiae; Catalytic activity: 2 ferrocytochrome c + H(2)O(2) = 2 ferricytochrome c + 2 H(2)O.; Function: CCP1 is involved in conveying an oxidative stress signal to the t	-2.1435442	-1.3485461	-4.133967	-4.1813793	-2.5476904	-3.2880251
An01g05240	Product: hypothetical protein	-2.0308373	-1.4533656	-4.2825537	-4.2761245	-2.6322682	-3.057031
An13g01810	Title: strong similarity to 4-hydroxyacetophenone monooxygenase hapE - Pseudomonas fluorescens; Catalytic activity: 4-hydroxyacetophenone monooxygenase (HAPMO) of P. fluorescens catalyses the reaction 4-hydroxyphenylacetate + NAD(P)H + O(2) = 3,4-dihydrox	-3.8523932	-1.4689543	-4.074083	-4.2915254	-2.5586658	-3.4141076
An17g00930	Title: similarity to developmental protein C-factor csgA - Myxococcus xanthus; Remark: during fruiting body development, the product of the csgA gene is necessary for cellular aggregation, for spore differentiation, and for gene expression that is initiat	-3.321928	-2.315502	-4.581795	-4.452859	-2.857981	-3.2730184
An02g14580	Product: hypothetical protein	-3.6196086	-2.6438563	-3.7750142	-4.3005543	-3.0395284	-2.8988533
An05g02240	Title: strong similarity to glycerol trinitrate reductase nerA - Agrobacterium radiobacter; Function: the nerA gene product of A. radiobacter removes central or terminal nitro-groups from nitroglycerin and related esters as nitrite.; Similarity: contains	-3.296617	-1.7462434	-4.4387918	-3.847997	-2.6956067	-2.3112018
An12g04090	Title: similarity to hypothetical protein encoded by An04g09490 - Aspergillus niger;	-3.5901802	-1.9510905	-4.4455595	-4.1622715	-2.6147099	-2.505528
An16g08300	Product: hypothetical protein	-3.9788766	-2.5223315	-4.688056	-4.2110124	-3.2542412	-2.4558825
An01g06880	Title: similarity to dihydroflavonol 4-reductase BAA12723.1 - Rosa hybrid cultivar;	-3.049129	-2.216007	-3.040861	-3.90558	-4.2220454	-3.4865143
An07g09940	Product: hypothetical protein; Remark: no blast match was found.	-2.9427752	-2.201634	-2.9603882	-4.4564476	-3.1392748	-2.6680183
An09g02330	Title: weak similarity to hydrolase protein YODH from patent WO9927081-A2 - Bacillus subtilis;	-3.0031502	-2.268489	-3.6350975	-4.7705507	-3.4047267	-2.6013122
An02g06560	Title: strong similarity to glutathione S-transferase isoJ - Rhodococcus sp.; Catalytic activity: RX + glutathione = HX + R-S-glutathione.; Pathway: glutathione metabolism.; Remark: the isoJ gene from Rhodococcus sp. was overexpressed in Escherichia coli	-2.8422244	-2.3066509	-4.1042876	-4.099577	-4.163386	-2.79334
An02g01860	Title: similarity to hypothetical protein CAD21170.1 - Neurospora crassa;	-2.6507645	-1.813587	-4.0622845	-3.689299	-3.0342698	-2.6307662
An01g11400	Title: weak similarity to hypothetical protein encoded by An02g00880 - Aspergillus niger; Remark: only a small domain is homolog to many different proteins.	-3.0538669	-2.4059923	-3.9886847	-3.7248926	-3.158002	-2.8365014
An14g07230	Title: similarity to hypothetical protein encoded by An15g00800 - Aspergillus niger;	-3.0078197	-2.3804238	-3.9541965	-3.650254	-3.2902193	-3.0652914
An15g02680	Title: strong similarity to tetracyclin resistance protein tetA - Escherichia coli; Function: tetA from E. coli encodes a tetracycline cation/proton antiporter.; Function: tetA from E. coli is necessary for tetracycline resistance.; plasma membrane	-2.8237493	-2.179909	-3.766713	-3.359403	-3.077243	-2.7747872
An12g09640	Title: strong similarity to hypothetical GTP cyclohydrolase CAB65619.1 - Schizosaccharomyces pombe;	-2.6951454	-2.2630343	-3.7584453	-3.4521267	-3.4479816	-3.1092987
An12g10870	Title: similarity to hypothetical acetyltransferase 2SCG4.07c - Streptomyces coelicolor;	-2.677815	-2.416129	-4.209244	-3.3831944	-3.6909149	-2.8457892
An03g05720	Title: weak similarity to dnaK-type molecular chaperone HSP71.2 - Pisum sativum;	-2.4312065	-2.6232324	-4.6322684	-3.3601243	-3.3416913	-3.0737097
An08g03200	Title: strong similarity to ammonium transport protein Mep2 - Saccharomyces cerevisiae; Function: the S. cerevisiae homolog Mep2p is a low capacity, high affinity ammonium permease. Mep2p is involved in pseudohyphae formation in response to nitrogen starv	-3.662965	-2.16601	-3.3439543	-3.0434222	-3.526069	-3.175442
An19g00150	Title: similarity to formyl-CoA transferase from patent WO9816632-A1 - Oxalobacter formigenes; Function: formyl-CoA transferase of O. formigenes transfers a CoA moiety from formyl-CoA to oxalate to activate oxalic acid.; Remark: oxalic acid is a highly to	-4.0800643	-2.2390711	-2.9185019	-3.227982	-3.3525164	-2.4911406
An03g00900	Title: strong similarity to hypothetical protein SC6A5.32c - Streptomyces coelicolor;	-2.857981	-2.9757524	-3.783376	-2.90414	-3.0574503	-3.3743954
An16g02510	Title: strong similarity to alcohol dehydrogenase C ADHC - Mycobacterium smegmatis; Catalytic activity: alcohol dehydrogenase C (ADHC) of M. smegmatis catalyses the reaction alcohol + NADP+ = aldehyde + NADPH.; Cofactor: ADHC of M. smegmatis needs zinc as	-3.0120454	-2.549367	-3.918415	-3.1263964	-3.4594316	-3.036291
An18g02550	Title: strong similarity to dihydroxy-acid dehydratase Ilv3 - Saccharomyces cerevisiae; Catalytic activity: dihydroxy-acid dehydratases catalyse the reaction, 2,3-dihydroxy-3-methylbutanoate 3-methyl-2-oxobutanoate + H(2)O.; Function: S. cerevisiae ILV3 c	-3.0526617	-2.8091884	-3.8741293	-2.9912562	-3.4892452	-3.111578
An02g03540	Title: strong similarity to hexose transporter Hxt3 - Saccharomyces cerevisiae; Function: low-affinity glucose transporter.; Induction: repressed at high glucose concentrations.; Remark: HXT3::lacZ in S. cerevisiae is maximally expressed after entry into	-3.1729448	-2.810195	-3.1490703	-3.2710001	-3.1313705	-3.0396686
An14g05440	Title: strong similarity to hypothetical protein encoded by An11g07600 - Aspergillus niger;	-3.1154773	-2.5849624	-3.4882865	-3.4447849	-3.4594316	-2.9790404
An11g06890	Title: weak similarity to PDZ domain protein MUPP1 -Rattus norvegicus;	-3.3010387	-2.5158803	-3.3598254	-3.6314368	-3.4311457	-2.9139357
An01g10410	Product: hypothetical protein	-2.6713772	-2.510962	-3.214125	-3.5198674	-3.169925	-3.0071955
An14g02510	Title: weak similarity to hypothetical protein of the gtp1/obg family PAB0558 - Pyrococcus abyssi;	-3.0732489	-2.241008	-3.2647033	-3.494317	-3.0797272	-3.1099176
An07g09430	Title: weak similarity to cell envelope proteinase prtS - Streptococcus thermophilus; Function: prtS of S. thermophilus is a serine proteinase highly activated by Ca(2+) ions.; Remark: prtS of S. thermophilus is a member of the subtilase family.; Similari	-3.623866	-3.1060607	-3.7230656	-2.8518052	-3.4608681	-2.8077455
An12g07750	Title: similarity to hypothetical serine repeat antigen BAA78500.1 - Plasmodium falciparum;	-3.2842085	-2.604328	-3.41804	-3.0480328	-3.7092907	-2.3514724
An18g01810	Product: hypothetical protein	-3.0666318	-3.4203317	-3.4605334	-3.3700428	-3.804131	-2.973033
Aspni5_53446_est...	NA	-2.4461226	-2.215249	-2.5484366	-3.4150374	-2.6897032	-4.1858664
An02g02180	Title: similarity to HTRM clone 052927 from patent WO9957144-A2 - Homo sapiens; Remark: HTRM are human transcriptional regulator molecules. The patent gives no further information about the function of the protein.	-2.5128849	-2.3358865	-2.0119727	-4.0	-2.7813597	-4.008644
An07g07660	Title: similarity to hypothetical protein SPCC24B10.12 - Schizosaccharomyces pombe;	-2.2885005	-2.872888	-2.4651022	-3.231654	-3.0178752	-3.5824556
An03g05670	Title: strong similarity to aryl-alcohol oxidase precursor aao - Pleurotus pulmonarius; Alternative name: Veratryl alcohol oxidase.; Catalytic activity: An aromatic primary alcohol + O(2) an aromatic aldehyde + H(2)O(2); Remark: Oxidizes many primary alco	-1.6813177	-2.6795993	-2.3042572	-3.7489383	-3.0132968	-3.602036
An14g02270	Product: hypothetical protein	-2.621889	-2.364997	-2.1244822	-4.024832	-3.0132968	-2.857981
An18g06760	Title: strong similarity to NAD(+)-isocitrate dehydrogenase subunit I idh1 - Ajellomyces capsulatus; Catalytic activity: isocitrate dehydrogenases catalyze the reaction: isocitrate + NAD+ = 2-oxoglutarate + CO2 + NADH.; Remark: Histoplasma capsulatum is a	-2.61788	-2.365761	-2.353346	-3.100312	-3.1362045	-3.2610781
An02g03760	Title: strong similarity to precursor of endopeptidase La-like enzyme Pim1 - Saccharomyces cerevisiae; Function: PIM1 catalyzes the initial steps of protein degradation.; Function: PIM1 degrades alpha-,beta-, and gamma-subunits of the F1ATPase, the beta-s	-2.4400663	-2.2095711	-2.0546606	-3.5068517	-2.8804185	-3.2145643
An18g01530	Title: strong similarity to integral membrane protein PTH11 - Magnaporthe grisea; Function: pth11 of M. grisea is involved in host surface recognition for the initiation of appressorium formation, which is important in plant infection.; Phenotype: M. gris	-2.4039993	-2.4811268	-2.5025003	-3.5849624	-2.5187287	-3.0931094
An01g03940	Title: strong similarity to hypothetical protein EAA64320.1 - Aspergillus nidulans;	-2.630975	-2.353637	-2.6858914	-3.5183253	-2.8667336	-3.1387641
An15g04870	Title: similarity to hypothetical protein expressed during hard surface attachment CHIP6 - Glomerella cingulata;	-2.5942621	-2.235995	-2.9628959	-3.3176951	-2.5578198	-3.1347222
An12g02470	Title: similarity to NADPH-protochlorophyllide-oxidoreductase - Pinus mugo; Similarity: shows similarity to several different oxidoreductases.; (1.3.1.-)	-3.015825	-2.9482176	-2.429988	-3.1436934	-3.141774	-3.2209992
An03g00650	Title: similarity to cyclic peptide AM-toxin synthase AMT - Alternaria alternata; Function: AM-toxin of A. alternata is a cyclic peptide host-specific toxin.; Phenotype: disruption of AM-toxin synthetase (AMT) resulted in toxin-minus mutants.; Similarity:	-2.6747367	-3.2444103	-2.7837982	-3.0016189	-3.2089794	-3.0344186
An08g03750	Title: strong similarity to fluconazole resistance protein FLU1 - Candida albicans; Function: FLU1 from C. albicans confers resistance to fluconazole.; Similarity: FLU1 from C. albicans belongs to the Major Facilitator Superfamily.; plasma membrane	-2.3942707	-2.800518	-2.846446	-3.7588167	-3.4176922	-2.863788
An02g10620	Product: hypothetical protein; Similarity: similarity corresponds to multiple alanine repeats.; Similarity: weak similarity to putative secreted protein SC4A7. 11 - Streptomyces coelicolor.	-2.4140854	-2.9574082	-2.5007493	-3.5049064	-3.169925	-3.031492
An07g00820	Title: similarity to xenobiotic reductase A xenA -Pseudomonas putida; Function: xenA of P. putida removes central or terminal nitro-groups from nitroglycerin as nitrite.; Similarity: contains FMN oxidoreductase domain.; Similarity: shows much higher simil	-2.7305865	-2.7526066	-2.6376538	-3.345292	-3.2999609	-2.899418
An13g03050	Title: weak similarity to hypothetical protein encoded by An04g04070 - Aspergillus niger;	-2.874469	-3.038474	-2.435866	-3.4246662	-3.4481459	-2.8528957
An11g06230	Title: similarity to oxidoreductase from patent WO0100844 - Corynebacterium glutamicum; Remark: Patentmatch against protein AC AX065577_1 Tremblnew.; (1.1.1.-)	-2.139064	-1.5761061	-3.0570931	-3.9245	-3.1638823	-3.6241603
An11g09780	Title: strong similarity to 3-phosphoadenylyl thiosulfotransferase sAT - Aspergillus terreus; Catalytic activity: PAPS reductases catalyse 5-phosphoadenosine 3-phosphosulfate + reduced thioredoxin phosphoadenosine phosphate + oxidized thioredoxin + sulfit	-2.5540307	-1.8217964	-2.9068906	-4.193772	-2.698173	-3.1454303
An08g08860	Title: weak similarity to period protein per -Drosophila sucinea;	-2.1182156	-1.4722328	-3.2897196	-4.116054	-2.7951674	-2.8792906
An02g00970	Title: strong similarity to hypothetical protein 13E11.200 - Neurospora crassa;	-2.160074	-1.6583619	-2.6216846	-3.475102	-2.8580303	-3.2307847
An06g00990	Title: strong similarity to soluble cytoplasmic fumarate reductase YEL047c - Saccharomyces cerevisiae; Function: enzyme of S. cerevisiae catalyzes the reduction of fumarate to succinate.; Remark: contains binding domain for FAD that is usually noncovalent	-2.4736457	-1.2113506	-2.4127116	-3.677948	-2.682151	-3.4630022
An18g03830	Title: strong similarity to hypothetical protein 9G6.100 - Neurospora crassa;	-2.6798506	-1.6380087	-2.7490563	-3.0174272	-2.678072	-3.283454
An07g00350	Title: similarity to alpha-glucosidase - Bacillus thermoamyloliquefaciens; Catalytic activity: hydrolysis of terminal,non-reducing 1,4-linked alpha-D-glucose residues with release of alpha-D-glucose.; Pathway: galactose metabolism.; Remark: alpha-glucosid	-2.6253767	-2.0597813	-3.6941442	-3.0829895	-2.1720607	-3.4118135
An01g09660	Product: hypothetical protein	-2.5002654	-2.483816	-3.2807708	-2.7054753	-2.2361982	-2.597241
An11g11270	Product: hypothetical protein	-2.485305	-1.4108294	-3.3010337	-2.49361	-2.3198624	-2.6589766
An14g05870	Title: similarity to integral membrane protein PTH11 - Magnaporthe grisea; Function: PTH11 of M. grisea is required for appressorium differentiation in response to inductive surface cues.; Function: as do most fungal plant pathogens, M. grisea differentia	-2.0545535	-2.191426	-3.473931	-2.4693255	-2.8913713	-3.0737097
An03g05230	Title: weak similarity to protein from patent WO9737044-A1 - Helicobacter pylori; Remark: patentmatch against protein ORF 01ae12021orf5 protein AC W55192 Geneseqprot.	-2.3890424	-1.8002305	-3.4429436	-2.6658826	-2.9276493	-2.5849624
An02g00230	Title: similarity to hypothetical fumonisin biosynthesis protein FUM9 - Gibberella moniliformis; Function: Fum9 of G. moniliformis is presumably involved in fumonisin biosynthesis.; Remark: fumonisins are mycotoxins found in infected maize and sorghum.	-3.2612653	-1.9349049	-3.472821	-3.1244822	-2.3301485	-2.537965
An04g04660	Product: hypothetical protein	-3.024384	-2.2927816	-3.820179	-3.5849624	-2.3150418	-2.741932
An02g10830	Title: strong similarity to aminotriazole resistance protein Atr1 - Saccharomyces cerevisiae; Function: ATR1 of S. cerevisiae confers resistance to aminotriazole and 4-nitroquinoline-N-oxide.; Remark: the systematic gene name of ATR1 of S. cerevisiae is Y	-3.1346495	-1.8918513	-3.5474877	-3.7909915	-2.6438563	-2.9749088
An15g04060	Title: strong similarity to fluconazole resistance transporter Flr1 - Saccharomyces cerevisiae; Function: S. cerevisiae Flr1 is a transmembrane transporter confering fluconazole resistance.; Induction: S. cerevisiae Flr1 is transcriptionally regulated by	-2.949955	-2.1420765	-3.2758946	-3.72396	-2.332765	-2.7685833
An04g05270	Title: strong similarity to transcription activator Adr1 - Saccharomyces cerevisiae; Function: Adr1 from S. cerevisiae is a zinc-finger transcription factor and involved in regulation of ADH2 and peroxisomal genes.; Remark: a splice site was detected upst	-2.5945485	-1.7757849	-3.410284	-3.3814292	-2.4466832	-1.9354596
An06g01940	Product: hypothetical protein	-2.561879	-1.5849625	-3.6865005	-3.4150374	-2.57447	-2.2730184
An12g06470	Title: weak similarity to AP1 protein from patent US5811536-A - Arabidopsis thaliana;	-2.5425272	-1.6177524	-3.4008794	-3.2223923	-2.5532537	-2.372554
An16g07100	Product: hypothetical protein	-2.375867	-1.8220018	-3.4329596	-3.0314782	-2.3491495	-2.2265086
An12g05260	Title: similarity to 2-hydroxyisoflavone reductase -Pisum sativum; Catalytic activity: hydroxyisoflavone reductases catalyse vestitone + NADP(+) 2'-hydroxyformononetin + NADPH.; Function: hydroxyisoflavone reductases are involved in the biosysthesis of th	-2.4988058	-1.7269814	-3.436099	-3.160992	-2.359081	-2.3112018
An15g07220	Title: similarity to transcription activator Upc2 -Saccharomyces cerevisiae; Remark: the mutant upc2 of S. cerevisiae was identified by its impaired aerobic sterol exclusion and its simultanous hypersensitivity to Ca2+.; Similarity: the ORF of A. niger an	-2.4660916	-2.1113327	-3.4312694	-3.248574	-2.429769	-2.5040386
An08g08350	Title: weak similarity to immunoglobulin variable region - Homo sapiens; Remark: immunoglobulin variable region used by the ITC63B heavy chain (subgroup VH5).	-2.7369654	-1.8834859	-3.192645	-3.2379892	-2.6734004	-2.6545033
An08g02570	Title: weak similarity to hypothetical transaminase DR1350 - Deinococcus radiodurans;	-2.7574298	-1.7258251	-3.0132968	-3.529821	-2.6563473	-2.422233
An07g07120	Title: questionable ORF; Remark: the ORF is questionable due to its suboptimal intron-exon structure.	-2.6698513	-1.6814704	-2.6052825	-3.7495344	-2.4788342	-2.6107256
An13g00840	Title: strong similarity to general amino acid permease Gap1 - Saccharomyces cerevisiae; Function: GAP1 is the general amino acid permease gene of S. cerevisiae that catalyses active transport of apparently all biological amino acids across the plasma mem	-2.6273286	-1.7824086	-2.7965546	-3.4799929	-2.3692338	-2.5208323
An15g01740	Title: similarity to succinate-semialdehyde dehydrogenase NAD(P)+ gabD - Escherichia coli; Catalytic activity: succinate semialdehyde + NAD+ or NADP+ + H2O = succinate + NADH or NADPH.; Pathway: 4-aminobutyrate (GABA) degradation pathway.; Similarity: bel	-2.9353354	-1.6226233	-3.1990457	-3.6064084	-3.0997188	-2.4599605
An14g05340	Title: strong similarity to hypothetical protein BH0485 - Bacillus halodurans;	-2.5165756	-1.7655346	-3.3423922	-3.3037808	-2.963474	-2.9027028
An02g00690	Product: hypothetical protein	-2.3752115	-1.8920174	-3.3997254	-3.6326764	-2.8356996	-2.924712
An07g09050	Title: similarity to hypothetical transcription regulator SC5F2A.29 - Streptomyces coelicolor; Similarity: the C-terminus is about 120 aa shorter than in SC5F2A. 29 of S. coelicolor.	-2.4932935	-2.2024584	-2.9556174	-3.2497973	-2.8518815	-2.0818534
An11g00680	Title: similarity to sterol glycosyltransferase SGT - Avena sativa; Catalytic activity: SGTs can use different sterols such as cholesterol, sitosterol, and ergosterol as sugar acceptors.; Function: Microorganisms containing a recombinant SGT protein have	-2.4594316	-1.962719	-2.9205656	-3.8397763	-3.1010861	-1.8491751
An02g03190	Title: similarity to monocarboxylate transporter MCT3 - Rattus norvegicus;	-3.125531	-2.290677	-2.709921	-2.7905467	-3.1154773	-2.5545888
An04g04670	Title: strong similarity to chitinase cts1 -Coccidioides immitis; Catalytic activity: random hydrolysis of N-acetyl-beta-D-glucosaminide 1,4-beta-linkages in chitin and chitodextrins.; Pathway: aminosugars metabolism.; Remark: expression of the CF/chitina	-2.6323297	-2.5288336	-2.7795615	-3.2204964	-2.75641	-2.6772063
An09g03940	Title: strong similarity to ketol-acid reductoisomerase ilv-2 - Neurospora crassa; Function: the homologous gene Ilv-2 of N. crassa encodes alpha-keto-beta-hydroxylacyl reductoisomerase,required for the synthesis of isoleucine and valine.; (1.1.1.86)	-2.7455437	-2.4751105	-3.2158725	-2.9661806	-2.9127665	-2.6170378
An08g03550	Title: similarity to hypothetical RNA export mediator like protein CAD21423.1 - Neurospora crassa;	-3.0675907	-2.270398	-2.4731534	-2.9393833	-2.4416673	-2.5979404
An04g03780	Title: strong similarity to hypothetical membrane protein YJL057c - Saccharomyces cerevisiae;	-3.125671	-2.1554055	-2.9191513	-2.8298368	-2.4286115	-2.7274623
An04g04790	Title: strong similarity to capsule-associated protein CAP59 - Cryptococcus neoformans; Remark: the CAP59 gene is required for capsule formation. Capsule formation plays a significant role in the pathogenicity of Cryptococcus neoformans.	-3.0951571	-1.9319816	-2.83289	-3.110424	-2.2309544	-2.7686746
An01g15000	Title: strong similarity to HC-toxin efflux pump TOXA - Cochliobolus carbonum; Function: it has been proposed that C. carbonum TOXA encodes an HC-toxin efflux pump which contributes to self-protection against HC-toxin and/or the secretion of HC-toxin into	-3.0693667	-2.008535	-3.0244157	-3.3107038	-2.51151	-2.949016
An02g00930	Product: hypothetical protein	-3.268489	-2.2081082	-2.7905467	-3.410933	-2.835189	-2.5474877
An15g02360	Title: strong similarity to acetylornithine aminotransferase arg8 - Kluyveromyces lactis; Localization: acetylornithine aminotransferases localize to the mitochondrial matrix.; Pathway: acetylornithine aminotransferases catalyze the fourth step in arginin	-3.2361624	-2.452028	-2.8465729	-3.1542656	-2.5305445	-2.8978784
An02g03770	Title: strong similarity to precursor of heat shock protein Mdj1 - Saccharomyces cerevisiae; Function: MDJ1 of S. cerevisiae is required for proper folding of precursor proteins being transported into the mitochondria.; Phenotype: mdj1 null mutants in S.	-3.0428858	-2.5165756	-2.6270878	-3.1982696	-2.8902118	-2.9429188
An02g10750	Title: strong similarity to cysteine synthase cysB -Aspergillus nidulans; Catalytic activity: O3-acetyl-L-serine + H2S = L-cysteine + acetate; Function: the catalytic activity of cysB of A. nidulans requires pyridoxal-phosphate as a cofactor.; Remark: cys	-2.732881	-2.159624	-2.580245	-2.4986012	-2.6974373	-2.4329596
An12g09580	Title: similarity to nitrogen assimilation regulatory protein nit-4 - Neurospora crassa; Function: nit-4 is a pathway-specific regulatory gene in the nitrogen circuit of Neurospora crassa which is required for the expression of the structural genes for ni	-2.4439723	-1.8619031	-2.6602948	-2.303436	-2.4757915	-2.2390249
An14g03730	Title: similarity to hypothetical proline-rich protein M14 - Mus musculus; Induction: transcription of M14 from M. musculus is dramatically induced (about 70-fold) by isoproterenol treatment.; Similarity: the ORF also shows strong similarity to the EST SE	-2.2529807	-2.0	-2.6908958	-2.491853	-2.428237	-2.6865005
An13g00850	Title: strong similarity to hypothetical Rho GTPase protein - Schizosaccharomyces pombe;	-2.6214883	-1.620152	-2.6643202	-3.1030934	-2.9385996	-2.521237
An05g00350	Title: strong similarity to protein fragment SEQ ID NO:4378 from patent EP1033405-A2 - Arabidopsis thaliana [putative frameshift]; Remark: a putative frameshift results in a premature STOP codon.; Remark: the patent does not provide further information ab	-2.4464426	-1.4791678	-2.431846	-2.8754776	-2.4898052	-2.756331
An07g07670	Title: similarity to hypothetical protein CG1287 -Drosophila melanogaster;	-2.0256522	-1.9975054	-2.507691	-3.121141	-2.8353784	-2.8125334
An07g09830	Title: strong similarity to hypothetical protein encoded by B19C19.110 - Neurospora crassa;	-2.1936595	-1.7375883	-2.2441046	-3.2504401	-2.6276593	-2.9994087
An07g05610	Title: strong similarity to ubiquinone biosynthesis protein Cat5 - Saccharomyces cerevisiae; Function: cat5 of S. cerevisiae is involved in monoxygenase steps in the synthesis of ubiquinone (coenzyme Q) by an unknown mechanism and is a central metabolic r	-2.2850602	-2.0127923	-2.493342	-2.9125981	-2.463933	-2.7292392
An02g05770	Product: hypothetical protein	-2.453718	-2.2265086	-2.681824	-3.1604648	-2.552541	-2.684498
An02g01630	Title: similarity to spastin protein Spast - Homo sapiens; Function: AAA proteases are a conserved class of ATP-dependent proteases that mediate the degradation of membrane proteins in bacteria, mitochondria and chloroplasts.; Function: AAA proteases comb	-2.5080545	-2.2213073	-2.434886	-3.0164506	-2.7670677	-2.7638805
An01g09220	Title: weak similarity to tyrosinase melC2 -Streptomyces lincolnensis;	-2.445628	-2.2633777	-2.4084954	-3.2072723	-2.791341	-2.6622899
An02g01430	Title: similarity to induced upon wounding stress protein AWI 31 - Arabidopsis thaliana; Function: AWI 31 form A. thaliana is induced upon wounding.	-1.3735453	-3.0831041	-3.1906278	-5.302258	-4.819792	-3.4458668
An01g07690	Product: hypothetical protein; Remark: weak partial similarities to human mRNA for alpha-1 chain of collagen IV.	-1.7871062	-1.8018728	-4.7765336	-4.6633964	-3.642628	-3.180938
An03g06175	Product: hypothetical protein	-1.3298477	-1.345387	-4.6600733	-4.4484606	-3.523562	-2.857981
An04g04480	Title: strong similarity to enoyl reductase of the lovastatin biosynthesis lovC - Aspergillus terreus; Remark: LovC Aspergillus terreus interacts with lovastatin nonaketide synthase (LNKS) and is necessary for the correct processing of the growing polyket	-2.6977007	-2.257277	-5.2656436	-4.6627216	-4.306661	-3.8063443
An14g01420	Title: strong similarity to hypothetical membrane protein YMR221c - Saccharomyces cerevisiae;	-1.8212674	-1.604174	-4.567659	-4.939819	-4.3279605	-4.442216
An03g00910	Title: strong similarity to sequence 385 from patent WO0100842-A - Corynebacterium glutamicum; Remark: the patent does not give additional information about the function of the protein.	-1.1887994	-1.7715015	-5.422377	-4.787461	-4.0937877	-4.6715503
An11g08430	Title: weak similarity to hypothetical protein encoded by An15g03810 - Aspergillus niger;	-3.4454775	-3.095397	-4.6344676	-6.8478775	-5.0724087	-5.2973747
An12g00870	Title: strong similarity to sulfite resistant protein Ssu1 - Saccharomyces cerevisiae; Remark: Ssu1p mediates efflux of the free form of sulphite.	-3.1973014	-2.702278	-4.9432044	-7.049562	-4.761449	-5.413158
An18g01780	Title: strong similarity to flavohemoglobin hmp -Escherichia coli [putative frameshift]; Catalytic activity: the dihydropteridine reductase activity of hmp from E. coli converts NAD(P)H + 6,7-dihydroteridine = NAD(P)(+) + 5,6,7,8-tetrahydropteridine.; Fun	-3.8440146	-1.900858	-3.3619902	-6.0915594	-4.002959	-5.077465
An06g02040	Title: strong similarity to beta-glucosidase cbg1 -Agrobacterium tumefaciens; Catalytic activity: enzyme class is involved in hydrolysis of terminal, non-reducing beta-D-glucose residues with release of beta-D-glucose.; Remark: the enzyme class shows a wi	-3.934718	-2.0045125	-4.499345	-6.1151996	-2.6275392	-4.7914133
An15g02030	Product: hypothetical protein	-4.0536227	-1.496676	-3.9051619	-6.020517	-3.109804	-5.0726995
An07g00930	Title: strong similarity to hypothetical protein PA2915 - Pseudomonas aeruginosa; Function: putative metallo-beta-lactamase because of corresponding pfam-domain.; Similarity: shows similarity to hydrolases including glyoxylases.; Similarity: shows strong	-2.9667945	-2.1883917	-4.569767	-6.2191687	-3.4588325	-4.8286653
An08g05390	Title: strong similarity to hypothetical zinc-metalloprotease SPCC1442.07c - Schizosaccharomyces pombe;	-2.4821935	-1.7385528	-2.9049582	-5.8942904	-4.15741	-4.8640776
An03g06420	Title: similarity to hypothetical protein encoded by An08g08870 - Aspergillus niger; Similarity: the predicted A. niger protein shows also weak similarity to the Pfam Acetyltransferase (GNAT) family signature.	-1.7361224	-1.7127253	-3.569056	-6.033852	-3.8025103	-4.957976
An15g00550	Title: strong similarity to hypothetical protein YBR101c - Saccharomyces cerevisiae;	-3.1779006	-3.286178	-3.0216267	-4.8776097	-4.040821	-5.06187
An19g00170	Title: similarity to low density lipoprotein receptor related protein LRP5 from patent WO9846743-A1 -Homo sapiens; Function: LRP5 of H. sapiens binds apolipoprotein E (apoE).; Function: LRP5 of H. sapiens is a low density lipoprotein receptor (LDLR)-relat	-2.6135316	-3.2200484	-3.0407798	-5.3767767	-4.4337015	-4.582888
An16g00060	Title: similarity to esterase mesA - Pasteurella multocida; Remark: MesA of P. multocida confers a hemolytic phenotype in E. coli under anaerobic conditions.; Similarity: the predicted A. niger protein shows similarity to esterase MesA of P. multocida	-3.047653	-3.483083	-2.7854955	-4.402689	-3.2038724	-4.078657
An04g04490	Title: strong similarity to zinc-finger protein grt1p - Schizosaccharomyces pombe; Remark: grt1(+) defines an independent pathway that facilitates the function of Slp1.	-2.7594602	-3.1482298	-3.006484	-4.196955	-3.4112303	-4.5599957
An01g01840	Title: strong similarity to monoamine oxidase MAO -Oncorhynchus mykiss; Catalytic activity: RCH2NH2 + H2O + O2 = RCHO + NH3 + H2O2; Remark: MAO oxidizes both serotonin [5-hydroxytryptamine (5-HT)] and beta-phenylethylamine (PEA), unlike human MAO-A and MA	-2.8082707	-3.6168625	-3.1395123	-3.9613674	-4.1441617	-4.954972
An08g09030	Title: strong similarity to chitinase 1 cts1 -Coccidioides immitis; Catalytic activity: random hydrolysis of N-acetyl-beta-D-glucosaminide 1,4-beta-linkages in chitin and chitodextrins.; Pathway: aminosugars metabolism.; Remark: Chitinase has been suggest	-2.8362098	-2.2544281	-4.0540886	-5.29489	-3.3720922	-4.3467045
An04g08060	Product: hypothetical protein; Remark: blastp with the predicted A. niger protein only retrieves random hits to proline and threonine rich proteins.	-2.551165	-2.6834261	-3.995169	-5.0024166	-4.173022	-4.080126
An11g08530	Title: strong similarity to ketoreductase krd -Zygosaccharomyces rouxii; Catalytic activity: Z. rouxii krd reduces alpha-ketolactones, alpha-ketolactams, and diketones.; Function: Z. rouxii krd catalyzes the asymmetric reduction of selected ketone substra	-2.9347763	-2.5416918	-3.4868047	-4.991645	-3.8748481	-4.148644
An07g08470	Title: similarity to hypothetical protein G17B7.120 - Neurospora crassa;	-2.6970482	-2.4874957	-4.6248875	-5.319446	-3.9288027	-4.390255
An13g03230	Title: similarity to hypothetical transcription regulator SPBC530.11c - Schizosaccharomyces pombe;	-2.4033556	-2.9093547	-4.7718854	-5.093878	-3.6133072	-4.2083993
An11g03690	Title: strong similarity to positive regulator of purine utilisation uaY - Aspergillus nidulans; Function: UaY of A. nidulans binds to the sequence 5'-TCGG-6X-CCGA.; Function: UaY of A. nidulans mediates the induction of a number of unlinked genes involve	-4.065115	-3.0195248	-3.8884966	-5.3795733	-3.6432672	-4.6290326
An02g10610	Title: weak similarity to hypothetical protein Cj0814 - Campylobacter jejuni; Similarity: similarity is restricted to C-terminus.	-3.6951895	-2.6500375	-3.9250648	-5.674279	-3.8025012	-4.1370234
An09g01100	Title: strong similarity to 7alpha-cephem-methoxylase subunit cmcJ - Streptomyces lactamdurans; Complex: S. lactamdurans 7 alpha-cephem-methoxylase two-protein component system formed by cmcI and cmcJ.; Function: S. lactamdurans cmcJ forms part of the 7 a	-3.6626449	-2.9541965	-4.262023	-5.453168	-4.1999054	-4.0733237
An11g08900	Title: strong similarity to acetamidase amdS -Aspergillus nidulans; Function: A. nidulans amdS hydrolyses acetamide to acetate and ammonium thus providing a source of carbon and nitrogen.; Regulation: regulation of A. nidulans amdS is complex and involves	-3.3404784	-3.226068	-4.5486736	-5.740118	-3.2636013	-3.9968874
An07g02310	Title: strong similarity to glutathione transferase D27 - Drosophila melanogaster; Catalytic activity: RX + glutathione HX + R-S-glutathione.; Function: the function of glutathione S-transferases (GST) is the conjugation of reduced glutathione to a wide n	-3.4206545	-3.1561677	-4.589552	-4.9669924	-4.4853454	-4.6366014
An15g05470	Title: similarity to hypothetical protein BH0305 -Bacillus halodurans;	-3.3014936	-2.9461389	-4.7553725	-5.0879183	-4.348717	-3.9301608
An07g01290	Title: strong similarity to xylitol dehydrogenase xdh - Galactocandida mastotermitis; Catalytic activity: xylitol + NAD(+) D-xylulose + NADH.; Remark: also acts as an L-erythrulose reductase.	-4.1181617	-2.650467	-5.0295196	-5.064298	-3.638542	-4.3827953
An16g06200	Title: weak similarity to regulator protein qutA -Aspergillus nidulans; Remark: the predicted ORF encodes a probable transcriptional regulator of the fungal binuclear zinc cluster type.	-3.3519855	-2.834723	-4.2033153	-4.4700446	-3.6979437	-4.77652
An15g05500	Title: similarity to ferric reductase cfl1 - Candida albicans; Induction: CFL1 transcription in C. albicans is regulated in response to levels of iron and copper.	-3.709872	-3.0584168	-4.486782	-4.737434	-3.3893785	-4.537134
An12g05140	Title: weak similarity to hypothetical protein encoded by An15g00660 - Aspergillus niger;	-6.7171054	-4.1971464	-2.6582594	-6.3494086	-3.0524673	-4.49562
An07g06240	Title: strong similarity to ferrioxamine B permease Sit1 - Saccharomyces cerevisiae; Function: sti1 of S. cerevisiae is a ferrioxamine B permease involved in siderophore (microbial iron chelators) iron transport.; Phenotype: S. cerevisiae cells with a del	-6.310406	-4.794531	-3.4988708	-7.271463	-2.7721565	-5.4703197
An12g08880	Product: hypothetical protein	-5.689045	-5.2203784	-4.148148	-6.422532	-2.9222946	-5.455569
An16g06760	Title: strong similarity to molasses resistency protein Rtm1 - Saccharomyces cerevisiae; Function: Overexpression of RTM1 in yeast confers resistance to the toxicity of molasses.; Similarity: Also similar to 7-aminocholesterol resistance protein RTA1 of S	-5.57577	-4.865332	-4.7336235	-5.639575	-2.8405397	-4.640873
An16g08250	Product: hypothetical protein; Remark: blastp matches are only due to repetitive amino acids.	-5.237595	-3.936638	-5.2530375	-5.4849315	-3.5117526	-4.0402246
An08g03730	Title: similarity to gibberellin 7-oxidase -Cucurbita maxima; Catalytic activity: Gibberellin + 2-oxoglutarate + O(2) 2-beta-hydroxygibberellin + succinate + CO(2).; Remark: closest manual homolog (BLASTP) is PIR:T09683 gibberellin 7-oxidase - Cucurbita m	-5.837735	-4.1549015	-4.876019	-6.038594	-3.9740036	-4.7475543
An01g11070	Title: similarity to the +pinoresinol/+lariciresinol reductase PLR - Forsythia x intermedia; Pathway: the (+)-pinoresinol/(+)-lariciresinol reductase PLR from Forsythia x intermedia is involved in the biosynthesis of lignins.; Remark: the PLR enzyme from	-4.8749003	-3.6447303	-4.0187902	-5.900549	-2.910811	-4.5431075
An11g04110	Title: strong similarity to hypothetical protein SCF91.02c - Streptomyces coelicolor; Similarity: contains two tetratricopeptide repeat (TPR) domains probably involved in protein-protein interactions.	-4.3616657	-3.203457	-3.514285	-5.559777	-2.9045396	-4.321339
An14g02610	Title: strong similarity to ATP-binding cassette multidrug transport protein atrB - Aspergillus nidulans; Localization: integral membrane protein.; Remark: cDNA of atrB can complement the drug hypersensitivity associated with PDR5 deficiency in S. cerevis	-4.5750604	-2.8990204	-3.856687	-6.0756807	-3.4016228	-4.9315023
An07g10040	Title: strong similarity to coproporphyrinogen oxidase III Hem13 - Saccharomyces cerevisiae; Catalytic activity: HEM13 of S. cerevisiae catalyses coproporphyrinogen-III + O(2) protoporphyrinogen-IX + 2 CO(2).; Function: HEM13 from S. cerevisiae catalyzes	-4.715771	-3.3663223	-2.8024974	-5.78011	-3.9499593	-4.0526414
An02g03200	Title: strong similarity to hypothetical protein Pep2 - Nectria haematococca;	-4.895073	-3.393699	-2.9727073	-6.3465323	-3.4895837	-5.2572856
An14g03990	Title: strong similarity to hexose transporter Hxt5 - Saccharomyces cerevisiae; Remark: the systematic name of hxt5 from S. cerevisiae is YHR096C.; Similarity: the ORF shows similarity to several sugar transporter from different species.; plasma membrane	-4.7340903	-3.4528334	-2.2024379	-6.152418	-2.624274	-5.004745
An16g06240	Title: similarity to alcohol dehydrogenase PsADH1 -Pichia stipitis; Function: PsADH1 disruption results in a lower growth rate and profoundly greater accumulation of xylitol,therefore PsADH1 likely plays a role in xylose fermentation.; Function: PsADH1 ha	-3.8930848	-2.402848	-4.7548876	-4.6095047	-4.044394	-3.571542
An16g07200	Title: similarity to integral membrane protein PTH11 - Magnaporthe grisea; Function: the M. grisea PTH11 gene product is presumably involved in host surface recognition and can activate appressorium differentiation in response to inductive surface cues.;	-4.1012125	-2.1898246	-4.1761975	-5.1680155	-3.5479004	-3.1233826
An15g07190	Title: strong similarity to high-affinity zinc transport protein Zrt1 - Saccharomyces cerevisiae; Induction: the ZRT1 gene is induced at the transcriptional level by low intracellular concentration of zinc.; Remark: Zrt1p of S. cerevisiae (also known as Y	-4.9881907	-2.7215354	-5.034157	-5.4484606	-4.0364237	-2.9856923
An14g03310	Title: strong similarity to D-amino acid oxidase DAO1 from patent EP0969088-A - Trigonopsis variabilis; Catalytic activity: D-amino acid + H2O + O2 = 2-oxo acid + NH3 + H2O2.; Pathway: glycine, serine and threonine metabolism; arginine and proline metabol	-5.055754	-2.5760293	-4.5277376	-5.5077944	-3.254814	-2.523562
An03g03560	Title: strong similarity to ferrichrome-type siderophore transporter Arn1 - Saccharomyces cerevisiae; Function: ARN1, is involved in the transport of a specific class of ferrichromes, possessing anhydromevalonyl residues linked to N(delta)-ornithine (ARN)	-4.957014	-2.8815794	-3.9357777	-4.7158933	-3.3074286	-2.9107327
An07g00950	Title: similarity to aspartyl proteinase candidapepsin - Candida albicans; Catalytic activity: the C. albicans homolog CAA31962. 1 preferential cleaves at the carboxyl of hydrophobic amino acids, but fails to cleave 15-Leu-|-Tyr-16, 16-Tyr-|-Leu-17 and 24	-4.8628263	-3.7704225	-5.5176163	-4.7870865	-4.437405	-3.7444236
An01g14740	Product: glucose oxidase precursor goxC-Aspergillus niger [putative sequencing error]; Catalytic activity: beta-D-glucose + O(2) D-glucono-1,5-lactone + H(2)O(2).; Cofactor: FAD.; Gene-ID: goxC;gox;ggox;god; Mapping: goxC from A. niger is mapped to chromo	-4.3305583	-3.779816	-5.396605	-5.025868	-4.4447846	-4.143836
An12g06590	Title: similarity to essential gene #7448 from patent WO200277183-A2 - Burkholderia fungorum;	-3.8784623	-3.777212	-5.533432	-4.993047	-4.210453	-4.1524906
An18g01640	Title: strong similarity to trehalose synthase TSase - Grifola frondosa; Function: TSase of G. frondosa catalyzes the trehalose synthesis from alpha-D-glucose 1-phosphate and D-glucose.; Similarity: the ORF shows similarity to a clock-controlled gene (ccg	-3.9822037	-3.3711798	-4.96691	-4.8473897	-4.66073	-4.1513543
An08g03830	Title: strong similarity to cinnamyl-alcohol dehydrogenase CAD1 - Eucalyptus gunnii; Catalytic activity: cinnamyl alcohol + NADP(+) cinnamaldehyde + NADPH-.; Pathway: lignin biosynthesis.; Remark: Eucalyptus gunnii=cider tree.; Remark: catalyzes the rever	-4.275278	-3.604862	-4.7633	-4.7958593	-4.2191687	-3.773724
An03g05430	Title: strong similarity to O-methyltransferase A omtA - Aspergillus parasiticus; Catalytic activity: s-adenosyl-l-methionine + sterigmatocystin = s-adenosyl-l-homocysteine + 7-o-methylsterigmatocystin.; Pathway: aflatoxin biosynthesis.; Remark: aflatoxin	-4.155541	-3.7713757	-4.7061687	-5.22542	-4.5739913	-3.9853828
An01g01820	Product: catalase R catR-Aspergillus niger; Catalytic activity: 2 H2O2 = O2 + 2 H2O; Function: occurs in almost all aerobically respiring organisms and serves to protect cells from the toxic effects of hydrogen peroxide.; Gene-ID: catR; Similarity: belong	-4.904608	-3.6774368	-5.2646494	-6.0467505	-4.1600947	-4.915824
An13g02340	Title: similarity to tumour-associated protein 77 from patent DE19813839-A1 - Homo sapiens; Similarity: similarity to human breast tumour-associated protein 77 patent DE19813839-A1.; Similarity: to dehydrogenases with different specificities.	-4.1771693	-3.640672	-4.8016796	-5.8231597	-4.1314316	-4.7916484
An08g03740	Title: strong similarity to enoyl reductase of the lovastatin biosynthesis lovC - Aspergillus terreus; Catalytic activity: Acyl-[acyl-carrier protein] + NADP(+) trans-2,3-dehydroacyl-[acyl-carrier protein] + NADPH.; Function: lovC from A. terreus interact	-4.4016247	-3.7770014	-4.764696	-6.0203342	-4.248985	-4.5631976
An09g02920	Title: similarity to hypothetical protein 260 -Methanothermus fervidus;	-4.186587	-3.0633688	-4.8882008	-6.1282773	-3.8785617	-4.525761
An14g07050	Title: similarity to 7-aminocholesterol resistance protein Rta1 - Saccharomyces cerevisiae; Function: RTA1 of S. cerevisiae confers resistance to 7-aminocholesterol, a strong inhibitor of yeast and of Gram+-bacteria proliferation.; Remark: the protein sho	-4.984327	-4.56034	-4.7365947	-5.315904	-4.346527	-4.558767
An13g03970	Title: similarity to glutathione-dependent formaldehyde dehydrogenase FDH - Methylobacter marinus; Catalytic activity: FAD of M. marinus catalyzes the reaction of formaldehyde + glutathione + NAD+ = S-formylglutathione + NADH.; Remark: the ORF encoded pro	-4.4669027	-3.9610345	-5.0353003	-5.3325014	-4.6443973	-4.6557326
An03g06730	Title: similarity to cobW - Pseudomonas denitrificans; Function: P. denitrificans cobW might be involved in cobalt reduction leading to cobalt(i) corrinoids.; Pathway: P. denitrificans cobW might take part in cobalamin biosynthesis.	-4.461875	-4.0296493	-4.991957	-5.1229634	-4.7576275	-4.6547713
An12g05250	Title: weak similarity to phenylcoumaran benzylic ether reductase homolog TH7 - Tsuga heterophylla; Similarity: shows only weak similarity to aminoterminal and central part of TH7 protein and also to parts of several patented proteins.	-4.324331	-4.260123	-4.326952	-5.464886	-4.151439	-4.2403145
An14g00950	Title: similarity to ferric/cupric reductase Fre2 -Saccharomyces cerevisiae; EC:1.6.99.-.; Function: the Fre2 protein of S. cerevisiae is involved in iron uptake.; Induction: the expression of the FRE2 gene in S. cerevisiae becomes induced by iron-depriva	-4.54838	-4.1069684	-4.65713	-5.5071797	-4.137178	-4.1723704
An03g03420	Title: strong similarity to hypothetical protein PA0057 - Pseudomonas aeruginosa; Similarity: the ORF encoded protein also shows similarity to hypothetical and known beta-lactamases (EC 3. 5. 2. 6) of different organisms.	-4.7142453	-3.8903077	-4.5150604	-5.5270424	-3.6506867	-4.5077944
An12g03020	Title: strong similarity to dityrosine transporter Dtr1 - Saccharomyces cerevisiae; Remark: shows also similarity to unknown geneproduct in the Aspergillus terreus lovastatin biosynthesis gene cluster.	-3.8618028	-3.5453506	-3.7976003	-5.2399125	-4.739848	-4.2070146
An09g03010	Title: strong similarity to EST an_2241 -Aspergillus niger; Remark: The EST sequence is from Aspergillus niger but deviates in several positions from the sequence of the genomic DNA.	-4.099411	-3.0322697	-3.9999046	-4.876079	-4.5515304	-3.5435014
An11g03600	Title: similarity to intracellular hyphae protein 1 CIH1 - Colletotrichum lindemuthianum; Function: CIH1 of C. lindemuthianum is involved in the establishment and maintenance of biotrophy.; Localization: the CIH1 glycoprotein is specifically located at th	-3.6721876	-2.8615665	-3.8798125	-4.795944	-3.7104933	-3.9942331
An01g14810	Title: weak similarity to hypothetical protein SPAC19B12.02c - Schizosaccharomyces pombe; Similarity: the similarity of the ORF encoded protein to all hits is based on repetitive structures.	-4.232661	-2.8821635	-3.6619656	-4.385254	-3.9679663	-3.7109704
An11g05970	Title: weak similarity to muramidase-2 -Enterococcus hirae; Remark: the protein shows similarity only with the C-terminal region of lysozyme2.	-4.6195283	-3.7173178	-3.998338	-4.470113	-4.015487	-3.7765174
An12g10320	Title: strong similarity to high affinity zinc transport protein Zrt1 - Saccharomyces cerevisiae; Function: high affinity zinc transport protein.; Remark: also strong similarity to metal-regulated transporter polypeptide ZRT2 in Arabidopsis thaliana paten	-4.519071	-3.524539	-4.095187	-4.624129	-3.3197846	-3.7844412
An03g00660	Title: similarity to taurine dioxygenase tauD -Escherichia coli; Catalytic activity: taurine + 2-oxoglutarate + O2 = sulfite + aminoacetaldehyde + succinate + CO2.; Remark: taurine/alpha-ketoglutarate dioxygenase (TauD), a member of the broad class of non	-4.1785727	-3.7958407	-3.5934887	-4.8485723	-3.7751482	-3.8307312
An08g05640	Title: strong similarity to nitrite reductase (NADH) niiA - Aspergillus nidulans; Catalytic activity: 3 NAD(P)H + NITRITE = 3 NAD(P)(+) + NH(4)OH + H(2)O.; Remark: alternative splicing might occur; Remark: this protein is required for the assimilation of	-4.899314	-3.6791828	-3.847874	-4.984665	-3.3746512	-4.7564135
Aspni5_176722_e_...	NA	-4.7973847	-4.129628	-4.0281405	-4.6357694	-3.726009	-4.3668985
An14g02530	Title: weak similarity to protein serine/threonine kinase-1 psk1 - Plasmodium falciparum;	-4.4318457	-3.9757524	-4.491853	-4.809695	-1.9470927	-4.242075
An12g03440	Title: similarity to glucose oxidase goxC -Aspergillus niger; Catalytic activity: glucose oxidase catalyzes the conversion of Beta-D-glucose + O(2) D-glucono-1,5-lactone + H(2)O(2).; (1.1.3.4)	-4.389452	-4.1279526	-3.3417668	-3.810064	-1.7338763	-4.045718
An01g15010	Title: similarity to O-methyltransferase omtA -Aspergillus flavus; Catalytic activity: A. flavus omtA converts S-adenosyl-L-methionine + sterigmatocystin to S-adenosyl-L-homocysteine + 7-O-methylsterigmatocystin.; Function: A. flavus omtA forms part of th	-5.133459	-2.6425269	-3.6757095	-4.2250824	-2.7423792	-3.9571726
An07g07110	Title: strong similarity to dual-specificity phosphatase mp1p - Schizosaccharomyces pombe; Function: pmp1 of S. pombe has an essential function in Cl- homeostasis, cytokinesis and cell viability.; Function: pmp1 phosphatase dephosphorylates pmk1,the third	-4.604156	-2.796747	-2.3361948	-5.175924	-3.1886616	-3.478732
An03g05940	Title: strong similarity to glutamine-fructose-6-phosphate transaminase Gfa1 -Saccharomyces cerevisiae; Catalytic activity: gfa1 of S. cerevisiae catalyzes the formation of D-glucosamine-6-phosphate from the amido group of L-glutamine and fructose-6-phosp	-4.4980574	-4.0794144	-2.3241806	-4.9114633	-2.9112475	-3.7580216
An15g07550	Title: strong similarity to neutral amino acid permease mtr - Neurospora crassa; Function: neutral amino acid permease Mtr of N. crassa is required for the transport of neutral aliphatic and aromatic amino acids via the N system.; Remark: the protein sequ	-4.4053254	-3.605742	-2.6742327	-4.5078907	-2.96323	-4.1133924
An08g08850	Title: weak similarity to vegetative cell wall protein GP1 - Chlamydomonas reinhardtii;	-3.9766254	-3.5746205	-1.953942	-4.6374297	-2.569195	-3.9181619
An09g02943	Product: hypothetical protein	-3.7923982	-3.09305	-2.1999028	-4.3714037	-2.5872145	-3.474672
An04g07130	Title: similarity to hypothetical protein SPCC4B3.10c - Schizosaccharomyces pombe; Remark: SPCC4B3. 10c of S. pombe is N-terminally approx. 380 aa longer.	-3.9022717	-3.0399263	-2.415368	-4.307221	-2.940443	-3.8759885
An14g02580	Product: hypothetical protein	-4.540071	-3.077243	-3.4601145	-4.7358556	-3.56242	-3.8833838
An18g01770	Title: similarity to hypothetical zinc-finger protein SPBC15D4.02 - Schizosaccharomyces pombe; Similarity: the ORF contains a zinc-finger domain,which shows similarity to other zinc-finger domains from various proteins.	-4.5344296	-3.2000108	-2.8802438	-4.8056364	-3.5696146	-4.0992017
An02g09740	Title: strong similarity to cell cycle regulator res2p - Schizosaccharomyces pombe; Remark: in the fission yeast S. pombe, the 'start' of the cell cycle is controlled by the two functionally redundant transcriptional regulator complexes, Res1p-Cdc10p and	-4.0297475	-3.0801704	-3.3278046	-4.932128	-2.7403965	-3.9448583
An03g03640	Title: strong similarity to mitochondrial sulfide dehydrogenase (coenzyme Q2) SPBC2G5.06c -Schizosaccharomyces pombe; Catalytic activity: enzyme of S. pombe catalyzes the reduction of quinone (coenzyme Q2) by sulfide.; Remark: questionable geneprediction	-4.5108666	-3.0148852	-3.292486	-4.9916553	-2.9285517	-3.653776
An15g04770	Title: strong similarity to calmodulin-binding glutamate decarboxylase GAD - Petunia hybrida; Catalytic activity: GAD catalyzes the conversion of glutamic acid to gamma-aminobutyric acid and the plant GAD binds calmodulin which has not been decribed so fa	-4.171496	-3.2758584	-3.2171175	-4.715494	-3.0286953	-3.4658153
An07g06160	Product: hypothetical protein	-4.0487995	-2.9454148	-3.2567885	-4.333359	-2.9940946	-3.645263
An03g05050	Title: strong similarity to levodione reductase lvr - Corynebacterium aquaticum; Function: the lvr gene product of C. aquaticum is an oxido-reductase catalyzing reduction of (6R)-2,2,6-trimethl-1,4-cyclohexanedione to (4R,6R)-4-hydroxy-2,2,6-trimethylcycl	-4.248063	-3.0384388	-2.9685273	-4.88423	-2.4263258	-4.450734
An09g06230	Title: similarity to hypothetical protein 25D9-9 -Aspergillus fumigatus; Similarity: this gene shows also similarity to the hypothetical protein encoded by An13g01740 Aspergillus niger.	-3.5140266	-3.5693655	-3.5937326	-4.4594316	-2.1527033	-3.3799336
An15g03800	Title: strong similarity to EST an_3228 -Aspergillus niger; Similarity: the nucleotide sequence of the ORF shows strong similarity to two ESTs of A. niger (an_3228 and an_3303).	-3.9293454	-2.797507	-3.6044378	-4.0796766	-1.8842031	-3.4933789
An12g05640	Title: weak similarity to hypothetical protein Y57A10A.p - Caenorhabditis elegans; Similarity: the ORF is much shorter than Y57A10A. p of C. elegans (364 compared to 1718 amino acids).	-3.5551198	-2.9811876	-2.6959226	-3.8559775	-2.086929	-3.699295
An02g06110	Title: questionable ORF; Remark: the ORF is questionable due to its suboptimal intron-exon structure.	-3.709921	-2.8006911	-3.128761	-4.187627	-2.2299497	-3.3785117
An04g09890	Title: strong similarity to hypothetical cell wall alpha-glucan synthase ags1p - Schizosaccharomyces pombe; Remark: cell wall protects fungi against lysis and determines their cell shape. Alpha-glucan is a major carbohydrate component of the fungal cell w	-3.5596147	-2.8133688	-3.1624498	-3.8356996	-2.1123834	-3.3056056
An07g01190	Title: weak similarity to hypothetical protein encoded by An07g03100 - Aspergillus niger;	-4.1250124	-3.0724084	-3.3374412	-4.387572	-2.07112	-2.6391182
An02g06090	Title: weak similarity to cellobiose dehydrogenase cdh - Trametes versicolor; Function: cellobiose dehydrogenase (CDH) is an enzyme produced under lignocellulose-degrading conditions by T. versicolor strain 52J (Tv) and several other wood-degrading fungi.	-3.957043	-2.7415066	-2.9622004	-4.021049	-1.9592031	-2.950247
An11g00820	Product: hypothetical protein	-3.6394103	-2.399407	-2.883044	-4.232661	-2.2046905	-2.7739964
An12g06130	Title: similarity to glutamyl endoprotease polypeptide from patent WO200268623-A2 - Aspergillus niger;	-3.340166	-2.2549736	-2.8030803	-5.355087	-2.7823594	-3.653796
An16g02470	Title: strong similarity to FAD-linked sulfhydryl oxidase Erv1 - Saccharomyces cerevisiae; Complex: Erv1 of S. cerevisiae is a homodimer.; Function: Erv1 is involved in the cell-division cycle and the maintenance of mitochondrial genomes in S. cerevisiae.	-2.953939	-2.6684175	-3.2780282	-5.317236	-3.077063	-4.0774927
An16g01950	Title: strong similarity to Fe(II)-dependent sulfonate/alpha-ketoglutarate dioxygenase YLL057c -Saccharomyces cerevisiae; Function: disruption of the YLL057c of S. cerevisiae encoding this enzyme negatively affects the use of isethionate and taurine as su	-2.9825416	-2.4988692	-2.901039	-3.746387	-3.0827968	-3.661893
An02g06830	Title: similarity to MAP kinase kinase kinase KLBCK1 - Candida sphaerica; Catalytic activity: ATP + a protein = ADP + a phosphoprotein.; Remark: the cellular integrity and response to hypoosmotic conditions in the yeast S. cerevisiae are ensured by a MAP	-3.2421558	-2.2117157	-2.7595947	-3.9388926	-3.2719924	-3.8177967
An07g07300	Title: strong similarity to prostaglandin f(2alpha) synthase TbPGFS - Trypanosoma brucei; Similarity: the predicted A. niger protein shows similarity to several predicted reductases/dehydrogenases.; (1.1.1.-)	-3.1541655	-2.779836	-3.3163326	-4.1081247	-2.5914264	-3.8954694
An04g06520	Product: hypothetical protein	-2.6157248	-2.41588	-2.735677	-4.600904	-2.5849624	-3.7842712
An08g03480	Title: strong similarity to mitochondrial heat shock protein Hsp78 - Saccharomyces cerevisiae; Localization: hsp78 from S. cereviesiae is a soluble protein located in the mitochondrial matrix.; Similarity: Hsp78p from S. cereviesiae belongs to the Clp fam	-2.997613	-2.3808098	-3.0834389	-4.465308	-2.7951374	-4.039758
An01g01620	Title: strong similarity to high-affinity zinc transport protein Zrt1 - Saccharomyces cerevisiae; Function: S. cerevisiae ZRT1 is involved in zinc import into the cell.; Induction: S. cerevisiae ZRT1 is expressed in response to zinc deficiency.; Remark: a	-3.8777905	-2.5868132	-2.8845353	-4.513574	-2.8154283	-3.376597
An02g09780	Title: similarity to RNA polymerase II transcription factor Upc2 - Saccharomyces cerevisiae; Remark: S. cerevisiae normally will not take up sterols from the environment under aerobic conditions. A specific mutant, upc2-1, of the predicted transcriptional	-3.783911	-2.2201505	-2.5622003	-4.5490494	-2.5501196	-3.624491
An07g04070	Title: similarity to stress response receptor Wsc4 -Saccharomyces cerevisiae; Function: WSC4 of S. cerevisiae is believed to be involved in RHO protein signal transduction, cell wall organization and biogenesis, and heat shock response.; Remark: WSC4 of S	-3.87572	-2.4934642	-2.4371855	-4.4594316	-2.4464731	-3.3159542
An10g00390	Title: strong similarity to cellobiose dehydrogenase CDH - Phanerochaete chrysosporium; Catalytic activity: cellobiose + O(2) = cellobiono-1 ,5-lactone + H(2)O(2).; Function: the biological function of CDH is not fully understood, but recent results suppo	-3.462426	-1.9813893	-3.4043322	-4.7537775	-2.299571	-3.6158242
An14g02420	Title: similarity to mucin-like protein Muc1 -Saccharomyces cerevisiae; Function: MUC1 of yeast is a cell surface flocculin involved in pseudohyphal differentiation and invasive growth in response to nitrogen starvation.; Localization: MUC1 of yeast is th	-3.524368	-2.2490275	-3.430929	-4.649868	-2.8131268	-3.537563
An08g05670	Title: strong similarity to nitrate permease crnA -Aspergillus nidulans; Remark: probably involved in extracellular nitrate uptake.; plasma membrane	-3.4216824	-1.9574342	-3.2423675	-4.254056	-2.3987732	-3.9203
An01g15020	Title: similarity to O-methyltransferase omtB -Aspergillus flavus; Catalytic activity: A. flavus omtB converts demethylsterigmatocystin (DMST) to sterigmatocystin (ST) and dihydrodemethylsterigmatocystin (DHDMST) to dihydrosterigmatocystin (DHST).; Functi	-4.692196	-3.9967175	-4.0831413	-0.7587951	-1.8056506	-2.9986436
An15g05480	Product: hypothetical protein	-4.657259	-4.4990745	-3.230203	-2.638112	-3.8749814	-3.3443494
An11g00880	Title: questionable ORF; Remark: ORF classified questionable due to lenght below 100 aa and no significant blastp similarity.	-3.8804185	-3.633872	-4.045643	-3.142958	-1.5971167	-2.3683386
An01g09670	Product: hypothetical protein	-3.2347057	-3.2489674	-3.9675438	-2.5562227	-2.4609046	-2.4733171
An04g07450	Title: questionable ORF [truncated ORF]; Remark: the ORF is N-terminally truncated due to contig border.	-3.394924	-2.8644047	-3.229358	-2.950719	-2.6227512	-2.1303654
An04g06980	Title: similarity to integral membrane protein PTH11 - Magnaporthe grisea; Function: The M. grisea PTH11 gene product is presumably involved in host surface recognition and can activate appressorium differentiation in response to inductive surface cues.;	-3.3912916	-2.272657	-3.3989882	-2.6952126	-2.6819458	-2.0066602
An15g07560	Title: similarity to hypothetical protein dag11 -Agaricus bisporus;	-2.9454708	-2.261278	-3.280204	-2.333511	-2.5857227	-1.6606421
An12g04430	Product: hypothetical protein	-3.0441053	-2.2600708	-3.3315024	-2.6305697	-2.2815115	-1.9550877
An08g05320	Title: strong similarity to estradiol 17beta-dehydrogenase type 2 17beta-HSD - Homo sapiens; Catalytic activity: Estradiol-17-beta + NAD(P)(+) estrone + NAD(P)H; (1.1.1.62)	-2.874469	-2.2815704	-3.2309544	-2.4887471	-3.008174	-2.2647033
An02g06060	Title: similarity to RNA binding protein nrd1p -Schizosaccharomyces pombe; Function: nrd1 of S. pombe is involved in blocking the onset of sexual development by repressing the Ste11-regulated genes essential for conjugation and meiosis until cells reach a	-2.7379487	-1.9735601	-3.2238228	-2.368343	-2.6455657	-2.2583497
An12g06190	Title: weak similarity to transcription activator acu-15 - Neurospora crassa; Function: acu-15 in N. crassa is involved in the regulation of acetate induction.; Similarity: the similarity is restricted to the N-terminal part.	-2.6683784	-2.0155969	-2.9676168	-2.4947648	-2.7679346	-2.1035376
An01g01850	Title: similarity to beta transducin-like protein het-e1 - Podospora anserina; Function: co-expression of het-e and het-c lead to cell death.; Function: het-e1 of P. anserina is responsible for vegetative incompatibility.; Remark: het-e1 of P. anserina sh	-4.067222	-3.6776118	-2.529253	-2.5581832	-2.8911865	-2.890465
An11g05600	Title: strong similarity to alcohol dehydrogenase alkJ - Pseudomonas oleovorans; Similarity: shows similarity to different dehydrogenases.; (1.1.-.-)	-3.9678195	-3.48021	-2.4384043	-2.9244123	-2.1974933	-2.3853471
An03g05210	Title: strong similarity to reticuline oxidase bbe1 - Eschscholzia californica; Catalytic activity: (S)-reticuline + O(2) = (S)-scoulerine + H(2)O(2).; Function: the E. californica bbe1 gene product is essential to the formation of benzophenanthridine alk	-3.3797858	-3.5388184	-2.5818043	-3.132018	-2.8290212	-3.4734976
An11g02040	Title: strong similarity to phosphogluconate dehydrogenase Gnd1 - Saccharomyces cerevisiae; Catalytic activity: 6-phospho-D-gluconate + NADP+ = D-ribulose 5-phosphate + CO2 + NADPH.; (1.1.1.43)	-4.0868244	-4.019025	-2.7200253	-3.83536	-3.2364926	-3.4799929
An08g06930	Product: hypothetical protein	-3.8875253	-3.994171	-2.6488898	-3.542258	-2.6569123	-3.4090137
An05g01110	Title: strong similarity to cadmium resistance protein Ycf1 - Saccharomyces cerevisiae; Function: YCF1 is required for cadmium resistance.; Phenotype: S. cerevisiae cells harboring a deletion of the YCF1 gene are hypersensitive to cadmium compared with wi	-3.7590373	-3.7942986	-3.0968616	-2.8802018	-2.1079295	-3.0674973
An14g06690	Product: hypothetical protein; Remark: the intron-exon structure of the predicted ORF is suboptimal.	-4.351329	-4.228371	-3.036455	-3.3291235	-2.2927816	-3.421067
An07g05240	Title: weak similarity to breast and ovarian cancer associated antigen protein sequence SEQ ID NO:674 from patent WO200055173-A1 - Homo sapiens; Similarity: the ORF shows also unspecific similarity to some glutamic acid-rich proteins.	-3.4594316	-4.2623186	-1.3778429	-2.4258265	-0.6436293	-1.9481443
An15g03640	Product: hypothetical protein	-4.6553516	-4.1367583	-1.9534575	-2.796837	-0.31635317	-3.0569024
An14g01830	Product: hypothetical protein	-2.280108	-2.0962152	-3.1629386	-3.3479233	0.309328	-2.9216123
An02g02860	Title: similarity to hypothetical protein encoded by An15g05550 - Aspergillus niger;	-2.3525164	-2.5849624	-2.6510518	-2.6724253	-0.73289585	-3.4539564
An13g03910	Title: strong similarity to dihydropyrimidinase Pyd2 - Saccharomyces kluyveri; Function: PYD2 enables Saccharomyces kluyveri to degrade the majority of pyrimidines.; Induction: PYD2 expression is inducible by dihydrouracil, though not by uracil.; Similari	-2.4827437	-2.4014843	-2.9694488	-3.5905695	-1.3410369	-3.924449
An11g00550	Title: strong similarity to chaperonin Hsp10 -Saccharomyces cerevisiae; Complex: In the presence of ADP, one molecule of S. cerevisiae hsp10 binds to hsp60 with an apparent Kd of 0. 9 nM and a second molecule of hsp10 binds with a Kd of 24 nM.; Function:	-2.041659	-3.4098759	-2.345775	-4.4757333	-2.4324646	-3.6709356
An09g02945	Product: hypothetical protein	-1.9508268	-2.3033724	-1.8583679	-4.6717706	-2.5231717	-3.3926783
An09g05810	Product: hypothetical protein	-2.306926	-2.662965	-1.9746147	-3.9909549	-1.6634959	-3.8256402
An15g03810	Title: similarity to hypothetical protein mlr1783 -Mesorhizobium loti;	-2.9819317	-2.7473645	-2.2789876	-4.470768	-2.2750514	-3.6831756
An18g02650	Title: similarity to cercosporin transporter -Cercospora kikuchii; Remark: It is suggested that CFP (cercosporin facilitator protein) encodes a cercosporin transporter that contributes resistance to cercosporin by actively exporting it, thus maintaining l	-2.849151	-2.0854409	-2.3362834	-4.255443	-2.389007	-3.5106373
An11g07660	Title: similarity to exo-1,3-beta-glucanase Xog -Candida ablicans; Catalytic activity: Successive hydrolysis of beta-D-glucose units from the non-reducing ends of 1,3-beta-D-glucans, releasing alpha-glucose.; Remark: beta-glucanases participate in the met	-2.7923424	-2.5808108	-1.7941905	-3.8903754	-2.2112086	-3.4624784
An12g08980	Product: hypothetical protein	-2.7285779	-2.9135084	-1.7886142	-4.2786245	-2.0747924	-3.355937
An04g07060	Title: strong similarity to peptide ABC transporter protein Mdl1 - Saccharomyces cerevisiae; Remark: Mdl1 of S. cerevisiae is an intracellular peptide transporter localized in the inner membrane of yeast mitochondria.	-2.6958466	-2.7004397	-1.8199724	-4.494765	-2.4126935	-2.943872
An02g04650	Title: strong similarity to hypothetical protein EAA59178.1 - Aspergillus nidulans;	-2.4901035	-3.6438563	-2.686006	-3.7157714	-2.4243643	-4.056268
An16g04190	Title: weak similarity to retinitis pigmentosa GTPase regulator protein AAG00552.1 - Mus musculus; Similarity: the similaritiy of the protein to the matching protein is mainly based on repetitive structures.	-2.400123	-4.044394	-2.710915	-3.299366	-2.805113	-4.020464
An14g04090	Title: strong similarity to hypothetical protein she9 - Candida albicans; Similarity: the ORF shows similarity to the homologues protein of she9 from C. albicans, SPAC823. 13c from S. pombe and YDR393w from S. cerevisiae.; Similarity: the similarity of th	-2.8389375	-3.2233644	-1.9083397	-3.7687597	-2.3756387	-3.3795388
An12g09940	Title: strong similarity to stearoyl-CoA desaturase ole1 - Ajellomyces capsulatus; Catalytic activity: stearoyl-CoA + AH2 + O2 = oleoyl-CoA + A + 2 H2O.; Remark: delta 9-desaturase gene (Ole1), codes for a key enzyme involved in regulating membrane fluidi	-3.3236146	-3.3538094	-2.2097464	-3.7903056	-2.529293	-3.3546894
An09g02530	Title: strong similarity to hypothetical protein EAA60542.1 - Aspergillus nidulans;	-3.3855283	-3.4039993	-1.5771672	-3.8665783	-1.9598346	-3.194757
An09g04250	Title: strong similarity to indoleamine 2,3-dioxygenase IDO - Mus musculus; Catalytic activity: murine indoleamine 2,3-dioxygenase catalyses the reaction L-tryptophan + O2 = N-formylkynurenine.; Cofactor: murine indoleamine 2,3-dioxygenase requires heme a	-2.9936585	-3.1868484	-1.7798545	-3.8853574	-2.6939664	-4.1598716
An02g02350	Product: hypothetical protein	-2.318176	-2.90099	-2.5224984	-2.9974215	-2.069844	-3.2110121
An04g04960	Product: hypothetical protein	-2.1622715	-2.5501971	-2.0544477	-3.0520885	-2.2854023	-2.8231223
An09g06010	Title: strong similarity to hypothetical membrane protein YIL003w - Saccharomyces cerevisiae; Similarity: YIL003w of S. cerevisiae belongs to the mrp/nbp35 family of ATP-binding proteins.	-2.067285	-2.3656495	-1.8619031	-2.794022	-2.4283175	-2.8625605
An15g06700	Title: strong similarity to dihydroxy-acid dehydratase ilvD - Bacillus subtilis; Catalytic activity: dihydroxy-acid dehydratase catalyzes the conversion of 2,3-dihydroxy-3-methylbutanoate = 3-methyl-2-oxobutanoate + H2O.; Pathway: fourth step in valine an	-1.8704894	-2.4643724	-2.18009	-2.8174555	-2.657475	-3.3643267
An03g05300	Title: strong similarity to precursor of tannase -Aspergillus oryzae; Catalytic activity: digallate + H2O = 2 Gallate.; Remark: tannase consists of two kinds of subunits,linked by a disulfide bond(s) with molecular weights of about 30,000 and 33,000, resp	-3.138646	-2.8858442	-2.2745988	-2.8175566	-1.6192825	-2.695581
An01g08900	Title: strong similarity to regulator protein wetA -Aspergillus nidulans; Function: the Aspergillus nidulans wetA gene is required for synthesis of cell wall layers that make asexual spores (conidia) impermeable.	-2.901372	-2.7113144	-2.1802	-2.303151	-1.7648153	-2.6840897
An02g00200	Title: similarity to appressorium differentiation protein pth11 - Magnaporthe grisea; Function: pth11 of M. grisea is not required for appressorium morphogenesis but is involved in host surface recognition; it represses differentiation on poorly inductive	-2.9650097	-2.5375972	-2.0794344	-2.9974072	-1.7541007	-2.4557023
An07g05030	Title: weak similarity to arylsulfotransferase astA - Eubacterium rectale;	-3.2588058	-2.459817	-1.9777086	-3.2295551	-1.5454172	-2.499586
An07g01310	Title: strong similarity to high affinity glucose transporter HGT1 - Kluyveromyces lactis; Function: high affinity glucose transporter.	-2.8471255	-2.241008	-1.9315	-2.3982422	-1.7174997	-2.514573
An07g06420	Title: weak similarity to enhancer-binding protein C/EBP-delta - Mus musculus;	-2.605721	-2.3306453	-1.5644401	-2.5377975	-1.487938	-2.4840336
An11g07740	Product: hypothetical protein	-2.8987167	-2.607119	-1.7036893	-2.2743156	-1.2889578	-2.7060478
An07g04700	Product: hypothetical protein; Remark: blastp with the predicted A. niger protein only retrieves random hits to serine and argenine rich proteins.	-2.6810093	-2.5540307	-1.9909548	-2.3822062	-1.7959502	-3.3150418
An18g02060	Title: strong similarity to zinc-finger protein samB - Aspergillus nidulans; Function: samB of A. nidulans is involved in the control of polarized growth.; Function: whether samB of A. nidulans regulates polarized growth directly or on the transcriptional	-2.7505486	-2.156869	-2.0949004	-3.184829	-1.7988601	-3.3682218
An18g03870	Title: similarity to DnaJ/Hsp40 family protein MRJ -Homo sapiens; Similarity: the similarity of the ORF encoded protein to the human protein of the DnaJ/Hsp40 family MRJ is limited to N-terminal DnaJ domain.	-2.9887352	-2.1874657	-2.0978582	-3.3116841	-2.0358453	-3.0886748
An03g05180	Title: weak similarity to hypothetical protein E2 -Human papillomavirus;	-2.8105717	-2.3178585	-2.5476408	-2.8303282	-1.9117261	-2.8557518
An07g07450	Title: similarity to fork head protein Fkh1 -Saccharomyces cerevisiae; Similarity: shows similarity to forkhead containing transcription factors, but similarity is only in the forkhead domain.	-2.3822477	-2.095397	-2.0248942	-3.0811841	-1.9818527	-2.9127672
An07g07650	Product: hypothetical protein; Remark: blast matches are nopt significant.	-2.807355	-2.211504	-2.0368369	-2.8205907	-1.9259994	-2.8365014
An13g02590	Title: similarity to glucose permease Rgt2 -Saccharomyces cerevisiae; Function: low-affinity glucose transporter. Can function as a sensor that generates an intracellular signal in the presence of high level of glucose. Required for maximal expression of	-2.3980312	-3.3586867	-1.2508938	-3.5888355	-1.4609383	-3.3254426
An12g04930	Title: strong similarity to hypothetical mitochondrial carrier protein SPBP23A10.06 -Schizosaccharomyces pombe; Similarity: shows similarity to several putative mitochondrial carrier proteins.	-2.3656495	-2.9502017	-1.3476245	-3.3346553	-1.7082652	-4.115477
An07g03670	Title: strong similarity to plasma membrane receptor Syg1 - Saccharomyces cerevisiae; Function: syg1 of S. cerevisiae mediates response to , or transduces signals through, G-protein beta or G beta gamma, e. g. the mating pheromone-initiated signal.; Pheno	-2.515765	-2.8371022	-1.3549999	-2.928917	-1.8662182	-4.117695
An02g12700	Title: questionable ORF; Remark: ORF classified questionable due to implausible gene structure with short, multiple Exons and no significant blastp similarity.	-3.326165	-3.1154773	-1.2696071	-2.4322743	-1.6642514	-3.3734584
An15g02780	Title: strong similarity to EST SEQ ID NO:4136 from patent WO200056762-A2 - Aspergillus niger; Remark: about the EST of patent WO200056762-A2 are no further informations available.	-3.3443494	-3.5937755	-1.5147872	-3.169925	-1.535767	-3.2930884
An18g00230	Title: strong similarity to 1-acyldihydroxyacetone-phosphate reductase Ayr1 -Saccharomyces cerevisiae; Catalytic activity: Ayr1p catalyzes the NADPH-dependent reduction of 1-acyldihydroxyacetone phosphate.; Localization: Ayr1p is localized in lipid partic	-3.5670407	-2.4240263	-1.855718	-3.0373256	-2.433821	-3.1061995
Aspni5_212120_es...	NA	-3.4613311	-2.2363768	-2.0243134	-2.7788038	-2.77961	-3.1108458
An03g05060	Title: strong similarity to choline permease Hnm1 -Saccharomyces cerevisiae; plasma membrane	-3.3660207	-2.970616	-1.9271076	-2.4780474	-2.3294032	-3.1657004
An01g11790	Title: similarity to hypothetical acetate--CoA ligase involved in polyketide synthesis pksJ - Bacillus subtilis; Similarity: the ORF shows similarity to several hypothetical peptide synthetases.	-3.138674	-2.9267902	-1.9538178	-2.9796398	-1.8800992	-3.3293457
An03g05020	Title: strong similarity to carnitine/acylcarnitine translocase CACT - Homo sapiens; Function: CACT transports acylcarnitines into mitochondria in exchange for free carnitine.; Pathway: CACT is essential for the fatty acid beta-oxidation pathway.; localis	-3.5052354	-3.3567924	-2.022059	-3.3909698	-2.0908198	-3.3200653
An15g06290	Title: similarity to cell division inhibitor ATPase minD - Bacillus subtilis; Function: the B. subtilis MinD ATPase is required for the correct placement of the division site. The cell division inhibitors MinC and MinD act in concert to form an inhibitor	-3.4071567	-2.8239179	-2.2643027	-3.2885945	-2.363539	-3.3334107
An05g00290	Title: strong similarity to ATP-dependent RNA helicase cdc28p - Schizosaccharomyces pombe; Phenotype: the cdc28-P8 mutant accumulates unspliced precursors at the restrictive temperature. Consistent with this phenotype is the similarity to the Prp2, Prp16,	-2.7548876	-2.82103	-1.4408334	-3.0079927	-2.2428565	-2.6490927
An01g08550	Title: strong similarity to aminotriazole resistance protein Atr1 - Saccharomyces cerevisiae; Remark: ATR1 allowes gcn4 mutant strains to grow in the presence of aminotriazole.; plasma membrane	-3.0223677	-2.8511367	-1.1495764	-2.782264	-2.1427171	-2.7400985
An01g08960	Title: strong similarity to iron transport multicopper oxidase Fet3 - Candida albicans; Function: the Fet1, CaFet1 gene products from S. cerevisiae and from C. albicans are iron transporter multicopper ferroxidases required for ferrous iron high affinity	-3.19162	-2.87578	-1.1295596	-2.5510151	-2.6951454	-3.0729005
An09g05625	Title: similarity to EST SEQ ID NO:6052 from patent WO200056762-A2 - Aspergillus oryzae;	-3.1232085	-0.8516966	-1.6659278	-4.5115094	-2.447263	-3.4564412
An09g03160	Title: strong similarity to ATPase Drs2 -Saccharomyces cerevisiae; Function: DRS2 encodes an aminophospholipid-transporting ATPase.; Function: DRS2 has a possible role in late Golgi function.; Golgi; Localization: DRS2 localizes to late Golgi membranes.;	-3.161987	-1.5961897	-1.564181	-3.8711195	-2.350815	-3.7481928
An13g01840	Title: strong similarity to dimethylallyltryptophan synthase dmaW - Claviceps purpurea; Catalytic activity: dimethylallyltryptophan synthase of C. purpurea catalyses the reaction dimethylallyl diphosphate + L-tryptophan = diphosphate + 4-(3-methylbut-2-en	-3.3793852	-2.491853	-1.4647533	-4.5285096	-1.7341886	-4.0437694
An12g04880	Product: hypothetical protein	-3.3357975	-2.540998	-1.5432702	-4.1022773	-2.2187924	-3.9786878
An02g01480	Title: strong similarity to fluconazole resistance protein FLU1 - Candida albicans; plasma membrane	-3.2957637	-2.338496	-1.5805206	-4.680324	-2.757289	-4.1622715
An01g12490	Title: similarity to 64 kD NADH dehydrogenase ndh64 - Neurospora crassa; Similarity: the ORF shows similarity to NADH dehydrogenase (complex I) as well as others not involved in respiration (1. 6. 99. 3).; (1.6.-.-)	-3.2299323	-1.7816952	-1.7930297	-4.8799076	-1.3232449	-4.0098777
An14g01630	Title: similarity to nitrosoguanidine resistance factor Sng1 - Saccharomyces cerevisiae; Phenotype: overexpression of SNG1 in S. cerevisiae confers hyper-resistance to the mutagen N-methyl-N'nitro-N-nitrosoguanidine (MNNG), whereas null mutants are viable	-3.0134518	-1.5385098	-2.2718875	-5.16196	-1.9298958	-3.9068906
An08g03380	Title: strong similarity to hypothetical mating-type loci and centromere silencing protein clr4p -Schizosaccharomyces pombe; Catalytic activity: S-adenosyl-L-methionine + histone L-lysine S-adenosyl-L-homocysteine + histone N6-methyl-L-lysine.; Function:	-3.0221958	-1.8924106	-2.1556745	-5.202405	-1.7131687	-3.2523227
An07g08240	Title: similarity to Nbp2 - Saccharomyces cerevisiae; Complex: S. cerevisiae NBP2 interacts with Nap1p, a nucleosome assembly factor, as shown by two-hybrid.; Similarity: similarity is from the C-terminal region of the predicted A. niger protein to the N-	-3.0388193	-2.4904978	-2.4262648	-4.773469	-1.9596256	-4.3725543
An02g06230	Title: strong similarity to transcription initiation factor TFIIB - Kluyveromyces lactis; Complex: TFIIB binds directly to TBP, recruits RNA polymerase II, in part through an interaction with the small subunit of TFIIF.; Function: TFIIB is required for as	-3.4046657	-2.2638807	-2.0107265	-4.79178	-2.0533872	-4.312213
An17g01510	Product: hypothetical protein	-3.0751445	-2.5326166	-1.9464654	-5.1912513	-1.6950678	-3.8894296
An03g06430	Title: strong similarity to cinnamyl-alcohol dehydrogenase MsaCAD1 - Medicago sativa; Catalytic activity: cinnamyl-alcohol dehydrogenases convert an Cinnamyl-alcohol+NADP(+) to an cinnamaldehyde + NADPH.; Function: M. sativa MsaCad1 catalyses the last ste	-2.974733	-2.2789288	-2.6657069	-5.2743626	-1.6397054	-3.9175377
An01g13410	Title: similarity to cutinase transcription factor alpha CTF1a - Fusarium solani; Function: the cutinase transcription factor 1 CTF1alpha from Fusarium solani positively acts in vivo by binding selectively to palindrome 2 of the cutinase gene promoter. Th	-3.0427566	-1.8441077	-1.9895076	-3.920066	-1.583539	-4.045135
An11g02620	Title: strong similarity to alanine transaminase ALA2 - Hordeum vulgare; Catalytic activity: L-alanine + 2-oxoglutarate pyruvate + L-glutamate.; Function: the H. vulgare homolog ALA2 encodes a hypoxically inducible alanine aminotransferase.; (2.6.1.2)	-3.0888534	-2.1001368	-2.6186128	-4.1764092	-1.9076359	-4.0362754
An02g07130	Title: similarity to hypothetical neighbour-of-FAU protein NOF1 - Homo sapiens;	-3.0088418	-1.7171571	-1.8954694	-4.499846	-1.830075	-3.454902
An14g01068	Title: strong similarity to EST an_2307 -Aspergillus niger;	-2.8784037	-2.0808847	-2.097424	-4.1377296	-1.4515469	-3.215416
An02g06170	Title: questionable ORF; Remark: the ORF has an intron-exon structure, which is not typical for A. niger ORFs and is only 118 amino acids long.	-3.0618312	-2.1970367	-2.3811383	-4.608498	-1.35841	-3.0428858
An02g09060	Title: similarity to disease associated protein kinase DAPK-3 from patent WO9858052-A2 - Homo sapiens; Similarity: the ORF encoded protein shows similarity/weak similarity to the many known and hypothetical protein kinases.	-3.5979404	-1.9684453	-2.2405264	-4.5152535	-1.6557355	-3.451696
An01g10030	Title: strong similarity to syringomycin-resistance gene Syr2 - Saccharomyces cerevisiae; Function: S. cerevisiae Syr2p is a sphingosine hydroxylase and provides resistance to the Pseudomonas syringae cyclic lipodepsipeptide syringomycin. Syr2p is require	-3.3374321	-2.207893	-2.567396	-4.128343	-1.5649819	-3.3401737
An18g05900	Title: similarity to assembly factor of cytochrome c oxidase Cox18 - Saccharomyces cerevisiae; Function: Cox18p of S. cerevisiae is a new member of a group of mitochondrial proteins that function at a late stage of the cytochrome c oxidase assembly pathwa	-3.226588	-2.4632614	-2.2875266	-3.7767234	-2.4117064	-2.8244283
An04g07220	Title: similarity to hydroxyacylglutathione hydrolase (glyoxylase II) HAGH - Homo sapiens; Catalytic activity: (S)-(2-hydroxyacyl)glutathione + H(2)O = glutathione + A 2-hydroxy acid anion.; Pathway: glyoxal pathway.; Similarity: ORF has strong similarity	-3.3039076	-2.6992674	-2.2410045	-3.8806672	-2.4800236	-2.375538
An07g01620	Title: similarity to zinc-finger transcription factor amdA - Aspergillus nidulans; Remark: the gene contains two C2H2 zinc fingers, a nuclear localization sequence and two transcriptional activation domains. mutations in the amdA gene lead to elevated exp	-3.6741517	-2.3863425	-2.5546496	-3.7680943	-2.7500577	-2.9167917
An12g04070	Title: similarity to zinc-transporter Zrt3 -Saccharomyces cerevisiae; Phenotype: in S. cerevisiae zrt3 mutants inefficiently mobilize stored zinc to offset deficiency.; Remark: YKL175w is an alternative name for ZRT3.; Similarity: Zrt3p is a member of the	-3.5814009	-2.8720698	-2.1065743	-3.6621306	-1.959015	-2.6381485
An12g09910	Title: similarity to mutator MutT/nudix family protein DR0329 - Deinococcus radiodurans; Remark: the Nudix family proteins, are fused to other domains and form multidomain proteins whose functions are known or could be predicted seem to be related to stre	-3.7300992	-2.4720538	-1.3029613	-3.7345614	-2.3217494	-3.5619693
An15g03900	Title: strong similarity to heavy metal ion resistance protein Zrc1 - Saccharomyces cerevisiae; Function: Zinc-replete cells accumulate zinc in the vacuole via the Zrc1p (and Cot1p) transporters.; Localization: a Zrc1-GFP fusion protein is localized to th	-3.2868812	-2.3127096	-1.3247935	-3.7823555	-2.6692314	-2.9653225
An07g09920	Title: strong similarity to NADH-dependent glutamate synthase NADH-GOGAT - Medicago sativa; Similarity: the ORF shows similarity to several glutamate synthases with different cofactor-requirements,represented by EC numbers 1. 4. 7. 1, 1. 4. 1. 14 and 1. 4	-3.0709727	-2.287543	-1.137182	-3.734925	-2.5010793	-3.1327138
An03g06070	Product: hypothetical protein	-3.4085824	-1.7776077	-1.5436217	-4.4003773	-2.523562	-2.7637656
An11g04830	Title: strong similarity to hypothetical protein EAA64933.1 - Aspergillus nidulans;	-3.3295014	-1.9584209	-2.1049695	-4.2976804	-2.3352864	-2.6724253
An12g10460	Title: weak similarity to hypothetical protein encoded by Orf10 - Yersinia enterocolitica;	-3.0462937	-2.1307037	-1.8073548	-4.0395284	-2.707359	-2.7289283
An07g05640	Title: strong similarity to nitrate assimilation regulatory protein nirA - Aspergillus nidulans; Function: nirA of A. nidulans encodes a transcription factor with a GAL4-type zinc finger domain.; Function: nirA of A. nidulans is a pathway-specific regulat	-3.1844246	-1.7870063	-1.7285953	-3.9425147	-2.4244978	-2.2948344
An01g04330	Title: strong similarity to hypothetical protein YLR187w - Saccharomyces cerevisiae;	-3.1557112	-1.8149681	-1.6062353	-3.187203	-1.6117754	-2.8964236
An14g01590	Title: strong similarity to sterol transmethylase ERG6 - Candida albicans; Catalytic activity: ERG6 of C. albicans converts S-adenosyl-L-methionine + 5-alpha-cholesta-8,24-dien-3-beta-ol to S-adenosyl-L-homocysteine + 24-methylene-5-alpha-cholest-8-en-3-b	-3.2167459	-2.0682154	-1.7461042	-3.5582676	-1.9470408	-2.8706064
An18g03740	Title: strong similarity to protein kinase of the MAP kinase kinase 2 Mkk2 - Saccharomyces cerevisiae; Function: MKK2 is involved in a signal transduction pathway that plays a role in yeast cell morphogenesis and cell growth.; (2.7.1.-)	-3.1368694	-1.2984782	-1.7708265	-3.9297087	-1.8882012	-3.0028446
An01g02510	Product: hypothetical protein	-2.9307375	-1.7341229	-2.0463586	-3.795567	-2.2398517	-2.9578657
An09g04780	Title: similarity to hypothetical integral membrane protein - Schizosaccharomyces pombe;	-4.3272614	-2.3081224	-1.6780719	-4.888067	-2.4525123	-3.0123837
An07g08690	Title: similarity to cytoplasmic peptide:N-glycanase Png1 - Saccharomyces cerevisiae; Catalytic activity: the S. cerevisiae homolog Png1p hydrolyses an N4-(acetyl-beta-D-glucosaminyl)asparagine residue to yield a (substituted) N-acetyl-beta-D-glucosaminyl	-4.0203485	-1.4313393	-1.3847837	-4.1763744	-2.128324	-3.246438
An04g04740	Title: weak similarity to mucin-like protein Muc1 -Saccharomyces cerevisiae; Function: MUC1 of yeast is a cell surface flocculin involved in pseudohyphal differentiation and invasive growth in response to nitrogen starvation.; Localization: MUC1 of yeast	-4.114016	-1.9497807	-1.5553588	-4.2074	-1.6839725	-3.394078
An08g08950	Title: strong similarity to choline sulfatase betC -Sinorhizobium meliloti; Catalytic activity: choline sulfate + H2O = choline + sulfate.; Remark: a mutant deficient in choline dehydrogenase (CDH) activity, failed to oxidize [methyl-14C]choline to [methy	-4.1205416	-2.1924174	-2.1888628	-4.146569	-1.9102418	-3.124278
An16g06090	Title: strong similarity to choline permease Hnm1 -Saccharomyces cerevisiae; Phenotype: disruption of the HNM1 locus in S. cerevisiae completely abolished the choline transport activity, indicating that the HNM1 product is the sole choline transporter in	-3.6856427	-2.3788419	-1.9062402	-4.860142	-1.6397252	-3.6205864
An14g04970	Title: weak similarity to hypothetical zinc-finger protein SPAC19A8.10 - Schizosaccharomyces pombe; Similarity: most BLASTP hits are due to polyproline stretches.	-4.1170177	-2.5410576	-2.0820825	-4.768344	-1.5622219	-3.3465662
An13g01690	Title: strong similarity to abscission/dehiscence protein from patent WO9423043-A - Brassica napus; Remark: the patented protein is involved in abscission or dehiscence. expression of the protein in a transgenic plant can be used to manipulate plant absci	-2.602036	-2.0473058	-2.840315	-4.6661253	-1.5162498	-3.2288187
An13g02220	Title: similarity to hypothetical protein encoded by An19g00010 - Aspergillus niger;	-3.1098166	-1.3448578	-2.918123	-4.5222545	-1.4658825	-3.306275
An12g10060	Title: strong similarity to breast tumour-associated protein 77 from patent DE19813839-A1 - Homo sapiens; Remark: also show homology to different oxidoreductases.; Remark: strong similarity to human breast tumour-associated protein 77 patent DE19813839-A1	-3.6419313	-1.4387103	-2.8650703	-4.1351595	-2.2586021	-3.6084216
An01g11700	Title: weak similarity to BPP-CNP precursor homolog - Agkistrodon blomhoffi;	-3.7163198	-1.6043278	-2.6907573	-3.9183383	-1.8865418	-3.4835854
An08g01070	Title: strong similarity to hypothetical protein BAC67939.1 - Streptomyces avermitilis;	-3.7617955	-2.6388695	-2.317972	-3.7437336	-1.129808	-2.4329104
An16g00670	Title: similarity to hypothetical protein AAO51454.1 - Dictyostelium discoideum;	-3.9119687	-2.5370145	-2.3194818	-3.956106	-0.9214057	-2.8975356
An12g01220	Title: questionable ORF;	-3.4164574	-1.9876289	-2.156277	-3.7367675	-1.306042	-2.4829922
An04g01670	Title: similarity to suppressor of kinase protein Sok1 - Saccharomyces cerevisiae; Function: overexpression of SOK1 in S. cerevisiae restores growth to a strain (tpk1 tpk2 tpk3) lacking all A kinase activity.; Remark: S. cerevisiae cyclic AMP-dependent pr	-3.92783	-1.4656637	-1.7994722	-3.8017082	-1.2696981	-2.8172534
An07g05710	Product: hypothetical protein	-3.7858753	-1.8187596	-1.9723758	-3.9937682	-1.5172757	-2.9860609
Aspni5_118792_gw...	NA	-3.4324372	-1.8183751	-2.2220933	-4.1036525	-1.4013625	-3.0078893
An18g04410	Title: strong similarity to cysteine dioxygenase CDO1 - Rattus norvegicus; Catalytic activity: L-cysteine + O(2) 3-sulfinoalanine.; Cofactor: iron.; Pathway: the cysteine dioxygenase CDO1 from Rattus norvegicus the cysteine metabolism and Taurine and hypo	-3.4594316	-2.5127504	-2.3409843	-3.8346827	-1.453718	-3.7330153
An11g02810	Product: hypothetical protein	-3.5443206	-2.169925	-2.0079927	-3.9193816	-0.88163775	-3.1643867
An16g06580	Title: strong similarity to quinate transport protein qutD - Aspergillus nidulans; Function: A. nidulans QUTD encodes an essential component of a permease required for transport of quinate ion into mycelium at pH 6. 5.; Function: mutations in the qutD gen	-3.3146966	-2.3761485	-2.1277556	-3.758027	-1.2515388	-3.2282689
An08g05610	Product: nitrate reductase (NADPH) niaD-Aspergillus niger; Catalytic activity: NADPH + nitrate = NADP(+) + nitrite + H(2)O.; Gene-ID: niaD; Remark: the protein is necessary for nitrate assimilation.; cytoplasm; (1.7.1.3)	-3.4542327	-2.4436948	-2.7561283	-2.9592927	-1.7650645	-3.3305218
An01g11840	Title: strong similarity to hypothetical protein encoded by An05g02120 - Aspergillus niger;	-2.9949112	-2.9092345	-2.9280138	-3.5785074	-1.4365172	-3.1375034
An07g08480	Product: hypothetical protein [truncated ORF]; Remark: N-terminally truncated due to contig border.	-2.807355	-2.0	-3.068895	-3.4150374	-1.6421064	-2.532495
An08g10410	Title: weak similarity to hypothetical RNA binding protein - Homo sapiens; Remark: the protein shows similarity to proteins with different functions and length due to repetitiv sequences.	-2.7751849	-1.5757734	-2.7495344	-3.4128366	-2.074166	-2.7358017
An07g03500	Title: weak similarity to hypothetical proline-rich protein - Schizosaccharomyces pombe;	-2.7187588	-1.6254416	-2.939101	-3.0287974	-1.9134256	-2.586513
An15g04080	Product: hypothetical protein	-2.9161685	-2.2976806	-2.568568	-3.523562	-2.0213737	-3.0356238
An16g07910	Title: weak similarity to protein fragment SEQ ID NO:32794 from patent EP1033405-A2 - Arabidopsis thaliana; Remark: a splice site was detected upstream of the START codon.	-2.8799942	-1.983591	-2.8764791	-3.2337062	-1.8350757	-3.0327752
An01g05830	Title: strong similarity to cycloheximide resistance protein CYHR - Candida maltosa; Function: the drug transporter CYHR of C. maltosa mediates resistance to cycloheximide.; Similarity: only the N-terminal parts of the two proteins (ORF and CYHR of C. mal	-3.4329596	-1.6856186	-2.4765303	-3.24664	-1.7331388	-2.9655666
An15g06830	Product: hypothetical protein	-2.9068906	-2.2946208	-3.5563934	-3.5658538	-1.0506262	-2.6930223
An02g07920	Title: weak similarity to hypothetical stringent starvation protein B PA4427 - Pseudomonas aeruginosa;	-3.2326608	-2.2614923	-3.2983413	-4.0040927	-1.0699021	-2.5849624
An08g04220	Product: hypothetical protein	-3.2306025	-4.106432	-2.0060098	-3.632116	-1.4125351	-4.0650635
An13g02920	Title: similarity to polyketide synthase lovF -Aspergillus terreus; Function: due to the restricted similarity to lovF of A. terreus it is assumed, that the predicted ORF encodes another, e. g. A. niger-specific polyketide synthase with an N-terminal beta	-3.7242866	-3.631563	-2.4143188	-3.8659432	-0.9422845	-3.5680885
An02g13500	Title: strong similarity to hypothetical protein Mx - Anas platyrhynchos;	-4.0815983	-3.281286	-2.1140444	-3.8601425	-0.857664	-3.8534513
An16g00660	Title: similarity to linoleate isomerase from patent WO200100846-A2 - Propionibacterium acnes; Similarity: whereas the patented protein is a linoleate isomerase, the predicted ORF shows a structural domain typical of oxidoreductases; some short alignments	-3.8562157	-3.984309	-2.371826	-3.4404163	-1.5156999	-3.6796436
An16g02030	Product: hypothetical protein	-3.5374975	-3.5651176	-2.3934076	-3.372422	-1.2494843	-3.271088
An16g03940	Title: strong similarity to subunit of transcription initiation factor TFIID TATA-box binding protein TBP -Aspergillus nidulans; Complex: together with the TAF proteins TBP belongs to the TFIID complex, which specifically binds to the TATA box element of	-3.8905914	-3.8595512	-0.9955698	-4.43527	-0.38852972	-3.9269683
An12g09090	Title: similarity to hypothetical protein encoded by An08g08730 - Aspergillus niger;	-3.5599957	-3.6964707	-1.021551	-4.5705786	-0.9612305	-4.2566624
An11g04820	Product: hypothetical protein	-3.5090528	-3.6205463	-1.2444566	-4.360966	-1.2971165	-4.060835
An13g03040	Title: strong similarity to enniatin synthase esyn1 - Fusarium scirpi; Function: esyn1 of F. scirpi is a multifunctional enzyme catalysing n-methyl depsipeptide formation.; Similarity: esyn1 of F. scirpi is 3131 amino acids long and the predicted ORF 1415	-3.788187	-3.1275296	-1.4813976	-4.8041615	-1.336171	-2.4921064
An02g04060	Product: hypothetical protein	-3.5338237	-3.2061226	-1.5343463	-4.018536	-0.7232595	-3.3340223
An13g01450	Title: strong similarity to tetracycline resistance causing oxidoreductase tetX - Bacteroides fragilis; Function: the Bacteroides fragilis TetX protein has been shown to act by chemically modifying tetracycline in a reaction that appears to require oxygen	-3.4077475	-2.678072	-1.235813	-4.43105	-0.76346344	-3.2758584
An11g10550	Title: questionable ORF;	-3.4531727	-2.5296195	-1.631437	-4.326165	-0.8398919	-3.0410273
An18g06110	Title: strong similarity to hypothetical related a-agglutinin core protein AGA1 - Neurospora crassa;	-4.0607343	-2.5554826	-1.7698447	-4.237237	-1.0837176	-3.879739
An02g13490	Title: strong similarity to norsolorinic acid reductase norA - Aspergillus parasiticus; Function: A. parasiticus norA has norsolorinic acid reductase (NOR) activity.; Function: norA of A. parasiticus is genomically localized within the aflatoxin biosynthe	-3.9482248	-3.1693563	-1.2718552	-4.476563	-1.4327124	-3.480329
An02g07980	Title: strong similarity to carbohydrate oxidase CHO from patent WO9931990-A1 - Microdochium nivale; Remark: strong similarity to Microdochium nivale carbohydrate oxidase patent WO9931990-A1.; Remark: the M. nivale CHO oxidase has an oxidizing activity on	-3.9317653	-2.9829936	-1.4847351	-4.934467	-0.9360194	-3.4774094
An02g07380	Title: strong similarity to myosin II heavy chain -Drosophila melanogaster; cytoskeleton	-3.6386003	-3.0238466	-2.6300504	-4.481127	-0.8470754	-3.3743954
An02g03560	Product: hypothetical protein	-3.0479345	-2.713437	-2.1956475	-4.597563	-0.8032271	-3.4033556
An14g03980	Title: strong similarity to hypothetical 57.9 kd protein - Schizosaccharomyces pombe;	-3.621889	-3.067114	-2.2646472	-5.211618	-1.3829187	-3.857981
An11g03770	Title: strong similarity to hypothetical blastomyces yeast phase-specific protein 1 related protein CAD70756.1 - Neurospora crassa;	-3.6395216	-3.4037223	-2.1533086	-4.8063636	-0.7587544	-3.9589374
An04g10110	Title: similarity to hypothetical protein encoded by An11g00040 - Aspergillus niger;	-4.242075	-3.5353804	-2.1838834	-5.013462	-0.62981665	-4.1255307
An15g01450	Title: similarity to ariadne-1 protein ari -Drosophila melanogaster; Complex: In yeast two-hybrid assays the Drosophila protein ARI-1 interacts with a novel ubiquitin-conjugating enzyme UbcD10.	-4.026561	-2.8259706	-0.5349132	-3.1087542	-1.1807944	-2.577767
An08g04000	Title: strong similarity to hypothetical transcription factor CAE47904.1 - Aspergillus fumigatus;	-3.881737	-2.4374053	-0.4042432	-4.1221585	-1.6305852	-2.8594017
An01g02540	Title: questionable ORF; Remark: ORF classified questionable due to implausible gene structure with short, multiple Exons and no significant blastp similarity.	-4.31513	-4.010888	-1.0454863	-3.6604033	-0.8328036	-3.2873383
An03g05600	Title: similarity to ankyrin G - Rattus norvegicus; Remark: ankyrins form a connection from the actin cytoskeleton to the plasmamembrane.	-3.936185	-3.469749	-0.67673874	-3.211504	-0.77987415	-3.0059006
An01g06140	Title: weak similarity to cytochrome c oxidase subunit II COII - Kluyveromyces blattae; Complex: subunit II is one of the three major components of the complex of the respiratory chain that catalyzes the reduction of oxygen to water on the inner mitochond	-4.051003	-3.8665783	-0.79331887	-2.9097803	-0.74997765	-3.0301154
An02g13600	Title: strong similarity to the cation transporter Hol1 - Saccharomyces cerevisiae; Function: is involved in the uptake of histidinol and other cations.; Remark: alternate name for S. cerevisiae Hol1 is YNR055c.; Similarity: the ORF encoded protein shows	-4.3882704	-3.381194	-0.80735487	-2.998403	-0.7793552	-3.096463
An12g01230	Product: hypothetical protein	-4.2258716	-3.1096013	-0.9914717	-3.6185803	-0.96536946	-3.0704381
An01g03300	Title: strong similarity to siderophore synthesizing acetylase iucB - Escherichia coli [putative frameshift]; Function: E. coli iucB functions as N epsilon-hydroxylysine:acetyl coenzyme A N epsilon-transacetylase involved in biosynthesis of aerobactin.; F	-4.765571	-2.961601	-1.3918287	-4.163287	-1.0563893	-2.8470166
An01g07240	Title: similarity to NADP-reducing hydrogenase D chain - Desulfovibrio fructosovorans; (1.-.-.-)	-3.9011798	-2.857174	-1.6521902	-3.4949775	-1.5341635	-3.58007
An04g01750	Title: strong similarity to 5-methyltetrahydropteroyltriglutamate--homocysteine S-methyltransferase Met6 - Saccharomyces cerevisiae; Catalytic activity: 5-methyltetrahydropteroyltri-L-glutamate + L-homocysteine = tetrahydropteroyltri-L-glutamate + L-methi	-4.421492	-2.9504445	-1.0529604	-3.81499	-1.6824808	-3.3841147
An18g04760	Product: hypothetical protein	-2.9762838	-2.6438563	-1.964667	-3.7784421	-0.047934473	-3.2188346
An16g03990	Title: questionable ORF;	-3.2059042	-3.18023	-1.611194	-3.694587	-0.30978265	-3.8930848
An08g05940	Title: similarity to hypothetical protein encoded by An12g01470 - Aspergillus niger;	-3.2943723	-3.345775	-1.4715247	-3.2630343	-0.64501756	-3.537434
An01g12610	Title: strong similarity to plasmid maintenance,respiration and cell proliferation protein Smp2 -Saccharomyces cerevisiae; Remark: disruption of the yeast genomic SMP2 gene resulted in a respiration-deficient phenotype, although the cells retained mitocho	-3.0237465	-2.709605	-0.9004263	-3.8530653	-0.887554	-3.217414
An18g00670	Title: weak similarity to p45 NF-E2 related factor 2 NRF2 - Mus musculus;	-2.7515278	-2.951243	-0.83287317	-3.1986783	-0.7901125	-3.1602533
An08g08290	Title: strong similarity to cephalosporin esterase -Rhodosporidium toruloides; Catalytic activity: Triacylglycerol + H2O = Diacylglycerol + a Carboxylate; Diacylglycerol + H2O = Monoacylglycerol + a Carboxylate.; Pathway: Glycerolipid metabolism.; Remark:	-3.2870982	-2.8769891	-1.6971264	-3.4876654	-1.1517491	-3.2233124
An05g00500	Title: strong similarity to benzoate 4-hydroxylase P450rm - Rhodotorula minuta; Catalytic activity: P450rm of R. minuta catalyzes the formation of isobutene from isovalerate.; Pathway: P450rm of R. minuta is involved in the 4-hydroxylation of benzoate.; R	-3.2152753	-2.7136276	-1.6046863	-3.4947357	-0.9597467	-3.1898842
An04g09680	Title: similarity to glyxoxylate pathway regulator GPR1 - Yarrowia lipolytica; Function: mutations in Y. lipolytica GPR1 confer high sensitivity to low concentrations of acetic acid and ethanol, even in presence of glucose.; Function: mutations in Y. lipo	-3.3395581	-2.6835659	-0.78230995	-3.7243085	-1.4247266	-3.2807364
An11g02220	Title: similarity to hypothetical protein SPBC18H10.09 - Schizosaccharomyces pombe; Remark: similarity to SPBC18H10. 09 of S. pombe is based on C-terminus of protein.	-3.2283974	-2.7374418	-1.1301489	-3.286865	-1.5369631	-3.4039013
An11g02230	Title: strong similarity to lanosterol 14 alpha-demethylase (P450(14DM)) CYP51 - Penicillium italicum; Function: CYP51 of P. italicum catalyses C14-demethylation of lanosterol which is critical for ergosterol biosynthesis.; Function: CYP51 of P. italicum	-3.2171018	-2.4567342	-1.5178483	-3.7088633	-1.5681952	-3.3197124
An12g04920	Title: similarity to hypothetical protein SPCC70.11c - Schizosaccharomyces pombe;	-3.0765417	-2.678072	-1.2699335	-3.791163	-1.3738801	-3.472936
An14g01760	Title: strong similarity to hypothetical 3-oxoacyl-(acyl-carrier-protein) synthase T32M21.120 -Arabidopsis thaliana; Remark: EC 2. 3. 1. 41 in eukaryotes normally is part of the multifunctional fatty acid synthase protein.; Remark: it cannot be ruled out	-3.3692338	-2.4457998	-0.96377975	-3.3712559	-0.3131579	-2.790772
An04g00220	Title: strong similarity to methionine-N-acetyltransferase Nat2 - Saccharomyces cerevisiae; Catalytic activity: acetyl-CoA + peptide = CoA + Nalpha-acetylpeptide.; Remark: N alpha-Acetylation is catalyzed by N alpha-acetyltransferases, which transfer acet	-3.5406594	-2.7056596	-1.0889046	-3.7785664	-0.30371904	-2.605273
An15g07100	Product: hypothetical protein	-2.08092	-2.7642863	-3.8669977	-3.8496656	-1.569491	-1.4550531
An11g02500	Title: strong similarity to geranylgeranyl pyrophosphate synthase GGPPS - Homo sapiens; Catalytic activity: Dimethylallyl diphosphate + isopentenyl diphosphate diphosphate + geranyl diphosphate.; Catalytic activity: the human GGPPS enzyme also catalyzes:	-3.874469	-1.3833287	-3.5944228	-3.0527415	-1.36257	-1.5849625
An07g00340	Product: hypothetical protein	-2.9408379	-1.337035	-3.469114	-3.2288187	-1.2995603	-1.7248927
An01g14800	Title: strong similarity to precursor of tannase -Aspergillus oryzae; Catalytic activity: digallate + H(2)O 2 gallate.; Similarity: the tannase from Aspergillus oryzae (PubMed 9146733 and 8917102) is identical to patent JP08080196-A.; (3.1.1.20)	-2.790077	-1.2428565	-2.9269981	-3.3384793	-1.7548875	-1.4930401
An01g11120	Title: strong similarity to multicopper ferroxidase iron transport mediator Fet5 - Saccharomyces cerevisiae; Function: the S. cerevisiae Fet5 protein is a iron transport multicopper oxidase, which is required for ferrous iron high affinity uptake. It may	-3.1538053	-1.0	-3.063503	-3.7429643	-1.4551946	-1.4405726
An07g07740	Title: weak similarity to hypothetical protein HRIHFB2072 - Homo sapiens;	-3.3808217	-1.6930223	-3.118941	-3.7004397	-1.747234	-1.8889686
An12g08560	Title: strong similarity to proteinase SlpE -Streptomyces lividans; (3.4.-.-)	-3.7427783	-1.9816682	-2.847743	-3.7477396	-1.8875253	-2.1561809
An07g00940	Title: strong similarity to hypothetical thiosulfate sulfurtransferase - Gallus gallus; Catalytic activity: converts thiosulfate + cyanide sulfite + thiocyanate.; Function: transferring sulfur-containing groups.; Remark: alternative names are rhodanese, t	-3.2075953	-2.1643867	-3.8379433	-3.476438	-2.6457167	-1.8800393
An03g02270	Title: similarity to dihydropyridine receptor Fgalpha1S - Rana catesbeiana; Complex: voltage-dependent calcium channels are multisubunit complexes, consisting of alpha-1, alpha-2,beta and delta subunits in a 1:1:1:1 ratio.; Function: the channel activity	-3.6395931	-1.7402662	-3.1822813	-3.3612258	-2.8515677	-1.3705062
An12g05310	Title: strong similarity to hypothetical 5 nucleotidase family protein SPBPB2B2.06c -Schizosaccharomyces pombe; Remark: possibly involved in the degradation of external UDP-glucose by similarity; Similarity: belongs to 5' nucleotidase family.	-2.881737	-1.2730185	-4.0761027	-3.9237645	-2.169925	-1.2895067
An04g07840	Title: weak similarity to metalloreductase freA -Aspergillus nidulans; Similarity: the ORF shows strong similarity to the A. niger protein An03g03100. The ORF is much longer than An03g03100 (518 compared to 160 amino acids).	-2.97728	-1.359896	-3.8667336	-2.9612305	-1.7655346	-2.1324503
An11g03670	Title: similarity to hypothetical reductase encoded by 2SCG18.20c - Streptomyces coelicolor;	-2.722466	-1.2768402	-3.7472339	-3.3846638	-2.0	-1.8953025
An14g03320	Title: weak similarity to hypothetical protein 68B2.60 - Neurospora crassa;	-2.5749087	-1.321928	-3.8142085	-3.0370893	-2.321928	-2.2653446
An04g02710	Title: strong similarity to beta-carotene 15,15-dioxygenase beta-CD - Mus musculus; Function: the murine beta-carotene 15,15'-dioxygenase beta-CD cleaves beta-carotene to all-trans-retinal (vitamin A).	-2.7238882	-2.4410832	-2.9948833	-2.3577578	-3.2419004	-0.14490303
An10g00170	Title: strong similarity to protein sequence 79 from patent WO0129221 - Homo sapiens; Catalytic activity: alcohol + NAD(P)(+) = corresponding aldehyde or keton + NAD(P)H + H(+).; Function: many SCAD family members are involved in steroid metabolism.; Simi	-3.1097314	-2.5935407	-3.9550457	-1.6170782	-3.3105361	-0.5658965
An05g01260	Title: similarity to hypothetical protein encoded by An05g01250 - Aspergillus niger;	-1.5515764	-3.2423608	-2.5455325	-1.9931136	-2.6498137	-1.1873071
An04g02400	Title: strong similarity to dis1-suppressing protein kinase dsk1p - Schizosaccharomyces pombe; Localization: in G2-arrested cells, dsk1 locates in the cytoplasm, whereas in mitotically arrested cells,nuclear stain is intense.; Remark: dsk1 protein may pla	-3.0324216	-3.6274307	-2.890771	-0.86098975	-1.8463603	-1.5689621
An16g06570	Product: hypothetical protein; Remark: blastp with the predicted A. niger protein only retrieves random hits to alanine rich proteins.	-3.558587	-2.992022	-3.0140204	-1.6137024	-2.8288019	-1.5431423
An07g04260	Title: strong similarity to 3-hydroxy-3-methylglutaryl-CoA synthase Erg13 -Saccharomyces cerevisiae; Catalytic activity: acetyl-CoA + acetoacetyl-CoA + H2O = (S)-3-hydroxy-3-methyglutaryl-CoA + CoA-SH.; Function: HMGS of S. cerevisiae condenses acetyl-CoA	-3.4796014	-2.5861733	-3.209047	-1.6524789	-2.4762785	-1.3190318
An14g00610	Product: hypothetical protein	-3.3313065	-2.6966078	-2.8951135	-1.524745	-1.7975072	-1.8863432
An02g14380	Product: hexokinase hxk-Aspergillus niger; Catalytic activity: ATP + D-hexose ADP + D-hexose 6-phosphate.; Function: A. niger hxk is responsible for phosphorylation of glucose and fructose. D-Glucose, the glucose analogue 2-deoxy-D-glucose, D-fructose, D-	-2.427731	-2.4708297	-3.3136613	-0.61977965	-3.0051823	-0.5776697
An04g09900	Title: strong similarity to hypothetical protein encoded by An07g06270 - Aspergillus niger;	-2.7212067	-3.0082362	-3.625956	-0.537109	-2.9265497	-1.2519705
An12g03040	Title: similarity to ribonuclease H1 Rnh1 - Mus musculus; Catalytic activity: Endonucleolytic cleavage to 5'-phosphomonoester.; Remark: acts on RNA-DNA hybrids. Similar enzymes are obtained from E. coli, chicken embryo, human KB cells, rat liver, Ustilago	-3.523562	-2.9443092	-3.6365798	-0.5958737	-2.438811	-1.435318
An16g02870	Product: hypothetical protein	-2.237039	-1.889817	-3.3719687	-0.48375028	-2.6811779	-1.9602537
An11g07650	Title: strong similarity to antioxidant protein AOP2 - Mus musculus; Catalytic activity: donor + H(2)O(2) = oxidized donor + 2H(2)O.; Remark: AOP2 from mouse is higly expressed in heart,kidney and liver.; Remark: a synonyme for AOP2 from mouse is LTW4.; (	-2.017922	-2.3157759	-3.0455146	-1.0880913	-2.5197165	-2.117266
An17g01000	Title: strong similarity to hypothetical protein sll1024 - Synechocystis sp.;	-2.6256046	-2.282934	-2.100264	-1.0108068	-2.6189098	-1.8468833
An08g06570	Title: strong similarity to transketolase Tkl1 -Saccharomyces cerevisiae; Catalytic activity: transketolase 1 converts sedoheptulose 7-phosphate + D-glyceraldehyde 3-phosphate to D-ribose 5-phosphate + D-xylulose 5-phosphate.; Function: TKL1 of S. cerevis	-2.1897964	-2.5996797	-2.2306526	-0.81060505	-2.6134462	-1.9077488
An04g05490	Title: strong similarity to protein fragment SEQ ID NO:4306 from patent EP1033405-A2 - Arabidopsis thaliana; Similarity: similarities to pro- and eukaryotic aminotransferases.; (2.6.1.-)	-2.2138443	-2.3158019	-2.2816267	-1.072322	-2.6072536	-1.628342
An01g04250	Title: strong similarity to uroporphyrinogen decarboxylase from patent WO9925839-A1 - Thielavia terrestris; Catalytic activity: Uroporphyrinogen-III coproporphyrinogen + 4 CO(2).; Function: the T. terrestris homolog catalyzes the sequential decarboxylatio	-2.7798374	-2.8823786	-2.864175	-1.0308776	-2.6737192	-1.8548924
An01g06750	Title: similarity to hypothetical acetyltransferase SCD72A.11 - Streptomyces coelicolor; Similarity: the S. coelicolor homolog SCD72A. 11 has weakly similar to many acetyltransferases.	-3.2094533	-3.2815704	-3.1106858	-1.4502131	-3.0824623	-2.8381336
An01g00930	Title: similarity to methyl chloride transferase AAC72357.1 - Batis maritima; Catalytic activity: Methyl chloride transferase catalyzes the synthesis of methyl chloride from S-adenosine-L-methionine and chloride ion.	-2.9328856	-1.7997013	-3.7188184	-1.7348108	-2.0492435	-2.389567
An01g14990	Title: strong similarity to cytochrome P450 monooxygenase TRI11 - Fusarium sporotrichioides; Function: the TRI11 gene product from F. sporotrichioides catalyzes the hydroxylation at C-15 of isotricodermin.; Remark: disruption of TRI11 gene from F. sporotr	-3.5701494	-2.1763227	-3.7634974	-1.8082495	-2.694587	-2.2510617
An17g01310	Title: similarity to hypothetical protein MUA22.14 -Arabidopsis thaliana; Similarity: the protein contains two classical Zinc finger domains, and shows local weak similarity to poorly characterized mammalian Zinc finger proteins.	-2.6438563	-2.349807	-3.195016	-1.4150375	-2.6214883	-2.874469
An16g04280	Title: weak similarity to precursor of salivary glue protein sgs-3 - Drosophila yakuba; Remark: Sgs-3 from Drosophila is one of the secreted salivary gland glue polypeptides.; Similarity: the similarities of the ORF encoded protein to all matching protein	-2.3523016	-2.4013104	-3.1375034	-2.0084815	-2.4134264	-2.6302865
An03g06180	Product: hypothetical protein	-2.8199184	-2.2865229	-4.3291235	-1.8719202	-3.1963973	-2.0078197
An02g03030	Product: hypothetical protein	-2.5277376	-2.4253058	-3.7309418	-2.3402288	-3.2223923	-2.045324
An16g04810	Product: hypothetical protein	-2.3731892	-2.6125748	-3.97837	-1.5893676	-3.7631755	-1.8875253
An01g06830	Title: similarity to 3-ketosphinganine reductase Tsc10 - Saccharomyces cerevisiae; Function: the S. cerevisiae TSC10 gene was found to encode 3-ketosphinganine reductase, the enzyme that catalyzes the second step in the synthesis of phytosphingosine, the	-2.2807827	-2.2386613	-3.5601075	-1.518529	-3.467944	-2.457971
An01g09540	Title: strong similarity to hypothetical short chain alcohol dehydrogenase SPCC663.06c - Schizosaccharomyces pombe; (1.1.-.-)	-2.976541	-2.4644673	-3.525584	-1.27946	-4.0391383	-2.24225
An04g07050	Title: strong similarity to cell division control protein Cdc37 - Saccharomyces cerevisiae; Function: CDC37 of S. cerevisiae functions as a protein chaperone with similar properties as Hsp82p.; Remark: CDC37 of S. cerevisiae interacts with MAP kinases.; R	-2.623573	-3.0251145	-3.4265616	-1.536168	-3.690935	-2.2436676
An15g06030	Title: strong similarity to hypothetical protein Ecm4 - Saccharomyces cerevisiae; Function: ECM4 of S. cerevisiae is involved in cell wall biogenesis and architecture.; Remark: ECM4 of S. cerevisiae is also called YKR076w.	-3.017945	-2.9256694	-2.2102718	-2.7717023	-3.4378417	-2.3875465
An03g03530	Title: similarity to protein fragment SEQ ID NO:9681 from patent EP1033405-A2 - Arabidopsis thaliana; Similarity: the ORF shows strong similarity to the A. niger protein An16g04320.	-3.0143552	-2.6293566	-1.9541963	-2.2275357	-2.8314004	-2.5905435
An07g03070	Title: strong similarity to mitochondrial carrier protein ARALAR2 - Homo sapiens; Function: ARALAR2 of H. sapiens is a calcium-dependent mitochondrial metabolite (possibly anionic) carrier, which might have a role in urea cycle function.; Remark: ARALAR2	-2.7181296	-2.2459173	-2.1585758	-2.3321927	-2.692829	-2.8160791
An08g02700	Title: strong similarity to S-adenosylmethionine synthase eth-1 - Neurospora crassa; Catalytic activity: methionine adenosyltransferases convert ATP and L-methionine and H(2)O to phosphate and diphosphate and S-adenosyl-L-methionine.; Function: adenosylme	-2.901475	-2.3562024	-1.5806274	-2.000419	-2.4019935	-2.0966146
An18g04770	Product: hypothetical protein; Remark: blast hits result from repetitive sequences.	-1.8800393	-2.4199834	-2.6816308	-2.4105916	-3.4317513	-2.6599245
An12g06200	Title: strong similarity to hypothetical protein SCF91.02c - Streptomyces coelicolor;	-1.5582322	-1.9821519	-2.686565	-2.1091578	-2.9525332	-2.6005592
An11g09770	Title: strong similarity to phosphoserine phosphatase Ser2 - Saccharomyces cerevisiae; Function: S. cerevisiae Ser2p is required for Serine and glycine biosynthesis in yeast using 3-phosphoglycerate.; (3.1.3.3)	-2.3884957	-2.7176003	-2.84979	-2.5015132	-3.36257	-1.8977015
An01g01610	Title: strong similarity to appressorium formation specific CAP5 - Colletotrichum gloeosporioides; Induction: expression of C. gloeosporioides CAP5 is induced by avocado surface wax, Cu2+ and Cd2+.; Remark: C. gloeosporioides CAP5 is expressed in the coni	-2.2554622	-2.2623398	-2.8411105	-2.02888	-2.6641762	-2.0739493
An04g02850	Title: similarity to X-Pro dipeptidyl-peptidase IV -Xanthomonas maltophilia; Function: the X-Pro dipeptidyl-peptidase IV -Xanthomonas maltophilia cleaves Xaa-Pro-|- bonds to release unblocked, N-terminal dipeptides from substrates including Ala-Pro-|-P-ni	-1.9562503	-2.3756952	-2.8224652	-1.6128182	-2.936533	-1.7918127
An13g01780	Title: weak similarity to protein fragment SEQ ID NO:52620 from patent EP1033405-A2 - Arabidopsis thaliana; Remark: new sequence determined DNA fragments (SDFs) from different plant species may be useful for protein identification and for aiding in the el	-1.318271	-2.8761938	-2.3635073	-1.1777871	-3.3500686	-2.174564
An16g02770	Title: strong similarity to protein fragment SEQ ID NO:50033 from patent EP1033405-A2 - Arabidopsis thaliana; Remark: strong similarity to Arabidopsis thaliana protein fragment SEQ ID NO: 50033 patent EP1033405-A2.; Similarity: belongs to the dimethylanil	-1.6017383	-2.3728092	-1.5907449	-0.75452405	-3.0131354	-1.5490854
An07g01910	Title: strong similarity to hypothetical protein EAA58547.1 - Aspergillus nidulans [putative sequencing error]; putative sequencing error	-2.3479233	-2.5405684	-0.8244284	-1.1336784	-2.4722328	-2.2991183
An07g03590	Product: hypothetical protein; Remark: the ORF shows similarity to several proline-rich or and serine-rich proteins.	-1.4993538	-2.5320137	-1.476099	-1.5950513	-2.641345	-2.485427
An02g11830	Title: strong similarity to glutathione transferase homolog Ure2 - Saccharomyces cerevisiae; Catalytic activity: glutathione S-transferases convert RX + glutathione HX + R-S-glutathione.; Function: URE2 of S. cerevisiae is involved in cellular responses t	-1.950418	-2.8819442	-2.0195906	-1.089005	-2.7467687	-2.5425272
An08g03670	Title: strong similarity to ethanolamine kinase EKI1 - Homo sapiens; Catalytic activity: ATP + ethanolamine ADP + O-phosphoethanolamine; Function: human ethanolamine kinase catalyzes the initial step in the CDP-ethanolamine pathway for phosphatidylethanol	-2.4750848	-2.5178483	-1.6442835	-1.1326075	-2.2498732	-2.9217749
An08g05580	Title: strong similarity to precursor of isocitrate dehydrogenase (NAD+) chain Idh2 - Saccharomyces cerevisiae; Catalytic activity: isocitrate + NAD+ = 2-oxoglutarate + CO2 + NADH.; Remark: isocitrate dehydrogenase from S. cerevisiae is composed of two no	-2.751741	-2.4939888	-2.0983021	-1.438573	-2.031849	-2.6389012
An11g10390	Product: hypothetical protein	-2.284743	-2.450138	-2.0484378	-1.5453869	-2.480091	-2.5923524
An04g02060	Title: strong similarity to 5-aminoimidazole-4-carboxamide ribotide transformylase Ade17 - Saccharomyces cerevisiae [putative sequencing error]; Catalytic activity: the first enzymatic activity catalyzing the second last step, the formylation of AICAR wit	-1.5737352	-2.2854023	-1.5563934	-0.003862651	-2.0391705	-1.8892196
An01g14130	Product: beta-isopropylmalate dehydrogenase A leu2A-Aspergillus niger; Catalytic activity: 3-Carboxy-2-hydroxy-4-methylpentanoate + NAD+ = 3-Carboxy-4-methyl-2-oxopentanoate + NADH.; Gene-ID: leu2A; Pathway: valine, leucine and isoleucine biosynthesis; Re	-2.9321215	-2.909433	-1.0294365	-0.33935368	-2.752051	-1.3700403
An04g05260	Title: strong similarity to saccharopine reductase LYS3 - Magnaporthe grisea; Catalytic activity: N6-(L-1,3-Dicarboxypropyl)-L-lysine + NADP+ + H2O = L-Glutamate + L-2-Aminoadipate 6-semialdehyde + NADPH.; Complex: saccharopine reductase from M. grisea is	-3.0213835	-2.5266855	-2.135963	-0.20551373	-2.5592275	-1.1641024
An02g13160	Title: similarity to ferric reductase CFL1 - Candida albicans; Function: C. albicans CFL1 is a surface-associated ferric reductase involved in iron homeostasis.; Function: C. albicans CFL1 is able to complement mutations in the S. cerevisiae cell surface	-2.5018806	-2.8303924	-1.9541963	-0.63858867	-2.4594316	-1.0573332
An02g07430	Title: strong similarity to homoserine dehydrogenase YJR139c - Saccharomyces cerevisiae; Function: homoserine dehydrogenases catalyze the NAD-dependent reduction of aspartate beta-semialdehyde into homoserine, which participates in the biosynthesis of thr	-2.125917	-2.1409202	-1.7237705	-0.14106807	-2.275997	-0.99072033
An10g00820	Title: strong similarity to carboxyphosphonoenolpyruvate phosphonomutase bcpA -Streptomyces hygroscopicus; Catalytic activity: 1-carboxyvinyl carboxyphosphonat 3-(hydrohydroxyphosphoryl)pyruvate + CO(2).; Function: the BcpA gene product from Streptomyces	-2.5023239	-2.2437143	-1.7285086	-1.4829961	-2.024787	0.084094204
An05g00490	Title: strong similarity to myo-inositol transporter 2 itr2p - Schizosaccharomyces pombe; Function: itr2 of S. pombe is a transporter for myo-inositol.; Phenotype: S. pombe mutants of itr2 are defective in inositol transport.; Remark: itr2 of S. pombe bel	-2.8595848	-1.8105223	-1.8073548	-0.5276293	-1.1309309	-1.2245603
An07g02710	Title: questionable ORF; Remark: the ORF has an unusual exon/intron structure for A. niger.	-2.2759418	-2.3959286	-2.4193249	-1.2079413	-1.096676	-1.1504169
An18g06170	Title: strong similarity to polynucleotide kinase-3-phosphatase PNKP - Homo sapiens; Catalytic activity: ATP + 5'-dephospho-DNA = ADP + 5'-phospho-DNA.; Remark: mammalian polynucleotide kinases catalyze the 5'-phosphorylation of nucleic acids and can have	-1.9545087	-1.4736321	-2.0741591	-1.59094	-1.1889733	-0.8518622
An18g06820	Title: strong similarity to glutamine-fructose-6-phosphate transaminase Gfa1 -Saccharomyces cerevisiae; Catalytic activity: Gfa1p of S. cerevisiae catalyzes the formation of D-glucosamine-6-phosphate from the amido group of L-glutamine and fructose-6-phos	-2.1329136	-1.4360876	-1.9302107	-1.1720124	-1.2332643	-1.3036176
An11g00020	Product: hypothetical protein	-2.2081082	-1.5219526	-1.7172699	-1.3044406	-1.2573879	-1.2986584
An04g05770	Title: weak similarity to transcription activator VP1 - Triticum aestivum;	-2.0842366	-1.6076826	-1.9337662	-1.7766218	-0.7089512	-1.277534
An03g03030	Title: strong similarity to cDNA kinesin light chain KLC - Plectonema boryanum; Function: the KCL is part of the kinesin driven microtubule motor, walking towards the plus end and transporting vesicels.; Remark: the P. boryanum KLC represents a typical eu	-2.4447849	-1.7655346	-2.0630097	-1.9128892	-1.1413558	-1.0
An07g08420	Product: hypothetical protein [truncated ORF]; Remark: ORF 3'truncated due to end of contig.	-2.0	-2.0552824	-1.8981203	-1.968749	-1.2016339	-1.2016339
An09g00950	Title: strong similarity to D-stereospecific aminopeptidase dap - Ochrobactrum anthropi; Catalytic activity: release of an N-terminal D-Amino acid from a Peptide, Xaa-|-Yaa-, in which Xaa is preferably D-Ala, D-Ser or D-Thr. D-Amino acid amides and methyl	-2.3306453	-1.1408625	-1.3109797	-1.2458252	-1.996914	-0.9411064
An09g01110	Title: strong similarity to hypothetical protein SPAC922.05c - Schizosaccharomyces pombe; Similarity: the predicted A. niger protein shows weak similarity to a human cation transporter and contains a weak sugar transporter motif.	-1.511899	-1.5849625	-0.9445049	-1.1351595	-2.0210617	-0.44409993
An04g06480	Product: hypothetical protein	-1.8073548	-1.8237494	-1.1641194	-1.1500255	-2.1459794	-0.8226037
An02g13660	Title: weak similarity to extracellular matrix protein papilin Ppn - Drosophila melanogaster; Similarity: the similarities of the ORF encoded protein to all matching proteins are mainly based on repetitive structures.	-2.0943274	-1.8424587	-1.1527703	-1.0506262	-2.0108883	-1.1226193
An12g04010	Title: similarity to hypothetical protein encoded by An09g00360 - Aspergillus niger; Similarity: shows partial similarity mainly to Arabidopsis sequences.	-1.4041765	-1.7011555	-0.9399056	-1.3280542	-1.9102033	-1.2797483
An03g03620	Title: strong similarity to multidrug resistance protein atrD - Aspergillus nidulans; Function: atrDp is involved in protection against cytotoxic compounds.; plasma membrane	-1.6879565	-2.3067558	-0.96213186	-1.0400318	-0.7063367	-0.77071834
An16g04080	Title: similarity to tubulin-tyrosine ligase - Sus scrofa; Function: the tubulin-tyrosine ligase from Sus scrofa catalyzes the ATP-dependent posttranslational addition of tyrosine to the carboxyterminal end of alpha-tubulin.	-2.2575593	-1.8307793	-0.9583587	-1.1894933	-0.8791752	-0.39548466
An08g08500	Title: similarity to hypothetical DNA-binding protein SCF43A.34c - Streptomyces coelicolor;	-1.9285856	-1.0445554	-1.3817669	-1.1760678	-1.3931724	-0.10110583
An05g00450	Title: weak similarity to translesion repair protein Rev1 - Homo sapiens; Function: Rev1 of H. sapiens is involved in translesion repair together with the DNA polymerase zeta.; Remark: normally, the replication fork stops at (e. g. UV-induced) DNA mismatc	-2.2177007	-1.2479275	-1.906178	-1.1402913	-1.1328943	-0.15277028
An13g00750	Title: similarity to hypothetical protein CAD21416.1 - Neurospora crassa;	-1.6610575	-1.5857149	-1.6502988	-0.7971949	-1.6211782	-0.9319816
An16g07260	Title: weak similarity to epithelial microtubule-associated protein E-MAP-115 - Homo sapiens; Function: the H. sapiens homolog E-MAP-115 is a microtubule-stabilizing protein that may play an important role during reorganization of microtubules during pola	-1.7848319	-1.2607642	-1.3479233	-1.073249	-1.5165755	-0.7184862
E1A_r60_n9	NA	-1.2672569	-1.769624	-1.7012099	-0.9839688	-1.3568038	-0.5482931
An12g04440	Product: hypothetical protein	-1.2049314	-1.719892	-1.7155466	-0.99480104	-0.95992255	-0.91119075
An11g02990	Title: strong similarity to astaxanthin synthetase from patent EP1035206 - Phaffia rhodozyma; Remark: astaxanthin is a ketocarotenoids employed for food coloration.; Similarity: the ORF encoded protein belongs to the cytochrome P450 family.; (1.14.-.-)	-1.8948721	-1.2345214	-1.3003726	-1.5336113	-1.0578567	-0.62721306
An03g03660	Title: strong similarity to glutathione reductase Glr1 - Saccharomyces cerevisiae; Catalytic activity: converts oxidized glutathionine + NADPH into 2 glutathionine + NADP.; Function: enzyme of S. cerevisiae functions to maintain reduced glutathione levels	-1.7326362	-1.190666	-1.1112008	-1.4904145	-1.0392036	-0.68725216
An11g01960	Title: similarity to transsulphurylation protein hxB - Aspergillus nidulans [truncated ORF]; Catalytic activity: transulphurylation reaction.; Function: hxB of A. nidulans is necessary for the post-translational activation of purine hydroxylases (molybden	-1.8149323	-1.5152969	-1.5303463	-1.126482	-0.86528414	-0.7532085
An05g00510	Title: strong similarity to NADPH cytochrome P450 oxidoreductase cprA - Aspergillus niger; Function: NADP-cytochrome reductases catalyse the reduction of heme-thiolate-dependent monooxygenases.; Induction: cprA of A. niger is induced by benzoic acid, whic	-0.84480333	-2.5425272	-1.2454761	-0.9523033	-1.4224095	-0.87661755
An17g00810	Title: strong similarity to hypothetical short chain dehydrogenase SPCC736.13 - Schizosaccharomyces pombe; (1.1.-.-)	-1.3915089	-2.870717	-1.1866547	-1.1803416	-1.5559627	-0.6062216
An11g05890	Product: hypothetical protein	-1.1302564	-2.3546648	-1.1572139	-1.6444163	-1.1892256	-0.80735487
An17g00400	Title: strong similarity to ARF GAP zinc finger protein Gcs1 - Saccharomyces cerevisiae; Function: the S. cerevisiae homolog GCS1 encodes an ADP-ribosylation factor GTPase-activating protein (ARF GAP) that is involved in regulating retrograde vesicular tr	-2.3404243	-2.111893	-1.1737671	-0.44640163	-0.8293813	-1.2470928
An09g06440	Title: strong similarity to chromatin assembly factor-I (CAF-I) p90 subunit Rlf2 - Saccharomyces cerevisiae; Complex: yeast CAC1, CAC2 and CAC3 form the chromatin assembly factor-I (CAF-I).; Function: RLF2 (Rap1p localization factor-2) is required for the	-1.7156992	-2.3053281	-0.9797574	-0.801002	-0.84099996	-1.5956196
An04g04130	Title: strong similarity to ornithine-2-oxo-acid transaminase YLR438w - Saccharomyces cerevisiae; Catalytic activity: L-ornithine + a 2-oxo acid L-glutamate 5-semialdehyde + an L-amino acid.; Cofactor: Pyridoxal-phosphate.; (2.6.1.13)	-2.0061417	-2.165932	-0.6807879	-0.5849625	-0.7985202	-1.6663172
An02g13130	Title: strong similarity to hypothetical protein CAC18209.1 - Neurospora crassa; Similarity: the predicted A. niger protein contains a neutral zinc metallopeptidases, zinc-binding region signature.	-1.3930854	-1.4549934	-1.1514926	-1.1549811	-0.6992947	-1.5564932
An10g00870	Product: pectate lyase plyA-Aspergillus niger; Function: the A. niger plyA gene encodes pectate lyase A.; Gene-ID: plyA; Remark: plyA exists in an unmodified and in an N-glycosylated form with identical specific activities.; Remark: the matching sequence	-1.548204	-1.5459683	-1.3384162	-0.877257	-0.3658714	-1.3712558
An18g02100	Title: weak similarity to hypothetical proline-rich protein At2g14890 - Arabidopsis thaliana;	-1.6576078	-1.8969066	-1.304334	-0.80145437	-0.75935817	-1.7425038
An11g09580	Title: weak similarity to hypothetical protein YMR312w - Saccharomyces cerevisiae;	-1.6740884	-1.6731896	-1.2407815	-0.64518005	-1.1668973	-1.2213073
An16g06390	Title: strong similarity to hypothetical protein SPAC2C4.17c - Schizosaccharomyces pombe;	-1.8420645	-1.8830439	-1.2602358	-0.9155332	-1.0297474	-0.93820494
An02g14000	Title: questionable ORF; Remark: ORF classified questionable due to implausible gene structure with short, multiple Exons and no significant blastp similarity.	-1.6778151	-1.7153851	-1.7953823	-1.1096245	-1.111272	-1.582204
An01g09650	Title: weak similarity to FYVE domain-containing dual specificity protein phosphatase FYVE-DSP1b - Homo sapiens;	-1.537296	-1.4360025	-1.6044259	-0.9571425	-1.1404812	-1.277203
An12g00260	Title: weak similarity to hypothetical protein AAF50995.2 - Drosophila melanogaster; Remark: blastp homologies may be due to repetetive sequence motives.	-2.3562946	-1.657371	-1.2590588	-0.9692398	-1.758992	-1.5555187
An02g10370	Title: similarity to DNA ligase IV lig4 - Homo sapiens [putative frameshift]; Function: DNA ligases IV ligate DNA and thereby hydrolyze ATP.; Function: DNA ligases IV presumably function in V(D)J recombination and non-homologous end-joining of DNA double-	-2.0732489	-1.63743	-1.321928	-0.66296506	-1.6534421	-2.0210617
An04g02490	Title: strong similarity to tetrahydrofolylpolyglutamate synthase Met7 - Saccharomyces cerevisiae; Catalytic activity: ATP + tetrahydrofolyl-[Glu](n) + L-glutamate = ADP + orthophosphate + tetrahydrofolyl-[Glu](n+1).; Function: S. cerevisiae strains witho	-1.9591155	-1.8901614	-1.3312241	-0.66306025	-1.6171049	-1.8176628
An17g02090	Title: strong similarity to homoserine kinase Thr1 -Saccharomyces cerevisiae; Catalytic activity: ATP + L-homoserine ADP + O-phospho-L-homoserine; (2.7.1.39)	-2.1263165	-1.9777952	-1.147137	-0.7396597	-1.6486281	-1.5952235
An11g00830	Title: similarity to hypothetical protein B2O8.180 -Neurospora crassa;	-1.8976719	-2.292409	-1.279859	-1.0319724	-1.7842714	-1.4238794
An01g06630	Title: strong similarity to mannosidase Man2A -Cellulomonas fimi; Catalytic activity: hydrolysis of terminal,non-reducing beta-D-mannose residues in beta-D-mannosides.; Pathway: glycoprotein degradation.; Remark: Man2A is an intracellular enzyme comprisin	-1.6767051	-2.4253058	-1.5098611	-1.0	-1.7951802	-1.2164918
An05g01070	Title: strong similarity to 7-aminocholesterol resistance protein Rta1 - Saccharomyces cerevisiae; Function: RTA1 of S. cerevisiae confers resistance to 7-aminocholesterol, a strong inhibitor of yeast and of Gram+-bacteria proliferation and probably impro	-1.7030183	-2.1450503	-1.4024844	-1.5002652	-1.8036027	-1.5704263
An15g07500	Title: strong similarity to ribokinase rbsK -Escherichia coli; Catalytic activity: ribokinase catalyses the reaction ATP + D-ribose = ADP + D-ribose 5-phosphate.; Pathway: ribokinase activates D- ribose for the pentose cycle.; Remark: ribokinase of E. col	-2.0563824	-1.8810118	-1.2451125	-1.2067802	-1.3605309	-1.3146355
An08g07070	Title: similarity to nuclear transport protein clone hfb341 from patent WO9964455-A1 - Homo sapiens; Function: the protein from patent WO9964455-A1 is involved in nuclear transport.; nucleus	-2.0	-1.8356133	-1.0789008	-1.1298803	-1.4168397	-1.6977305
An01g06210	Title: strong similarity to F-box protein Rcy1 -Saccharomyces cerevisiae; Function: Rcy1 of S. cerevisiae is required for the recycling of internalized material to the plasma membrane anfter endocytosis.; Phenotype: S. cerevisiae cells with a Rcy1 null mu	-1.7986965	-2.0703893	-1.1088103	-1.2608335	-1.1717294	-1.538547
An07g07090	Title: strong similarity to hypothetical protein 17E5.330 - Neurospora crassa;	-1.9748673	-2.226276	-1.4523395	-1.1862043	-0.97035605	-1.8337647
An18g01420	Product: hypothetical protein	-2.179511	-1.6936293	-1.399697	-1.7036071	-1.4989227	-1.7503002
An03g03750	Title: strong similarity to brown 2 protein abr2 -Aspergillus fumigatus; Function: abr2 is involved in conidial pigment biosynthesis in A. fumigatus.; Function: the enzymes that belong to this family include laccase that in fungi and plants oxidizes many	-1.9789383	-1.5008982	-1.5437398	-1.5721384	-1.5034983	-1.3860584
An09g06660	Title: questionable ORF;	-2.0	-1.9319816	-0.9479778	-1.9103215	-1.3918563	-1.6284205
An07g02730	Title: strong similarity to SUN family protein su1p - Schizosaccharomyces pombe; Function: Psu1 of S. pombe presumably plays an essential role in cell wall synthesis.; Phenotype: disruption of the gene for Psu1 in S. pombe revealed that it is essential fo	-1.7995071	-1.8793185	-1.2601615	-1.7414076	-0.90980214	-1.5126482
An16g04340	Title: weak similarity to protein AF-9 - Homo sapiens; Similarity: the similarities of the protein to all matching proteins are mainly based on repetitive structures.	-1.5981472	-1.929492	-1.174685	-1.7211735	-1.2328731	-1.5205854
An01g09500	Title: strong similarity to cytosolic threonine--tRNA ligase Ths1 - Saccharomyces cerevisiae; Catalytic activity: ATP + L-threonine + tRNA(THR) = AMP + pyrophosphate + L-threonyl-tRNA.; Similarity: strong similarity to members of class II aminoacyl-tRNA s	-1.792864	-1.1373328	-0.6789486	-1.0415231	-1.640036	-1.7181634
An11g09510	Title: strong similarity to aspartate-semialdehyde dehydrogenase Hom2 - Saccharomyces cerevisiae; Catalytic activity: ASA DHs convert L-Aspartate 4-semialdehyde + Orthophosphate + NADP+ to L-4-Aspartyl phosphate + NADPH.; Complex: S. cerevisiae Hom2 forms	-2.0379124	-1.2304839	-0.87668294	-0.97699004	-1.4829416	-1.7418067
An07g09690	Title: strong similarity to sterol C-24(28) reductase sts1p - Schizosaccharomyces pombe; Pathway: STS1 of S. pombe is involved in ergosterol biosynthesis.; Similarity: belongs to the ERG4/ERG24 family.	-1.7188183	-1.5260689	-1.2038723	-1.1397247	-1.6835264	-1.7040151
An12g07580	Title: strong similarity to acetylglutamate kinase/N-acetyl-gamma-glutamyl-phosphate reductase precursor arg-6 - Neurospora crassa; Remark: N-Acetylglutamate kinase (AGK) and N-acetyl-gamma-glutamyl-phosphate reductase (AGPR) function as two separate mito	-1.5911528	-1.2074581	-0.968355	-1.3214415	-1.5188304	-2.0712097
An02g11750	Title: strong similarity to hypothetical conserved protein SPBC337.10c - Schizosaccharomyces pombe; Similarity: the ORF overlaps with A. niger ESTs an_2297 (EMBLEST:BE759480), an_2292 (EMBLEST:BE759475) and an_2887 (EMBLEST:BE759941).	-1.816085	-1.2264941	-0.8716894	-1.1501986	-1.0956335	-1.3329078
An08g06700	Title: strong similarity to iron-phytosiderophore transporter protein yellow stripe 1 ys1 - Zea mays [putative frameshift]; Function: ys1 of Z. mays is a membrane protein involved in iron uptake, mediating the import of the (Fe3+)-phytosiderophore complex	-1.9944512	-1.4008908	-1.1615337	-1.1292498	-1.1131737	-1.6023571
An07g06300	Title: strong similarity to member of the hexose transporter family of the major facilitator superfamily Hxt16 - Saccharomyces cerevisiae; Similarity: shows strong similarity to several fungal transporter proteins.; plasma membrane	-2.3423922	-1.2223924	-0.8165539	-0.7852611	-0.921526	-1.3734584
An04g06530	Title: similarity to hypothetical zinc-finger protein ZNF225 - Homo sapiens; Function: zinc finger-containing proteins are usually transcription regulators, and the domain is directly involved in DNA binding.; Remark: the C2H2 zinc finger is composed of t	-2.0155969	-1.1332666	-0.9291165	-0.6026645	-0.95419633	-1.722466
An02g05700	Title: strong similarity to translation elongation factor eEF-2 - Cricetulus griseus; Function: eEF-2 of C. griseus promotes the GTP-dependent translocation of the nascent protein chain from the A-site to the P-site of the ribosome.; Remark: eEF-2 of C. g	-1.6976831	-1.8539864	-0.09484559	-0.8508621	-0.9343809	-1.9982727
An16g03100	Title: strong similarity to TCP-1-containing cytosolic chaperonin zeta subunit CctZ - Mus musculus; Complex: the TCP-1-containing cytosolic chaperonin of M. musculus is a heterooligomer including at least the CCT alpha, beta, gamma, delta, epsilon, zeta a	-1.5640383	-1.8753462	-0.0022918545	-0.960227	-1.2640277	-1.931138
An08g06500	Title: strong similarity to phosphotyrosyl phosphatase activator PTPA - Homo sapiens; Similarity: shows similarity to several putative and known phosphotyrosyl phosphatase activators.	-1.713411	-1.6397618	-0.34354776	-0.9091297	-1.0179704	-1.4299654
An01g05820	Title: strong similarity to homoprotocatechuate operon enzyme hpcE - Escherichia coli; Pathway: hpcE of E. coli is part of the homoprotocatechuate (HPC; 3,4-dihydroxyphenylacetate) degradative operon.; Remark: homoprotocatechuate is catabolized to Krebs c	-1.907013	-1.9370981	-0.40472397	-1.0926563	-1.0551015	-1.3618283
An01g12420	Title: strong similarity to cytoplasmic ribosomal protein of the large subunit L17 - Rattus norvegicus; cytoplasm	-1.248313	-1.7908232	-0.45301878	-0.344146	-1.2773898	-1.827974
An12g01280	Title: strong similarity to argininosuccinate synthase argG - Streptomyces clavuligerus; Catalytic activity: ATP + L-Citrulline + L-Aspartate = AMP + Pyrophosphate + N(omega)-(L-Arginino)succinate.; (6.3.4.5)	-1.5175955	-1.1636574	-0.3378582	-0.5412357	-1.1849688	-1.840835
An07g01580	Title: strong similarity to nuclear import protein Mtr10 - Saccharomyces cerevisiae; Remark: Mtr10p binds peptide repeat-containing nucleoporins and Ran.; Remark: Mtr10p is shown to be responsible for the nuclear import of the shuttling mRNA-binding prote	-1.2854022	-1.4594315	-0.2396704	-0.64490503	-0.6542251	-1.8624965
An08g00610	Title: strong similarity to cytoplasmic ribosomal protein of the large subunit L9.b - Saccharomyces cerevisiae; cytoplasm	-1.104497	-1.4506992	-0.3839035	-0.6528465	-0.90922517	-1.6848083
An04g08320	Title: strong similarity to protease Mch5 -Saccharomyces cerevisiae; Similarity: the ORF shows also similarity to a variety of monocarboxylate transporters.; Similarity: the ORF shows strong similarity to the A. niger EST SEQ ID NO:4112.	-0.74458885	-1.4449748	-1.0063138	-0.2854022	-1.971241	-1.3605548
An06g01190	Title: strong similarity to Ca(2+)-binding protein Frq1 - Saccharomyces cerevisiae; Function: S. cerevisiae Frq1 binds to a conserved sequence motif in Pik1, a phosphatidylinositol-4-OH kinase,outside Pik1's catalytic domain and stimulates its activity in	-0.8254264	-1.578784	-0.6647135	-0.5826374	-2.1510658	-1.4265726
An18g02400	Product: protein kinase C pkcA-Aspergillus niger; Catalytic activity: ATP + protein ADP + O-phosphoprotein.; Gene-ID: pkcA; deleted EC_number 2.7.1.37	-0.82345825	-1.1674567	-1.2065375	-0.5933944	-1.9993155	-0.94733095
An02g12940	Title: strong similarity to EST an_3344 -Aspergillus niger; Remark: the Exon-Intron structure of the predicted A. niger protein is in accordance with the A. niger ESTs an_ 3344.	-0.5625947	-1.5031531	-1.0666372	-0.7221469	-2.1034634	-0.88745725
An15g06020	Title: strong similarity to ubiquitin activating protein Uba1 - Saccharomyces cerevisiae; Catalytic activity: ATP + ubiquitin + protein lysine = AMP + pyrophosphate + protein N-ubiquityllysine.; Function: UBA1 of S. cerevisiae activates ubiquitin by first	-0.942717	-1.402762	-0.989272	-0.16083486	-1.769366	-0.6633036
An12g00695	Product: hypothetical protein	-1.4835173	-1.6360366	-0.37596798	-0.5074837	-1.6981732	-0.5849625
An16g00250	Title: strong similarity to cytosolic factor Sec14 -Saccharomyces cerevisiae; Function: required for transport of secretory proteins from the golgi complex. Catalyzes the transfer of phosphatidylinositol and phosphatidylcholine between membranes in vitro.	-1.1312445	-1.6520767	-0.20909564	-1.0344883	-2.0	-1.2479275
An01g03310	Title: similarity to thyroid hormone-binding protein mu-crystallin Crym - Homo sapiens; Function: human Crym is a NADP-regulated thyroid hormone receptor.; Localization: human Crym was purified from cytosol.; Similarity: human Crym shows similarity to bac	-1.4658674	-1.7584454	-0.32192808	-0.5080192	-1.8497573	-1.2687031
An17g01330	Title: strong similarity to adenosine kinase -Cricetulus griseus; Catalytic activity: adenosine kinase is a very conserved enzyme catalyzing the reaction ATP + Adenosine = ADP + AMP.; Pathway: Purine metabolism.; (2.7.1.20)	-1.5760293	-1.83289	-1.1596566	-0.23744024	-1.9947634	-0.94828486
An16g09190	Title: strong similarity to cytosolic acetyl-CoA C-acetyltransferase Erg10 - Saccharomyces cerevisiae; Catalytic activity: ERG10 of S. cerevisiae encodes acetyl-CoA C-acetyltransferase (also called acetoacetyl-CoA thiolase), a cytosolic enzyme that transf	-2.0765417	-1.7981471	-0.770531	-0.5318642	-1.6948831	-0.8470525
An01g13680	Title: similarity to polypeptide SEQ ID NO:41157 from patent WO200171042-A2 - Drosophila melanogaster;	-1.6495354	-1.75639	-0.9979236	-0.4632466	-1.5588635	-0.8777995
An12g02410	Title: strong similarity to precursor of spherulin 1a - Physarum polycephalum; Function: germins are a family of homopentameric cereal glycoproteins expressed during germination which may play a role in altering the properties of cell walls during germina	-1.7506405	-2.353637	-1.0567861	-0.35710272	-1.5349218	-0.93612784
An02g00210	Title: strong similarity to nonribosomal peptide synthase MxaA - Stigmatella aurantiaca; Function: mxaA of S. aurantiaca extends the assembled polyketide chain of the myxalamids with alanine.; Pathway: mxaA of S. aurantiaca is involved in myxalamid biosyn	-1.1223879	-1.9006548	-0.9223206	-0.2719319	-0.95876294	-1.3352096
An12g04650	Title: weak similarity to hypothetical secreted antigen SagA - Enterococcus faecium;	-0.6731897	-1.6780719	-1.1741744	-0.06593431	-0.91146326	-1.0
An04g05130	Title: strong similarity to aspartate aminotransferase VF5 from patent WO9729187-A1 - Aquifex sp.; Catalytic activity: Aspartate + 2-Oxoglutarate = Oxaloacetate + Glutamate.; Cofactor: Pyridoxal phosphate.; Remark: The matched protein sequence of patent W	-1.7218829	-1.3546649	-1.0080723	-0.3110547	-0.69395345	-0.40151638
An16g03300	Title: strong similarity to GABA permease Uga4 -Saccharomyces cerevisiae; Regulation: the transcription of Uga4 from S. cerevisiae is induced in the presence of GABA.; Remark: Uga4 from S. cerevisiae is an amino acid permease with high specificity for 4-a	-1.6903155	-1.1543281	-1.1648539	-0.3174822	-0.93073744	-0.28834552
An09g01540	Title: weak similarity to transcription activator Ppr1 - Saccharomyces cerevisiae; Similarity: the similarity to PPR1 of S. cerevisiae and other transcription factors is due to the presence of an N-terminal Zn-2Cys-6 binuclear cluster DNA-binding domain.	-1.6704317	-1.6553518	-1.2723722	-0.4540316	-0.7188183	-0.65119624
An11g09500	Title: strong similarity to cytoplasmic ribosomal protein of the small subunit S4.e - Saccharomyces cerevisiae; Function: ribosomal proteins S12, S5 and S4 of E. coli are essential for the control of translational accuracy and the yeast equivalents, S28,	-1.5304683	-1.552925	-0.7270637	-0.6692692	-0.785254	-1.2858225
An04g08580	Title: strong similarity to translation initiation factor eIF-2 alpha chain kinase HRI - Oryctolagus cuniculus; Remark: its functions of binding ATP and of autophosphorylation and eIF-2 alpha phosphorylation are inhibited by hemin.; (2.7.1.-)	-1.8256043	-1.3649968	-0.88105893	-0.51989025	-0.6422712	-0.91427016
An04g02690	Title: strong similarity to alcohol dehydrogenase ADH from patent EP0845532-A - Unclassified organism; Remark: the ADH sequence 19 protein is part of the patent EP0845532 with the title: 'enzymes for the synthesis of coniferyl alcohol, coniferyl aldehyde,	-1.5196363	-1.1093473	-0.8523024	-0.59389555	-0.78513694	-1.0631939
An17g02280	Title: strong similarity to aspartate kinase Hom3 -Saccharomyces cerevisiae; Catalytic activity: ATP + L-Aspartate = ADP + 4-Phospho-L-aspartate.; Remark: the synonyme for HOM3 from S. cerevisiae is YER052c.; (2.7.2.4)	-1.679145	-0.8513728	-0.95725036	-0.3424615	-1.0638236	-1.1652303
An08g05440	Title: similarity to Rho-type GTPase-activating protein Dbm1 - Saccharomyces cerevisiae; Remark: DBM1 in S. cerevisiae is a GTPase-activating protein (GAP) for cdc42 and/or rho1.; Remark: DBM1 in S. cerevisiae is involved in the control of pheromone-respo	-1.3283259	-0.7529071	-0.9393372	-0.12963527	-1.2674803	-0.87661755
An08g04090	Title: strong similarity to acetoacetyl-CoA synthase acsA - Sinorhizobium meliloti; Catalytic activity: acsA of S. meliloti catalyzes the reaction of ATP + acetoacetate + CoA = AMP + diphosphate + acetoacetyl-CoA.; Function: acsA of S. meliloti activates	-1.3015876	-1.2644565	-0.7874858	-0.22806115	-0.7724741	-0.95279753
An15g01750	Title: similarity to hypothetical protein B2J23.160 - Neurospora crassa; Remark: the ORF shows C-terminal similarity to the apurinic/apyrimidinic endonuclease III family.	-0.9047324	-0.8800718	-0.8613134	-0.07038932	-0.8173354	-1.1060014
An01g02600	Title: strong similarity to gamma1-adaptin - Homo sapiens; Remark: the adaptin complex proteins are involved in the formation of clathrin coated pits and vesicels.; Similarity: the predicted A. niger protein reveals two conserved domains, the adaptin N-te	-1.1864132	-0.7737241	-0.80735487	0.049753014	-0.86249644	-0.91982967
An07g04210	Product: hypothetical protein	-0.7188183	-1.0166788	-1.6189098	-1.4594315	-0.6040713	-0.30580845
An08g10020	Title: strong similarity to G/T mismatch-specific thymine-DNA glycosylase TDG - Homo sapiens; Function: In the DNA of higher eukaryotes,hydrolytic deamination of 5-methylcytosine to thymine leads to the formation of g/t mismatches. The human TDG enzyme co	-1.2416607	-1.6824282	-1.6014506	-1.8823961	-0.8372049	-0.7904317
An18g00740	Product: hypothetical protein	-0.8636196	-1.2751827	-1.6270659	-1.7000647	-1.2402321	-0.92641085
An11g08910	Title: weak similarity to transcription activator of lysine pathway Lys14 - Saccharomyces cerevisiae; Similarity: the ORF encoded protein shows weak similarities to many fungal Zn(2)-Cys(6) binuclear type transcription factors. The similarity of the ORF e	-1.2776524	-1.096319	-1.553133	-1.3153052	-0.985746	-0.64527684
An08g09090	Title: similarity to hypothetical protein B11E5.130 - Neurospora crassa;	-1.3066612	-1.0274807	-1.959358	-1.662965	-1.1552782	-0.8249133
An06g01450	Title: weak similarity to U1 snRNP 70K protein - Mus musculus;	-1.2344652	-1.2326608	-2.142294	-2.3637483	-1.085518	-0.8607642
An12g02110	Title: strong similarity to hypothetical protein CAD70448.1 - Neurospora crassa; Similarity: the similarities of the ORF encoded protein to all matching proteins are mainly based on repetitive structures.	-1.6252056	-0.97813404	-1.6880194	-2.5908294	-0.94284266	-0.96443164
An18g00730	Title: strong similarity to capsule-associated protein CAP59 - Cryptococcus neoformans; Function: CAP59, as well as the other two capsule-associated proteins CAP60 and CAP64, are essential for the formation or the stabilization of the capsule in C. neofor	-1.650343	-1.0462468	-1.7932295	-2.7743912	-1.0588003	-1.0506746
An07g02930	Product: hypothetical protein	-1.2339119	-0.5679737	-1.7025938	-2.4405987	-0.75878793	-1.1586033
An02g00220	Title: strong similarity to 17beta-hydroxysteroid dehydrogenase 17beta-HSDcl - Cochliobolus lunatus; Function: the 17beta-HSD protein of C. lunatus catalyses the reduction of steroids and of nonsteroidal substrates.; Remark: 17beta-HSD of C. lunatus belon	-1.3959287	-0.7004397	-2.0622842	-2.0740006	-0.56704056	-0.86875546
An04g03690	Title: strong similarity to mating pheromone transporter Ste6 - Saccharomyces cerevisiae; Function: the S. cerevisiae homolog Ste6p is a ABC-transporter similar to the human MDR transporter. Ste6p is responsible for transport of mating pheromone a-factor	-1.1963972	-0.95109046	-2.0285692	-2.083416	-0.7072182	-1.169925
An07g07560	Title: strong similarity to peptide methionine sulfoxide reductase Mxr1 - Saccharomyces cerevisiae; Catalytic activity: peptide methionine sulfoxide reductase catalyzes the conversion of protein methionine + oxidized thioredoxin = protein L-methionine S-o	-0.9118772	-0.48251033	-0.9495457	-2.495802	-1.3236223	-1.1709757
An12g02450	Title: strong similarity to alpha-glucan synthase mok1p - Schizosaccharomyces pombe; Similarity: shows strong similarity to several glucosyltransferases with different specificities.; (2.4.1.-)	-0.50255525	-0.61692	-1.0390862	-2.4460208	-1.3522072	-1.2586457
An15g03210	Title: strong similarity to gamma-butyrobetaine hydroxylase BBH - Homo sapiens; Catalytic activity: H. sapiens BBH converts gamma-butyrobetaine (4-trimethylammoniobutanoate),alpha-ketoglutarate and molecular oxygen into carnitine (3-hydroxy-4-trimethylamm	-0.82786036	-0.5362459	-1.3195546	-2.5387993	-1.2463623	-1.6114483
An09g06610	Title: strong similarity to hypothetical protein EAA26720.1 - Neurospora crassa;	-0.66558087	-0.8144443	-1.602036	-1.8479968	-0.9358697	-1.0
An04g08910	Product: hypothetical protein	-0.8744691	-0.6560457	-1.321928	-1.7279204	-1.3081223	-1.2223924
An11g04370	Title: strong similarity to cytochrome b5 -Mortierella alpina; Remark: A novel type of RNA editing, in which the cDNA included either guanine insertion or adenine-->guanine substitution at one base upstream of poly(A), was observed with cytochrome b5 from	-0.90006715	-0.5453873	-1.440531	-2.0159256	-1.2138782	-1.1296673
An14g04010	Title: strong similarity to phosphomevalonate kinase Erg8 - Saccharomyces cerevisiae; Catalytic activity: Erg8 of S. cerevisiae converts ATP + (R)-5-phosphomevalonate = ADP + (R)-5-diphosphomevalonate.; Pathway: second step in isopentenyl diphosphate form	-0.88772243	-0.54500294	-1.4910485	-1.7913666	-1.2987	-0.68249685
An06g01460	Title: similarity to hypothetical protein SPAC19G12.11 - Schizosaccharomyces pombe;	-0.97110903	-0.46900162	-1.6618543	-1.6766264	-1.6712154	-0.61387765
An02g02910	Title: strong similarity to orotate reductase pyrE -Aspergillus nidulans; Catalytic activity: (S)-dihydroorotate + NAD(+) orotate + NADH.; Cofactor: FAD; FMN.; Pathway: the PyrE gene product from Emericella nidulans is involved in the pyrimidine metabolis	-0.95606756	-0.5522546	-1.4100976	-1.8750405	-1.6957488	-0.6368752
An12g07240	Title: similarity to hypothetical protein AAM35689.1 - Xanthomonas axonopodis;	-0.84799683	-0.4744418	-0.84991544	-1.6571124	-1.5421493	-0.6036471
An16g02430	Title: similarity to tubulin-folding cofactor C -Homo sapiens; Function: cofactor C of H. sapiens is a tubulin-folding protein, involved in the final step of the beta tubulin folding pathway.	-1.0780025	-0.5752473	-1.1219906	-1.6619244	-1.2223924	-0.76032966
An14g00890	Title: similarity to nucleolar phosphoprotein p130 -Homo sapiens; nucleus	-0.9949111	-0.5132883	-0.96082944	-1.7316778	-1.008562	-0.7018581
An09g06110	Title: strong similarity to ubiquitin conjugating enzyme ubcp3p - Schizosaccharomyces pombe; Complex: the S. pombe UbcP4 interacts with chk1 during the G2/M-phase transition and with cut9 during the metaphase/anaphase transition.; Function: the S. pombe U	-0.8424927	-0.5343751	-1.0641898	-2.067494	-1.1355033	-0.79096985
An13g01320	Title: weak similarity to pre-mRNA splicing factor SRp75 - Homo sapiens; Similarity: the similarities of the ORF encoded protein to all matching proteins are mainly based on repetitive structures.	-1.1941725	-0.9693684	-0.7281687	-1.8845227	-1.6026645	-1.240464
An11g10410	Title: strong similarity to phosphatidylinositol-4-phosphate 5-kinase -Schizosaccharomyces pombe; Function: phosphatidylinositol-5-kinase catalyzes the last step in the synthesis of phosphatidylinositol 4,5-bisphosphate. phosphatidylinositol 4, 5-bisphosp	-1.0	-1.0	-1.0	-1.7990873	-1.2064508	-0.90980214
An04g07440	Title: similarity to endoplasmic reticulum membrane protein Shr3 - Saccharomyces cerevisiae [truncated ORF]; Function: SHR3 of S. cerevisiae is a chaperone initiating ER-derived transport vesicle formation and thus allowing the ER-export of multiple amino	-1.1460782	-1.1666499	-1.186012	-1.962198	-1.3055025	-1.1520032
An01g13430	Title: weak similarity to desaturase homologue from patent WO9846764-A1 - Schizochytrium sp.;	-1.129283	-0.38904232	-1.2223924	-1.4102839	-1.5647846	-1.5474877
An01g01180	Title: strong similarity to hypothetical conserved protein CAD21291.1 - Neurospora crassa; Similarity: the C-terminal region of the predicted A. niger protein contains a chromate transporter motif.	-1.1783372	-0.68589145	-1.1768779	-1.5579954	-1.4854268	-1.4713057
An02g05270	Product: hypothetical protein	-1.2546779	-0.80173033	-1.0842568	-1.7270421	-1.2064508	-1.2846768
An04g06830	Product: hypothetical protein	-1.321928	-0.8797058	-1.3410369	-1.5849625	-1.36257	-1.2730185
An02g09500	Title: similarity to integral membrane protein PTH11 - Magnaporthe grisea; Function: Pth11 from M. grisea is involved in surface dependent signal transduction during plant infection. Pth11 can activate appressorium differentiation in response to inductive	-1.3091688	-0.6042244	-1.1234723	-2.067491	-1.137991	-1.3320422
An08g03780	Title: strong similarity to cytochrome P450 monooxygenase TRI11 - Fusarium sporotrichioides; Function: it is suggested that Tri11 from F. sporotrichioides encodes a C-15 hydroxylase involved in trichothecene biosynthesis.; Phenotype: disruption of TRI11 o	-1.3066612	-0.48542678	-1.1375035	-1.8194277	-1.4988059	-1.2537566
An14g04080	Title: strong similarity to iron-sulfur subunit of ubiquinol--cytochrome c reductase rip1p -Schizosaccharomyces pombe; Function: rip1 from S. pombe is part of the respiratory chain complex in the inner mitochondrial membrane (complex III or cytochrome b-c	-0.93219364	-0.72375304	-0.7746194	-1.7621305	-1.4502568	-1.4246742
An06g01490	Title: strong similarity to inhibitory regulator protein Cla2 - Saccharomyces cerevisiae; Function: CLA2 of S. cerevisiae stimulates the GTPase activity of BUD1/RSR1 and thus participates in the regulation of the BUD site selection (axial budding).; Pheno	-0.7222815	-0.5176072	-0.68888766	-1.8691709	-1.4870487	-1.3923174
An03g00250	Title: strong similarity to protein equired for cell wall integrity Slg1 - Saccharomyces cerevisiae; Function: Slg1 from S. cerevisiae is a cell surface sensor for cell integrity signaling in S. cerevisiae.; Function: the Slg1 protein from S. cerevisiae i	-0.479993	-0.64045763	-1.0	-1.9219974	-1.476438	-1.3656495
An08g07530	Title: similarity to protein CRAG - Drosophila melanogaster; Remark: the D. melanogaster CRAG-protein was found as Calmodulin binding factor expressed in the Drosophila retina.; Similarity: the D. melanogaster CRAG-protein is related to Rab3 GTPase exchan	-0.728698	-0.61470985	-1.1643867	-2.0198996	-1.321928	-1.3692338
An12g05950	Title: weak similarity to hypothetical protein YMR317w - Saccharomyces cerevisiae; Similarity: the central part produces deliberate homology matches with a variety of serine/threonine-rich glycoproteins.	-0.9296107	-0.3561438	-1.0193653	-2.0374746	-1.3985494	-1.353637
An01g13940	Title: strong similarity to septum formation protein maf - Bacillus subtilis; Function: Maf proteins are a putative inhibitor of septum formation in eukaryotes, bacteria, and archaea.; Similarity: the ORF shows similarity to the N-terminal half of H. sapi	-1.2670072	-0.41023114	-0.9205981	-2.0319042	-1.4243494	-0.5605559
Aspni5_180095_e_...	NA	-1.6361603	-0.44137165	-1.1085763	-2.2131739	-1.3568565	-0.553133
An12g10410	Title: strong similarity to UDP-Glc-4-epimerase galE - Escherichia coli; Catalytic activity: UDPglucose = UDPgalactose.; Pathway: galactose metabolism; nucleotide sugars metabolism.; Remark: the enzyme requires NAD+. Also acts on UDP-2-deoxyglucose.; (5.1	-1.1144053	-0.25022456	-0.75102806	-2.2211587	-1.8347323	-0.96641415
An04g05510	Title: strong similarity to cell division control protein Cdc31 - Saccharomyces cerevisiae; Function: the cell division cycle gene CDC31 of S. cerevisiae is required for spindle pole body duplication.; Remark: the calcium-binding CDC31 protein of S. cerev	-1.1460247	-0.878608	-1.2691553	-1.5544994	-1.7252004	-0.47927895
An16g03580	Title: strong similarity to RAS GTPase-activating protein sar1p - Schizosaccharomyces pombe; Function: sar1 of S. pombe encodes a product capable of regulating ras1 function.; Similarity: sar1 of S. pombe is a member of the family of amily of RAS GTPase-a	-1.4425182	-0.7503521	-0.76755387	-1.6174504	-1.6583836	-0.33703494
An03g01200	Title: similarity to hypothetical transcription regulator SPAC11D3.07c - Schizosaccharomyces pombe;	-1.2891382	-1.1885777	-0.78495556	-1.6356597	-0.26981774	-1.2348638
An07g04420	Title: strong similarity to secreted beta-galactosidase lacA - Aspergillus niger; Catalytic activity: beta-galactosidases hydrolyse terminal, non-reducing beta-D-galactose residues in beta-D-galactosides.; Function: A. niger lacA is involved in carbohydra	-1.0081187	-1.2945423	-0.60612714	-1.5054646	-0.14858988	-1.2333295
An11g08540	Product: hypothetical protein; Similarity: protein homologues due to repetitive sequence.	-1.2304	-1.3671573	-0.6590618	-1.5478096	0.0051432494	-1.4715807
An02g08450	Product: secretory gene nsfA-Aspergillus niger; Gene-ID: nsfA; Remark: strong similarity to Sec18 S. cerevisiae. SEC18 gene function is required for secretory protein transport between the endoplasmic reticulum (ER) and the Golgi complex.; Remark: the dif	-1.2422297	-1.3877994	-0.59433955	-1.5586171	-0.17799115	-1.9376146
An02g01380	Product: hypothetical protein; Similarity: predicted protein has prolin repeats and therefore shows unspecific similarity to various prolin rich proteins.	-1.4739311	-1.400538	-0.5639009	-1.2537566	-0.032789927	-1.5676845
An11g06590	Title: strong similarity to methyltransferase Coq5 -Saccharomyces cerevisiae; Function: COQ5 of S. cerevisiae is a 2-methoxy-6-polyprenyl-1,4-benzoquinone methyltransferase,involved in the biosynthesis of ubiquinone.; Remark: COQ5 of S. cerevisiae is also	-1.8759571	-1.0785277	-0.6976372	-1.3382514	-0.47561634	-0.8866223
An01g12710	Title: strong similarity to largest subunit of DNA-directed RNA polymerase II rpb1p - Schizosaccharomyces pombe; Catalytic activity: n nucleoside triphosphate = n pyrophosphate + rna(n).; Function: RNA polymerase II catalyzes transcription of mRNA and U1-	-1.9668331	-0.9455522	-0.69333863	-1.359896	-0.8797058	-1.0297474
An11g03160	Title: weak similarity to hypothetical BcDNA:GH11973 - Drosophila melanogaster;	-1.6563224	-0.8711023	-0.78878826	-1.5857571	-0.41802758	-1.2447336
An04g00830	Title: similarity to hypothetical protein T22P22.10 - Arabidopsis thaliana;	-1.7268732	-0.9978515	-0.8518527	-1.5161159	-0.33537424	-1.3190398
An03g01650	Title: similarity to C4-dicarboxylate transport protein mae1p - Schizosaccharomyces pombe; Function: The mae1 gene encodes a permease involved in the uptake of L-malate, succinate and malonic acid.; plasma membrane	-1.5511148	-1.2740334	-0.791085	-1.2579365	-0.15539365	-1.1375035
An01g02930	Title: similarity to hypothetical protein encoded by An12g09280 - Aspergillus niger;	-1.8519013	-1.2294819	-0.96320796	-1.3741955	-0.011681794	-1.2640617
An08g10070	Title: strong similarity to DNA repair protein Rad16 - Saccharomyces cerevisiae [truncated ORF]; Function: the S. cerevisae Rad16 protein involved in differential repair of DNA after UV damage. It will repair preferentially the MAT-alpha locus compaired w	-1.9608294	-1.5459683	-0.50343263	-1.4493074	-0.38956684	-1.55141
An11g11040	Title: strong similarity to helicase Chl1 -Saccharomyces cerevisiae; Function: the S. cerevisiae homolog CHL1 is a helicase required for maintenance of the high fidelity of chromosome transmission during mitosis and wild-type levels of meiotic recombinati	-1.9255315	-1.6090955	-0.49842918	-1.0274427	-0.3366164	-1.5549586
An16g08420	Title: similarity to hypothetical integral membrane protein SC10B7.28 - Streptomyces coelicolor; Similarity: shows strong similarity to a 5'-EST of the A. niger cDNA clone an_3071.	-1.8244283	-1.5573766	-0.6894567	-1.3365256	-0.6042631	-1.2137067
An03g03460	Title: strong similarity to L-galactonolactone oxidase Alo - Saccharomyces cerevisiae; Catalytic activity: D-arabinono-1,4-lactone oxidase catalyzes the reaction of D-arabinono-1,4-lactone + O(2) D-erythro-ascorbate + H(2)O(2).; Catalytic activity: L-gala	-2.0567143	-1.754626	-0.7708448	-1.5458481	-0.5709865	-1.0450464
An13g03130	Title: similarity to hypothetical cysteine-binding protein fliY - Haloferax volcanii; Similarity: the predicted ORF is 125 amino acids longer at the C-terminus than the putative cysteine-binding protein fliY of H. volcanii.	-1.8853574	-1.4344028	-0.38003105	-1.8508565	-0.6476983	-1.0107265
An10g00800	Title: strong similarity to purine nucleoside permease NUP - Candida albicans; Function: the NUP nucleoside transporter from C. albicans is able to transport adenosine and guanosine, but not uridine, cytidine, adenine, guanine or uracil.	-1.9402692	-1.5199575	-0.62179923	-1.5588179	-0.17036977	-0.8645725
An07g00550	Title: strong similarity to salicylate hydroxylase nahG - Pseudomonas putida; Catalytic activity: salicylate + NADH + O2 = catechol + NAD+ + H2O + CO2.; Pathway: phenylalanine metabolism; nitorobenzene degradation.; Remark: gene nahG of naphthalene/salicy	-1.6970729	-1.2946869	-0.4269135	-1.6620891	-0.22212227	-0.9355873
An13g01020	Title: similarity to Rho-type GTPase activating protein Bem2 - Saccharomyces cerevisiae; Function: RhoGAPs stimulate the activity of Rho-type GTPases.; Pathway: Rho-type GTPases mediate signalling pathways involved in cytoskeleton organization, cell polar	-2.2630343	-0.83289	-0.42098683	-2.0976107	-1.0518389	-1.874469
An08g02600	Title: similarity to nuclear localization protein Npl6 - Saccharomyces cerevisiae; Remark: the similarity of the predicted A. niger protein and the S. cerevisiae NPL6 protein is restricted to the N-termial half of the protein.	-2.3349843	-0.9068905	-0.716828	-1.6890709	-0.57705724	-1.5655972
An16g04200	Title: strong similarity to GTP-binding protein rho2p - Schizosaccharomyces pombe; Function: Rho2 GTPase regulates the synthesis of alpha-D-glucan; Function: the Schizosaccharomyces pombe GTPase rho2 is involved in the control of cell morphogenesis, cell	-1.6464279	-0.9927044	-0.6403373	-1.4570351	-0.9196278	-1.6767566
An07g06440	Title: strong similarity to protein involved in cephalosporin C biosynthesis from patent JP09009966-A -Acremonium chrysogenum [truncated ORF]; Function: the matched protein of patent JP09009966-A from Acremonium chrysogenum, is involved in the biosynthesi	-1.6780719	-0.8930847	-0.7776076	-1.7136958	-0.5058909	-1.7884959
An01g10990	Title: strong similarity to mitochondrial threonine--tRNA ligase Mst1 - Saccharomyces cerevisiae; Catalytic activity: ATP + L-threonine + tRNA(Thr) AMP + diphosphate + L-threonyl-tRNA(Thr).; Remark: alternate name for S. cerevisiae Mst1: YKL194C.; localis	-1.8008318	-0.83457637	-0.5301967	-1.4984046	-0.6763451	-1.892391
An08g04100	Title: strong similarity to serine palmitoyltransferase 2 Lcb2 - Saccharomyces cerevisiae; Catalytic activity: LCB2 of S. cerevisiae catalyzes the reaction of palmitoyl-CoA + l-serine = CoA + 3-dehydro-d-sphinganine + CO(2).; Complex: LBC1 and LBC2 may en	-1.6780719	-0.52606887	-0.53051466	-1.7865964	-0.81816167	-1.321928
An08g03240	Title: strong similarity to MAP kinase kinase kinase wak1p - Schizosaccharomyces pombe; Pathway: Wak1 of S. pombe participates in the stress-activated Wak1-Wis1-Sty1 MAP kinase pathway.; Regulation: Wak1 of S. pombe is regulated by Mcs4.; Remark: cells la	-1.8365012	-0.27301845	-0.5109619	-1.7369655	-0.9151112	-1.353637
An07g09560	Title: strong similarity to cell cycle check point protein uvsD - Aspergillus nidulans; Function: uvsD of A. nidulans controlls mitotic intragenic recombination and recovery from UV damage.; Remark: uvsD of A. nidulans also causes a rereplication phenotyp	-1.6076826	-0.747234	-0.3750395	-1.5849625	-0.6828099	-1.4288433
An11g07380	Title: similarity to phenazine biosynthesis oxidoreductase phzF - Pseudomonas fluorescens; Catalytic activity: P. fluorescens phzF catalyzes the hydroxylation of phenazine-1-carboxylic acid to 2-hydroxy-phenazine-1-carboxylic acid.; Function: P. fluoresce	-2.2580106	-0.73230106	-0.60660446	-2.1967356	-1.0684557	-0.95447314
An14g02370	Title: strong similarity to nucleoside diphosphatase Ynd1 - Saccharomyces cerevisiae; Catalytic activity: NTP + H(2)O NDP + phosphate.; Function: the apyrase Ynd1 from S. cerevisiae is required for golgi N- and O-glycosylation and cell wall integrity.; Go	-2.0130079	-0.93596643	-1.1803907	-1.8770806	-0.4917522	-0.376543
An01g02060	Title: similarity to monocarboxylate transporter 3 -Gallus gallus; Similarity: similarity to YOR306c, YNL125c, YKL221w and monocarboxylate transporter proteins.	-2.2177534	-0.8440497	-1.4567742	-2.2398653	-1.1785638	-0.580047
An07g01940	Title: similarity to hypothetical amine transporter SPCC18.02 - Schizosaccharomyces pombe [putative frameshift]; Remark: putative frameshift due to possible sequencing error at position 9631.	-2.5208323	-0.84799683	-1.8723521	-1.4262648	-0.4913884	-0.8204506
An01g14210	Title: similarity to orotidine-5-phosphate decarboxylase pyr4 - Acremonium chrysogenum; Alternative name: Cephalosporium acremonium.; Catalytic activity: orotidine 5'-phosphate UMP + CO(2).; Pathway: the pyr4 gene product of Acremonium chrysogenum catalyz	-1.6139783	-0.5687848	-1.2892447	-1.5708809	-0.5796262	-1.7629433
An01g14890	Title: strong similarity to hypothetical protein CAD27299.1 - Aspergillus fumigatus;	-1.7500217	-0.68449813	-1.3953013	-0.98138434	-0.552541	-1.688056
An02g09680	Product: hypothetical protein	-1.6858914	-0.85062236	-1.4150375	-1.2334901	-0.8656989	-1.2479275
An04g00200	Title: strong similarity to hypothetical membrane protein YIL157c - Saccharomyces cerevisiae;	-1.7904223	-1.1284484	-1.2571117	-1.3679843	-0.9425002	-1.1749257
An09g01080	Title: similarity to enoyl reductase of the lovastatin biosynthesis lovC - Aspergillus terreus; Remark: LovC interacts with LNKS and is necessary for the correct processing of the growing polyketide chain and production of dihydromonacolin L.; Remark: put	-1.6073303	-0.50320154	-1.2652532	-1.2223924	-1.1874586	-1.1776193
An03g01240	Title: strong similarity to hypothetical siderophore-iron transporter for enterobactin Enb1 -Saccharomyces cerevisiae; Function: the transporter for enterobactin (Enb1p) of S. cerevisiae specifically facilitates the uptake of catecholate-type siderophores	-1.5208322	-0.5145732	-1.1903312	-1.5391588	-1.0	-1.1758498
An14g04730	Title: strong similarity to UVRAG - Homo sapiens; Function: disruption of human UVRAG gives rise to developmental defects including complex cyanotic heart defects, altered lung lobation, symmetric liver, and abnormally lobulated spleen.; Function: human U	-1.4256067	-0.46466824	-1.0874628	-1.454902	-0.96252525	-1.19878
An12g09770	Title: similarity to brefeldin A resistance protein bfr1p - Schizosaccharomyces pombe; Function: Bfr1+ serves as an efflux pump that confers resistance to brefeldin A and various antibiotics.; Similarity: Bfr1+ protein is a member of the ATP-binding casse	-1.9385995	-0.61812943	-1.8780096	-1.5986373	-0.56187886	-1.3103402
An04g00460	Product: hypothetical protein	-1.9385995	-0.9740048	-1.9132884	-2.0368369	-0.7612132	-1.1338558
An02g14710	Title: strong similarity to hypothetical calcium-related spray protein - Neurospora crassa; Function: the N. crassa SPRAY protein is supposed to be located in an organellar membrane, regulating the distribution of Ca(2+) via calcineurin.; Phenotype: the N	-2.1046576	-0.771999	-1.7600025	-1.8282088	-0.94844484	-1.2021258
An03g04110	Title: weak similarity to hypothetical atrophin-1 related protein ARP - Rattus norvegicus; Remark: information about rat ARP has not been published and is available from EMBL.; Similarity: similarity is from the predicted A. niger protein to N-terminal ha	-1.7432246	-0.32192808	-1.5682837	-1.6828098	-0.66296506	-0.9730329
An10g00450	Product: hypothetical protein	-0.70454407	-0.6896599	-1.4634005	-1.7369655	-0.48542678	-1.641546
An06g00680	Title: similarity to hypothetical protein encoded by An05g01220 - Aspergillus niger;	-1.1096245	-0.6040713	-1.6088092	-2.2875767	-0.83494073	-1.5405684
An05g00710	Product: hypothetical protein	-0.8268511	-0.6473284	-1.3785115	-2.1622715	-0.8129144	-1.7500217
An03g03720	Title: strong similarity to nucleotide excision repair protein Rad14 - Saccharomyces cerevisiae; Function: RAD14 plays an early role in nucleotide excision repair by recognizing and binding to damaged DNA.; Function: it binds specifically to damaged DNA.;	-1.1846118	-0.80706173	-1.3516575	-2.1969984	-0.49273852	-1.9604032
An07g05090	Title: strong similarity to GDP/GTP exchange protein Rom1 - Saccharomyces cerevisiae; Function: ROM1 of S. cerevisiae acts as GDP-GTP exchange protein (GEP) for the Rho1p small GTP-binding protein, which is e. g. required for bud formation.; Remark: other	-1.4213686	-0.9195656	-1.1641886	-1.9019729	-0.75047475	-2.085014
Aspni5_52406_est...	NA	-1.4140216	-0.8400491	-1.1145879	-2.0018773	-0.91170657	-1.7429739
An04g09160	Product: hypothetical protein; Remark: unusual intron/exon structure for A. niger.	-0.87059766	-1.6219773	-0.86354953	-1.5724171	-0.58247465	-1.5938908
An01g00550	Title: strong similarity to allergen rAsp f 4 -Aspergillus fumigatus; Function: rAsp f 4 of A. fumigatus expressed on the surface of the filamentous phage M13 is an allergen, which is bound by human serum IgE.	-0.6951454	-1.3813362	-1.1477973	-1.9405282	-0.34988952	-1.7275668
An09g03980	Title: similarity to prodos protein prod -Drosophila melanogaster; Function: the prodos protein of D. melanogaster is a transcriptional coactivator that associates with a member of the general transcription factor TFIID.	-1.1126578	-1.0792266	-1.249859	-1.620238	-0.9405671	-1.9638404
An16g04260	Title: strong similarity to hypothetical coiled-coil protein SPAC29E6.10c - Schizosaccharomyces pombe; Remark: an alternate name for SPAC29E6. 10c is SPAC30. 14c	-0.7347358	-1.1636426	-1.2862638	-1.5124681	-1.0541143	-1.7670677
An13g01980	Title: similarity to hypothetical membrane protein YDL237w - Saccharomyces cerevisiae;	-1.2915072	-1.4764749	-1.4414382	-1.5629238	-1.0237504	-1.6242828
An12g04710	Title: similarity to negative regulator of Cdc Fourty two Vtc1 - Saccharomyces cerevisiae; Function: a novel gene family in which null mutations cause pleiotropic effects on metal-ion resistance or sensitivity and distribution of membrane proteins in diff	-1.1531528	-1.2525901	-1.2603345	-1.783544	-0.9229421	-1.659881
An02g02330	Title: strong similarity to hypothetical 7-aminocholesterol resistance protein Rta1 - Saccharomyces cerevisiae; Function: S. cerevisiae Rta1 is involved in 7-aminocholesterol resistance.; Remark: alternate name for S. cerevisiae Rta1: YGR213C.; Similarity	-1.1926451	-1.1543281	-1.2313255	-1.6589631	-0.8129144	-1.3856536
An01g11320	Title: similarity to dopa decarboxylase 3 DDC3 from patent WO9960136-A1 - Aspergillus oryzae; Catalytic activity: L-tryptophan = tryptamine + CO2.; Pathway: histidine metabolism; tyrosine metabolism; phenylalanine metabolism; tryptophan metabolism; alkalo	-0.337251	-1.3467326	-1.6657538	-1.5569265	-0.76015824	-1.6410636
An07g04530	Title: questionable ORF [truncated ORF]; Remark: ORF 5'truncated due to end of contig.; Remark: ORF classified questionable due to implausible gene structure with short, multiple Exons and no significant blastp similarity.	-0.1312445	-1.2302976	-1.6683785	-1.2223924	-0.8797058	-1.7369655
An16g03180	Product: hypothetical protein	-0.44251817	-1.1890339	-1.6780719	-1.467126	-0.94341654	-1.3334237
An11g05990	Product: hypothetical protein	-0.25753143	-1.0641303	-1.7485269	-1.4876286	-1.1394744	-1.4989686
An12g08920	Product: hypothetical protein	-0.5849625	-0.5655971	-1.8826431	-1.436099	-0.5849625	-1.2684888
An04g08170	Product: hypothetical protein	-0.7198921	-0.83289	-2.169925	-1.5849625	-0.45251223	-1.2326608
An01g05350	Title: strong similarity to RNA-binding polyadenylation factor I subunit Yth1 - Saccharomyces cerevisiae; Complex: S. cerevisiae Yth1p interacts with Fip1p,another component of the PF I.; Complex: S. cerevisiae Yth1p is a subunit of the polyadenylation fa	-0.5729101	-0.36983898	-1.5211495	-1.2847606	-0.9133001	-0.7433782
An02g01520	Title: strong similarity to hypothetical protein YHR151c - Saccharomyces cerevisiae; Similarity: the weakly similar glucan 1,4-alpha-glucosidase from S. cerevisiae is classified as EC 3. 2. 1. 3.	-0.6953571	-0.17912397	-1.7090455	-1.2601415	-1.118763	-0.6233436
An14g00980	Title: similarity to protein TRIAD3 - Homo sapiens; Remark: N-terminally no significant similarities to database proteins.	-0.9090601	-0.42619705	-1.3923309	-1.6060717	-0.79925984	-0.87395996
An18g00170	Title: weak similarity to kinesin - Syncephalastrum racemosum;	-0.8784554	-0.14351225	-1.3885893	-1.2455647	-0.664834	-0.7380258
An02g12520	Product: hypothetical protein	-0.92599934	-0.9455522	-1.1993088	-1.3833287	-0.95109046	-1.1118928
An02g02100	Product: hypothetical protein	-0.89812034	-0.7004397	-1.3066612	-1.5334322	-0.7618402	-1.1622714
An01g06200	Title: questionable ORF;	-1.1312445	-0.6244909	-1.4043902	-1.1926451	-0.54314226	-1.0
An14g03970	Product: hypothetical protein	-1.1783372	-0.55019706	-1.6724253	-1.2801079	-0.722466	-1.0285691
An03g03710	Title: strong similarity to quinate 5-dehydrogenase qutB - Aspergillus nidulans; Function: both the shikimate and quinate pathways share two common pathway metabolites 3-dehydroquinate and dehydroshikimate.; Function: quinate 5-dehydrogenase catalyses the	-0.3719688	-0.68589145	-1.467126	-1.169925	-0.54432046	-1.2927817
An07g01590	Product: hypothetical protein	-0.7776076	-0.2954559	-1.3734584	-1.2927817	-0.5454341	-1.2801079
An15g04660	Title: similarity to sequence 143 from patent WO0100844 - Corynebacterium glutamicum; Remark: blast hit against patented sequence from Pompejus M. , Kroeger B. , Schroeder H. , Zelder O. ,Haberhauer G. ; 'corynebacterium glutamicum genes encoding proteins	-0.50901365	-0.34792334	-1.5849625	-1.2094533	-0.73696554	-1.2439256
An18g05110	Title: weak similarity to polycomblike protein XPcl2 - Xenopus laevis;	-0.36773184	-0.71369576	-1.1049695	-0.89871657	-0.9048427	-1.0210617
An02g01540	Title: strong similarity to ferredoxin-NADP+ reductase FNR - Homo sapiens; Function: human ferrodoxin-NADP+ oxidoreductase is a flavoprotein mediating electron transport to all mitochondrial forms of cytochrome P450.; Function: plant ferredoxin-NADP+ (oxi	-0.6100535	-0.7824086	-1.2094533	-1.1312445	-0.5849625	-1.0995357
An03g06915	Title: weak similarity to hypothetical protein B14D6.5 - Neurospora crassa;	-0.5714772	-0.90536314	-1.1108711	-0.98716253	-0.66346115	-1.1948583
An15g03400	Product: hypothetical protein	-0.63742995	-0.6307662	-1.57447	-0.96408033	-1.0163018	-1.527247
An03g02220	Product: hypothetical protein	-0.43295947	-0.73696554	-1.357552	-0.96152586	-1.0458037	-1.400538
An01g11150	Title: strong similarity to choline kinase Cki1 -Saccharomyces cerevisiae; Catalytic activity: ATP + choline ADP + O-phosphocholine.; Function: the choline kinase Cki1 from S. cerevisiae is responsible for phosphatidylcholine synthesis via the CDP-choline	-0.55802554	-0.68699384	-1.2253369	-1.0348701	-0.8729027	-1.2634095
An02g03430	Product: hypothetical protein	-0.5563933	-0.68589145	-1.2995603	-1.1043366	-0.83399004	-1.2756345
An17g01190	Title: questionable ORF [truncated ORF]; Remark: C-terminally truncated ORF due to contig border.	-0.75631	-0.27187935	-1.1039356	-1.2699636	-1.1374235	-1.2266814
An11g10580	Title: weak similarity to mucin-like protein Muc1 -Saccharomyces cerevisiae [truncated ORF]; Function: MUC1 of yeast is a cell surface flocculin involved in pseudohyphal differentiation and invasive growth in response to nitrogen starvation.; Localization	-0.6272995	-0.5204621	-1.0009925	-1.0834622	-0.92820114	-1.4097693
An13g01180	Title: similarity to unconventional myosin heavy chain MyoM - Dictyostelium discoideum; Remark: MyoM from D. discoideum is the first known unconventional myosin containing an active Rac-GEF domain.; cytoskeleton	-0.69521266	-0.4543392	-1.1566671	-1.2086574	-0.9436634	-1.2180686
An16g05870	Product: hypothetical protein	-0.5849625	-0.334419	-1.0	-1.1219906	-0.93859947	-1.2370392
An03g03010	Title: similarity to hypothetical serine/threonine protein phosphatase topA - Fervidobacterium islandicum; Remark: topoisomerase I from F. islandicum absolutely requires Mg2+ for activity, relaxes negatively but not positively supercoiled DNA and is inhib	-0.6780719	-0.75899196	-1.2223924	-1.3388019	-1.2150129	-1.2313255
An02g08820	Title: strong similarity to hypothetical protein SPBC31F10.16 - Schizosaccharomyces pombe;	-0.5255959	-0.69618	-1.0582378	-1.1848239	-1.105353	-1.2168114
An09g06520	Title: strong similarity to cDNA sirtuin type 4 protein SIRT4 - Homo sapiens; Remark: the H. sapiens SIRT4 belongs to a group of four human SIRT proteins (SIRT1-SIRT5).; Remark: the five human sirtuins are widely expressed in fetal and adult tissues.; Sim	-0.9323132	-0.84799683	-1.324096	-1.7827692	-1.2190098	-2.602036
An09g05460	Title: strong similarity to pyruvate dehydrogenase (lipoamide) kinase PDK - Arabidopsis thaliana; Catalytic activity: ATP + [pyruvate dehydrogenase (lipoamide)] = ADP + [pyruvate dehydrogenase (lipoamide)] phosphate.; Remark: pyruvate dehydrogenase kinase	-0.354912	-0.8121399	-1.2416974	-1.6187942	-1.3624139	-2.506897
An12g06147	Product: hypothetical protein	-0.82597053	-0.6976393	-1.273451	-1.2711941	-1.2137067	-2.1670074
An01g02090	Title: similarity to hypothetical protein BX908807_12 - Neurospora crassa;	-1.0317088	-0.8408014	-1.1227192	-1.3400754	-1.1154772	-2.087463
An15g00890	Title: strong similarity to hypothetical regulator protein Rms1 - Saccharomyces cerevisiae; Remark: YDR257C is the systematic name for RMS1.	-0.74504447	-0.6687941	-1.0028095	-1.3300228	-0.99208033	-1.9583523
An01g13740	Title: similarity to hypothetical protein EAA33322.1 - Neurospora crassa;	-1.2756345	-0.89812034	-1.2479275	-1.1375035	-0.75899196	-1.9448584
An08g05870	Title: strong similarity to cullin 1 - Homo sapiens; Function: human cullin-1 is involved in the SCF proteolytic pathway which is involved in regulation of the cell cycle.	-1.1612809	-0.5159465	-0.8842851	-1.0303646	-1.0817353	-1.7783064
An02g09720	Title: strong similarity to gamma-glutamylcysteine synthase gcs1p - Schizosaccharomyces pombe; Catalytic activity: ATP + L-glutamate + L-cysteine = ADP + orthophosphate + gamma-L-glutamyl-L-cysteine.; Pathway: glutamate metabolism; glutathione metabolism.	-0.9494767	-0.2172432	-0.9516274	-1.5568184	-1.0568663	-1.7854728
An01g07200	Title: similarity to N-acetylglucosaminyltransferases chain p110 - Rattus norvegicus; EC:2.4.1.-; Remark: located in cytosol and in nucleus in Rattus norvegicus.; cytoplasm; (2.3.1.88)	-0.82312226	-0.43063435	-0.7831886	-1.3318435	-1.2768402	-1.4947647
An02g01950	Title: similarity to homolog of the human E core protein Sme1 - Saccharomyces cerevisiae; Function: S. cerevisiae Sme1 is an essential for pre-mRNA splicing, cap modification and U1, U2, U4 and U5 snRNA stability.; Remark: alternate name for S. cerevisiae	-1.2517463	-0.5337372	-1.2836581	-1.3791924	-1.4783295	-2.169925
An07g06770	Title: strong similarity to delta-6 desaturase -Mucor rouxii; Function: involved in gamma-linolenic acid synthesis; (1.14.19.3)	-0.8199825	0.11055834	-1.4662628	-1.1148084	-1.4504204	-1.5432632
An07g00450	Title: strong similarity to glucose oxidase GOX -Penicillium amagasakiense; Catalytic activity: beta-D-glucose + O2 = D-glucono-1,5-lactone + H2O2.; Pathway: pentose phosphate cycle.; Remark: also strong similarity to glucose oxidase GO2 from Aspergillus	-0.334419	-0.33014858	-1.4436067	-1.4594315	-1.2746224	-1.8231223
An03g04600	Title: strong similarity to WD-repeat protein required for ubiquitin-mediated proteolysis Doa1 -Saccharomyces cerevisiae; Complex: Ufd3p is an in vivo ligand of Cdc48p, an essential ATPase required for the cell cycle progression and the fusion of endoplas	-0.26443428	-0.62210464	-1.2268511	-0.9674696	-1.1659015	-1.8363105
An18g01840	Title: similarity to zinc-cluster transcription factor fcr1 - Candida albicans; Function: fcr1 of C. albicans behaves as a negative regulator of drug resistance.; Phenotype: overexpression of fcr1 in the pdr1 pdr3 mutant of S. cerevisiae, which are hypers	-0.3888536	-0.29808137	-1.2909567	-0.68726104	-1.1023617	-1.6780719
An07g02850	Title: strong similarity to EST SEQ ID NO:4243 from patent WO200056762-A2 - Aspergillus niger; Remark: it is assumed, that sequences excluded from the ORF are CDS, but as the submitted sequence contains stop codons/putative frameshifts, the region was not	-0.4360991	-0.5129512	-1.452398	-1.6714592	-1.4832671	-1.0433275
An12g01030	Title: similarity to hypothetical protein encoded by An06g00830 - Aspergillus niger; Similarity: blast hits result from repetitive sequences.	-0.30907455	-0.21336941	-1.3476657	-1.409816	-1.1750867	-1.0029715
An15g05740	Title: strong similarity to GTP-binding protein Rab6 - Homo sapiens; Function: Rab6 of H. sapiens is probably involved in vesicle traffic targeting.; Similarity: belongs to the ras superfamily.	-0.5083897	-0.43679208	-1.3244398	-1.2120725	-1.4087502	-1.1550198
An08g10340	Title: strong similarity to 3,4-dihydroxy-2-butanone 4-phosphate synthase Rib3 - Saccharomyces cerevisiae; Catalytic activity: GTP + 3 H2O = Formate + 2,5-Diamino-6-hydroxy-4-(5'-phosphoribosylamino)-pyrimidin e + Pyrophosphate.; Pathway: riboflavin biosy	-0.43295947	-0.3743955	-2.087463	-1.4739311	-1.4691141	-1.5090137
An13g02570	Title: weak similarity to hypothetical protein encoded by An14g02770 - Aspergillus niger;	-0.5849625	-0.2837929	-1.9259994	-1.3923174	-1.4150375	-1.2223924
An03g02980	Title: strong similarity to thioredoxin -Aspergillus nidulans; Function: thioredoxin is involved in oxidative stress response and redox regulation.; Localization: the S. cerevisiae TRX1 and TRX2 are located in the cytoplasm, while TRX3 is located in the m	-0.7230297	-0.77153623	-1.7498205	-1.3503366	-1.5501308	-1.3326441
An18g04790	Title: strong similarity to thioltransferase glutaredoxin - Oryza sativa; Function: acts as glutathione-disulfide oxidoreductase in the presence of NADPH and glutathione reductase and reduces low molecular weight proteins and disulfides.	-0.58646286	-0.54343766	-1.8156061	-1.5881786	-1.7870697	-1.3255583
An07g05910	Product: hypothetical protein	-0.55942744	-0.75899196	-1.874469	-1.719892	-1.3081223	-1.3479233
An12g05970	Title: strong similarity to salicylate hydroxylase nahW - Pseudomonas stutzeri; Catalytic activity: NahW of P. stutzeri is a NADH-dependent monooxygenase that catalyzes the conversion of salicylate to catechol.; Function: NahW of P. stutzeri is an isoenzy	-0.43063435	-0.70454407	-1.9541963	-1.6129769	-1.5405684	-1.4436067
An11g10860	Product: hypothetical protein	-0.42742118	-0.77258956	-1.9772798	-1.719892	-1.4150375	-1.4150375
An12g07450	Title: strong similarity to glucose permease Rgt2 -Saccharomyces cerevisiae; Function: S. cerevisiae Rgt2p is a glucose sensor in the membrane which generates the intracellular signal inhibiting the transcriptional repressor Rgt1.; Function: inhibition of	-0.29263297	-0.3981917	-1.2080886	-1.9783936	-1.9351673	-1.563618
An04g06910	Product: transcription regulator of maltose utilization amyR-Aspergillus niger; Function: A. oryzae amyR gene disruptants showed a significant restricted growth on starch medium and produced little of the amylolytic enzymes including alpha-amylase and glu	-0.21615568	-0.73591596	-1.254152	-2.0091715	-1.7863852	-1.7997013
An11g02750	Title: strong similarity to hypothetical protein involved in carbon catabolite repression creC - Aspergillus nidulans; Function: creC of A. nidulans is involved in carbon catabolite repression.; Similarity: the creC gene of A. nidulans was cloned and foun	-0.28095633	-0.4111955	-1.3692338	-2.034646	-1.3830037	-1.6296316
An12g01950	Title: strong similarity to hypothetical protein CAD60583.1 - Podospora anserina; Remark: the ORF shows an significant match against the EST an_2509 from Aspergillus niger.	-0.33509424	-0.36801967	-1.3133161	-1.8551915	-1.5566436	-1.7415801
An02g10440	Title: strong similarity to H+-transporting ATPase vma-1 - Neurospora crassa; Catalytic activity: ATP + H2O = ADP + Orthophosphate.; Function: the vacuolar ATPase generates an acidic interior and drives the transport of small molecules in vacuoles, storin	-0.49566045	-0.3892786	-0.9216832	-1.7255491	-1.6698847	-1.467486
An02g10840	Title: strong similarity to bifunctional cytochrome P450rm - Rhodotorula minuta [putative frameshift]; Function: P450rm of R. minuta catalyses the formation of isobutene from isovalerate and the 4-hydroxylation of benzoate.; Pathway: P450rm of R. minuta f	-0.40525648	-0.77258956	-1.0588937	-1.7369655	-1.6780719	-1.5178483
An14g00700	Title: strong similarity to hypothetical ATPase HFN2B - Haematobia irritans; (3.6.1.3)	-0.044825207	-0.62293035	-1.0634664	-1.7201221	-1.6785033	-1.6288589
An18g04130	Title: strong similarity to indole-3-acetaldehyde dehydrogenase Iad1 - Ustilago maydis; Catalytic activity: an aldehyde + NAD(+) + H(2)O an acid + NADH.; Function: the indole-3-acetaldehyde dehydrogenase Iad1 from Ustilago maydis ois involved in the produ	-0.92599934	-0.9284468	-1.9827219	-1.3719689	-1.4903256	-1.9068905
An14g03210	Title: strong similarity to transcriptional regulator protein #28 TXREG from patent WO200078954-A2 -Homo sapiens; Remark: strong similarity to human transcriptional regulator protein #28 patent WO200078954-A2.	-1.1632303	-1.1167237	-1.451008	-1.4871151	-1.420662	-1.816288
An11g09590	Title: similarity to transcription factor Gal4 -Saccharomyces cerevisiae; Remark: the Gal4 transcription factor is a positive regulator of the galactose-inducible genes in S. cerevisiae and is phosphorylated during interaction with the RNA polymerase II (	-1.2454761	-0.80236816	-1.548036	-1.2630345	-1.5663468	-1.7756827
An12g06100	Title: weak similarity to hypothetical precursor of extensin - Lycopersicon esculentum; Similarity: also shows weak similarity to the N-terminal part of human dentatorubral-pallidoluysian atrophy protein DRPLA (atrophin-1).	-0.96347404	-1.2577978	-1.8231223	-0.9296107	-1.321928	-1.6088092
An07g02380	Title: weak similarity to T-2 toxin biosynthesis protein TRI7 - Fusarium sporotrichioides; Function: TRI7 of F. sporotrichioides is required for acetylation of the oxygen on C-4 of T-2 toxin.; Pathway: TRI7 of F. sporotrichioides contributes in the tricho	-0.7555312	-1.4750848	-1.7523221	-1.4192479	-1.6202134	-1.4752285
An14g00180	Title: strong similarity to proteasome 19S regulatory particle subunit Rpt6 - Saccharomyces cerevisiae; Complex: RPT6 is a protein of the 19S particle.; Function: RPT6 is an ATPase with regulatory function in the proteasome.; Localization: By immunofluore	-0.8768187	-1.0825558	-1.5216857	-1.3415965	-1.4343449	-1.2696608
An09g05320	Title: similarity to hypothetical protein EAA59211.1 - Aspergillus nidulans;	-1.3495845	-1.7500217	-1.4150375	-0.79585934	-1.3334237	-1.7192637
An01g13040	Title: strong similarity to prolidase PEPD from patent JP02104286-A - Homo sapiens; Catalytic activity: H. sapiens PEPD hydrolyses Xaa-|-Pro dipeptides, also acts on aminoacyl-hydroxyproline analogs, but shows no action on Pro-|-Pro.; Function: the human	-1.0431031	-1.6543018	-1.4388487	-0.98789024	-1.5829798	-1.858173
An08g00760	Title: similarity to RNA helicase Prp22 -Saccharomyces cerevisiae; Function: Prp22 of S. cerevisiae was shown to be involved in the release of spliced mRNAs from the spliceosomes.; Similarity: matches only to the C-terminal two thirds of Prp22p of S. cere	-0.95148915	-1.490139	-1.1498799	-1.1524435	-1.1781222	-1.8254036
Aspni5_197502_es...	NA	-0.72169435	-1.3246508	-0.9016127	-1.2546839	-0.9593302	-1.8976346
An03g04250	Title: similarity to nuclear import protein LGL2 -Rattus norvegicus; Function: important targets of S. cerevisiae Kap122p is the complex of the large and small subunit (Toa1p and Toa2p, respectively) of the general transcription factor IIA (TFIIA).; Local	-0.64950275	-1.3103402	-1.357552	-0.7198921	-0.8797058	-1.8365012
An01g03790	Title: strong similarity to urea transport protein Dur3 - Saccharomyces cerevisiae; Function: DUR3 is a component required for active transport of urea in S. cerevisiae.; Similarity: DUR3 of S. cerevisiae is a member of the major facilitator superfamily (	-1.0874628	-1.172181	-1.0568063	-0.7204421	-1.1368667	-1.3521603
An04g02460	Title: strong similarity to heart muscle protein mitofilin HMP - Homo sapiens; Function: mitofilin, also known as heart muscle protein, is a mitochondrial protein. During mitochondrial in vitro import, mitofilin is proteolytically processed to the mature	-0.95664656	-1.1992232	-1.1328675	-1.0731707	-1.2070465	-1.3234631
An15g06910	Title: similarity to educed expression in colorectal cancer protein rec - Homo sapiens; Remark: the predicted A. niger protein harbours a DHHC region PF01529 (aa 121-185) which is predicted to be a zink finger domain.	-1.1165756	-1.4584597	-0.988412	-1.525398	-1.0342932	-1.0343201
An15g04470	Title: similarity to protein from patent EP1033405-A2 - Arabidopsis thaliana; Remark: the matching coding sequence was isolated by carrying out RT-PCR on all of the mRNA obtained from A. thaliana.; Remark: the patent EP1033405-A2 does not provide further	-1.0378966	-1.2467937	-1.20277	-1.4629719	-1.0482258	-1.4414254
An01g03570	Title: strong similarity to cytochrome-b5 reductase Mcr1 - Saccharomyces cerevisiae; Catalytic activity: cytochrome-b5 reductases convert NADH + 2 ferricytochrome b5 to NAD(+) + 2 ferrocytochrome b5.; Function: S. cerevisiae MCR1 plays an important role i	-1.0516274	-1.2985674	-1.0314816	-1.3709947	-1.1685246	-1.3559585
An01g06940	Title: strong similarity to hypothetical transmembrane transport protein SCC30.17c - Streptomyces coelicolor;	-1.3162594	-1.5405684	-1.0972347	-1.5348536	-1.4678439	-1.2668867
An04g07160	Title: similarity to hypothetical protein MLD14.3 -Arabidopsis thaliana;	-1.5652707	-1.4299879	-1.015044	-1.5804945	-1.1631652	-1.3954847
An14g04420	Title: similarity to 3-hydroxyisobutyrate dehydrogenase - Rattus norvegicus; Catalytic activity: 3-hydroxy-2-methylpropanoate + NAD+ = 2-methyl-3-oxopropanoate + NADH.; Remark: the amino acid sequence of 3-hydroxyisobutyrate dehydrogenase shows similarity	-0.85361046	-1.6932154	-0.80809873	-1.360317	-1.4098758	-1.4785404
An04g05220	Title: strong similarity to subunit 6 of ubiquinol--cytochrome-c reductase Qcr6 - Saccharomyces cerevisiae; Catalytic activity: QH2 + 2 Ferricytochrome c = Q + 2 Ferrocytochrome c; Cofactor: Cytochrome b-562, Cytochrome b-566,Cytochrome c1, 2-Iron ferredo	-1.093011	-1.2362078	-0.6057913	-1.3660207	-1.3106366	-1.1467643
An09g01990	Title: strong similarity to branched-chain amino acid aminotransferase bcaT - Lactococcus lactis; Catalytic activity: branched-chain amino acid + 2-oxoglutarate = corresponding keto acid + L-glutamate.; Cofactor: pyridoxal-phosphate.; Function: catalyzes	-0.93073744	-1.0588937	-0.63161266	-1.2172307	-1.2895067	-1.2667866
An07g06050	Title: similarity to bZIP transcription factor Yap3 - Saccharomyces cerevisiae; Remark: originally, the name yap3 was used for yeast aspartyl protease 3, which was renamed in yps1.; Remark: yap3 of S. cerevisiae binds most efficiently to TTACTAA, a sequen	-1.0664164	-1.4270829	-0.35755205	-1.1499624	-1.239705	-1.0887042
An01g05330	Title: strong similarity to nuclear transport regulator Npl4 - Saccharomyces cerevisiae; Function: S. cerevisiae NPL4 is required for nuclear export and import of proteins and RNA.; Localization: S. cerevisiae NPL4 is located at the nuclear periphery and	-0.80377656	-1.3588547	-0.89743024	-1.162583	-1.3616378	-1.1069152
An12g10640	Title: similarity to 2-hydroxyisoflavone reductase IRL - Zea mays; Similarity: shows similarity to several hydroxyisoflavone reductases.; (1.3.1.-)	-0.86632156	-1.6965176	-1.0874628	-1.0049407	-0.8349004	-1.0740889
An11g06130	Title: strong similarity to hypothetical 3-dehydroshikimate dehydratase qa-4 - Neurospora crassa; (4.2.1.-)	-1.4768137	-1.3758669	-1.0881759	-1.2118387	-1.240051	-0.83254325
An01g02380	Product: hypothetical protein	-1.2548139	-1.4516959	-0.91908	-1.0303736	-1.0	-1.0898855
An08g04640	Title: strong similarity to hypothetical lysosomal pepstatin insensitive protease CLN2 - Canis lupus;	-1.1028597	-1.722589	-1.0671893	-1.2988671	-1.0655884	-0.68322754
An11g10610	Title: similarity to glycogenin glucosyltransferase - Oryctolagus cuniculus; Catalytic activity: catalyzes the alpha-glucosylation of itself on a specific tyrosine residue by UDP-glucose to produce glucosyl-glycogenin and UDP; catalyzes the subsequent alp	-1.0794344	-0.91972345	-0.3151736	-1.0212388	-1.9740049	-1.5062791
An11g06610	Title: strong similarity to nicotinamide mononucleotide adenylyl transferase NMNAT - Homo sapiens; Catalytic activity: ATP + nicotinamide ribonucleotide diphosphate + NAD(+).; Pathway: the human nicotinamide mononucleotide adenylyl transferase NMNAT is in	-1.0687128	-0.85244274	-0.15795232	-1.4071754	-1.7162071	-1.5572176
An04g05150	Title: strong similarity to guanine nucleotide exchange factor scd1p - Schizosaccharomyces pombe; Complex: the S. pombe proteins scd1, scd2, cdc42,and ras1, in its GTP-bound state, act cooperatively to form a protein complex.; Function: scd1 from S. pombe	-1.1096245	-1.0806184	-0.86336535	-1.3457748	-1.4580504	-1.7282484
An01g06180	Title: strong similarity to cytochrome c1 of ubiquinol--cytochrome c reductase CYT-1 - Neurospora crassa; Catalytic activity: cytochrome c1 accepts electrons from the Rieske Fe-S protein and tranfers them to cytochrome c.; Catalytic activity: the complete	-1.1112537	-1.379541	-0.9488656	-1.4744167	-1.4286861	-1.6537099
An07g06740	Title: strong similarity to hypothetical protein EAA60398.1 - Aspergillus nidulans;	-1.0901978	-1.2223924	-0.5999129	-1.1228567	-1.6280311	-1.4918531
An07g06130	Title: strong similarity to hypothetical guanine nucleotide binding protein - Schizosaccharomyces pombe; Remark: the hypothetical protein YHR186c of S. cerevisiae is a putative membrane protein, but for the ORF no membrane region is predicted.	-1.0	-1.0727563	-0.60129064	-1.1032878	-1.747234	-1.6347154
An07g01220	Title: strong similarity to hypothetical protein encoded by ORF10 - Aspergillus terreus; Function: might be involved in transport of antibiotics.; Function: possibly involved in modulation of polyketide synthase activity by accessory proteins during lovas	-0.93859947	-1.1828641	-0.72061753	-1.1733315	-1.7944158	-1.600904
An08g04930	Title: strong similarity to GABA permease gabA -Aspergillus nidulans; Induction: transcription of the gabA gene of A. nidulans is activated by the transcription factor IntA.; Remark: in A. niger GABA is used as a nitrogen source.; Remark: in agreement wit	-1.4329594	-1.0524673	-0.6026645	-1.3479233	-1.646363	-1.5025003
An02g14460	Title: strong similarity to double-strand-break repair protein rad21p - Schizosaccharomyces pombe; Function: the S. pombe homolog rad21 is a gene essential in mitotic growth that is involved in DNA double-strand-break repair. Further functions of rad21 ar	-1.603341	-0.7529071	-0.6974372	-1.2630345	-1.7802187	-1.505891
An09g04680	Title: similarity to hepatic glucose transport protein GLUT2 - Rattus norvegicus; Function: rat GLUT2 is sufficient to rescue E. coli mutant defective in glucose uptake.; Localization: immunofluorescence analysis showed that rat GLUT2 is present in the pl	-0.52153707	-1.4995711	-0.6341285	-1.6828098	-1.8239696	-1.2768402
An02g07300	Title: strong similarity to hypothetical protein CAF05875.1 - Neurospora crassa;	-0.5849625	-1.5052353	-0.6280312	-1.4912481	-1.487938	-1.0740006
An12g00690	Title: strong similarity to hypothetical protein CAD21497.1 - Neurospora crassa;	-0.5008983	-0.96962637	-0.9831261	-1.6307663	-1.4306344	-1.0
An15g02200	Title: strong similarity to alcohol oxidase AOD1 -Candida boidinii; Catalytic activity: AOD1 of C. boidinii converts primary alcohol + O2 = aldehyde + H2O2.; Function: the AOD1 protein of C. boidinii is the first key enzyme for methanol metabolism.; Remar	-0.7238044	-0.9235184	-0.70768934	-1.574947	-1.512462	-0.948147
An08g00670	Title: similarity to hypothetical membrane protein YGR101w - Saccharomyces cerevisiae; Similarity: shows only similarity to other protein in the C-terminal region containing the rhomboid family domain.	-0.4594316	-1.0	-0.45066136	-1.6322683	-1.528379	-0.78427136
An15g00420	Title: strong similarity to mitochondrial leucine--tRNA ligase leu-5 - Neurospora crassa; Catalytic activity: ATP + L-leucine + tRNA(Leu) = AMP + diphosphate + L-leucyl-tRNA(Leu).; localisation:mitochondrion; (6.1.1.4)	-0.47062987	-1.1816068	-0.41197774	-1.6290177	-1.4760281	-0.830075
An01g03470	Title: strong similarity to ubiquitin protein ligase E6-AP - Homo sapiens; Function: human E6-AP is a ubiquitin-protein ligase (E3) implicated in p53 inactivation.	-0.63226825	-1.2768402	-0.5145732	-1.5629362	-1.6490928	-0.92599934
An12g04780	Title: strong similarity to 24 kD subunit of NADH:ubiquinone reductase Nuo24 - Neurospora crassa; Catalytic activity: NADH:ubiquinone reductase catalyzes the conversion of NADH + ubiquinone = NAD+ + ubiquinol.; Function: the 24 kD subunit of respiratory c	-0.5547861	-0.85633993	-1.1823032	-1.0768936	-1.614864	-1.2732415
An03g05290	Title: similarity to glucan 1,3-beta-glucosidase Bgl2 - Saccharomyces cerevisiae; Catalytic activity: successive hydrolysis of beta-D-glucose units from the non-reducing ends of 1,3-beta-D-glucans, releasing alpha-glucose.; Function: glucanases possibly p	-0.6281503	-0.86673343	-1.267394	-1.4001421	-1.5624785	-1.1329252
An04g00520	Title: similarity to hypothetical protein EAA60488.1 - Aspergillus nidulans;	-0.30812234	-0.80735487	-1.241008	-1.3785115	-1.4988059	-1.1538053
An13g00800	Title: strong similarity to peroxisomal integral membrane protein Per8p - Pichia angusta; Function: It is proposed that Per8p is a component of the molecular machinery that controls the proliferation of peroxisomes.; Induction: in the methylotrophic yeast	-0.2988906	-0.96523464	-1.3603225	-1.1749481	-1.8259705	-1.1202942
An09g00850	Title: strong similarity to ATP-binding cassette multidrug transport protein atrA - Aspergillus nidulans [putative frameshift]; Remark: a putative sequencing error results in an frameshift.; Similarity: shows strong similarity to several ABC-type multidru	-0.5025003	-1.0264722	-1.5320137	-1.5360528	-1.8365012	-1.0995357
An16g06070	Title: strong similarity to prolyl aminopeptidase PIP - Bacillus coagulans; Function: PIP of B. coagulans has a higher activity toward small peptides (up to three residues), but very low activity for longer peptides.; Remark: PIP of B. coagulans has no ac	-0.73269725	-1.2119758	-1.0568624	-1.49078	-1.7718712	-1.2497585
An18g02830	Title: strong similarity to hypothetical conserved protein B13N20.310 - Neurospora crassa;	-0.7330036	-0.9794264	-1.093613	-1.4942641	-1.7983247	-1.483992
An04g07030	Title: similarity to hypothetical protein SPBC337.03 - Schizosaccharomyces pombe;	-0.14755717	-1.2655901	-1.2115041	-1.4956951	-2.009984	-1.6553518
An08g08600	Title: similarity to protein cwl1p -Schizosaccharomyces pombe; Remark: Disruption of the cwl1+ gene in S. pombe caused no noticeable phenotype.; Remark: Overexpression of the cwl1+ gene in S. pombe causes cell lysis when it is overexpressed in the absence	-0.34341747	-0.9471174	-0.9686641	-1.3705603	-2.208439	-1.3732767
An16g04670	Title: strong similarity to hypothetical protein YJL020c - Saccharomyces cerevisiae; Similarity: strong similarity to expressed sequence tag an_2565 from Aspergillus niger.	-0.24531879	-1.1731062	-0.7756227	-0.9547401	-2.0365663	-1.6844981
Aspni5_55505_est...	NA	-0.4150375	-0.8930847	-1.3098552	-1.4059924	-1.641546	-1.8073548
An15g02070	Title: similarity to salicylate hydroxylase nahG -Pseudomonas putida; Catalytic activity: salicylate + NADH + O(2) catechol + NAD(+) + H(2)O + CO(2).; Cofactor: FAD.; Function: the salicylate 1-monooxygenase NahG from Pseudomonas putida strain PpG7 is inv	-0.49476475	-1.0853915	-0.8850075	-1.1682003	-1.6166713	-1.9704558
An18g05720	Title: strong similarity to hypothetical protein YBR214w - Saccharomyces cerevisiae;	-0.5766949	-0.8977764	-0.9780185	-1.2475458	-1.9801551	-1.7701486
An08g04990	Title: strong similarity to carnitine acetyl transferase facC - Aspergillus nidulans; Catalytic activity: Acetyl-CoA + Carnitine = CoA + O-Acetylcarnitine.; Remark: a splice site was detected upstream of the START codon.; cytoplasm; (2.3.1.7)	-0.7006247	-1.6862928	-0.573827	-0.79595834	-1.6174335	-1.6971477
An07g07610	Title: similarity to leucine-rich repeats containing F-box protein FBL6 - Homo sapiens; Remark: shows some similarity to several other F-box containing proteins of different organisms.	-0.62148845	-0.96047163	-0.5728896	-0.39427894	-1.7045441	-1.4052565
An14g04160	Title: strong similarity to cofilin Cof1 -Saccharomyces cerevisiae; Function: cofilin cof1 of S. cerevisiae is an essential component of the yeast cortical cytoskeleton, a low-molecular weight actin-binding and depolymerizing protein with several activiti	-0.77474463	-1.2023834	-0.42623127	-0.18685167	-1.5101238	-1.3622772
An18g03310	Title: strong similarity to cytoplasmic ribosomal protein of the small subunit S3 - Saccharomyces cerevisiae; Function: the S. cerevisiae Rps3 protein is component of the yeast cytosolic 40S ribosomal subunit.; Remark: alternate name for S. cerevisiae Rps	-0.9695036	-1.3378533	-0.6461275	-0.17857867	-1.1087507	-1.0044832
An02g10670	Title: strong similarity to protein D-lactate dehydrogenase YEL071w - Saccharomyces cerevisiae; Catalytic activity: (R)-Lactate + 2 Ferricytochrome c = Pyruvat + 2 Ferrocytochrome c.; Similarity: no N-terminal similarity.; (1.1.2.4)	-0.81694394	-1.3869469	-0.5948541	-0.49798587	-1.1025084	-1.0096906
An12g07830	Title: strong similarity to cytoplasmic ribosomal protein of the large subunit L30 - Kluyveromyces lactis; Remark: ribosomal protein L32 regulates the splicing of the transcript of its own gene, RPL32.; Remark: strong similarity to EST an_2400 and an_3018	-0.6143098	-1.3538771	-0.4422	-0.16538535	-1.0713278	-1.3325014
An11g06860	Title: strong similarity to multidrug transporter bmr3 - Bacillus subtilis;	-0.66915023	-1.0407857	-0.7034687	-1.1995646	-1.2897078	-1.5238407
An01g11960	Title: similarity to brefeldin A resistance protein Bfr1 - Saccharomyces cerevisiae; Complex: Bfr1 also associates with yeast polyribosomes and mRNP complexes.; Complex: Bfr1 interacts with Bbp1, a component of the spindle pole body.; Remark: Bfr1 protein	-0.9799212	-0.9313703	-0.68834025	-1.107746	-1.2297981	-1.5641707
An08g03530	Title: strong similarity to protein phosphatase homolog CaSSD1 - Candida albicans; Function: suppression of the thermosensitive phenotype of U5 snRNA (U5AI) identifies SSD1 from S. cerevisiae as a general suppressor of splicing mutants.; Similarity: SSD1	-0.67592716	-0.8693705	-0.80164206	-0.8343425	-1.5443205	-1.3681377
An15g02320	Title: strong similarity to chaperone protein Atp11 - Saccharomyces cerevisiae; Function: the ATP11 protein of S. cerevisiae (together with ATP12) is essential for the expression of the functional F1-ATPase in acting as a chaperone (it binds the ATPase's	-0.73696554	-0.7655347	-0.720846	-0.9092345	-1.36257	-1.6918776
An02g08270	Title: strong similarity to acetylspermidine oxidase ASOD - Candida boidinii; Catalytic activity: N1-acetylspermine + O2 + H2O = N1-acetylspermidine + 3-aminopropanal + H2O2.; Remark: acetylspermidine oxidase (ASOD) catalyzes the oxidation of N-acetylated	-0.63387203	-0.5376567	-0.3306453	-0.83494073	-1.36257	-1.6737717
An03g01490	Title: strong similarity to protein sequence 791 from patent WO0100843-A - Corynebacterium glutamicum; Remark: the patent match is against the translated DNA sequence 791 of patent WO0100843-A/791 (AC# AX064509).; Remark: the patent simply states that it	-0.9475326	-1.2854022	-0.4545659	-0.827636	-1.2552571	-1.8282336
An04g09080	Title: similarity to IgA protease IgA1 - Haemophilus influenzae [truncated ORF]; Function: IgA protease of H. influenzae cleaves host immunoglobulinA (an antibody produced by mucosae for defense against pathogens) and thus alleviates host infection.; Rema	-0.86513346	-1.0395284	-0.22422647	-0.6743125	-1.4104116	-1.4574149
An11g10490	Title: strong similarity to ubiquitin conjugating enzyme Ubc4 - Saccharomyces cerevisiae; Catalytic activity: UBC4 of S. cerevisiae converts ATP + ubiquitin + protein lysine to AMP + pyrophosphate + protein N-ubiquityllysine.; Function: UBC4 of S. cerevis	-0.47397196	-0.9686668	-0.20243782	-0.800145	-1.1217917	-1.5685601
An04g03320	Title: similarity to transparent testa glabra1 TTG1 - Arabidopsis thaliana; Function: TTG1 is potentially involved in signal transduction to downstream transcription factors in A. thaliana.; Function: protein regulates the trichome differentiation and ant	-0.60145056	-1.1575413	0.0	-1.0	-1.1926451	-1.2674803
An12g08030	Title: strong similarity to NADH oxidoreductase complex I subunit Sub2 - Saccharomyces cerevisiae; Function: SUB2 of S. cerevisiae is essential for prespliceosome formation.; Remark: the systematic gene name of SUB2 of S. cerevisiae is YDL084w.; Similarit	-0.5788072	-0.8198755	-0.088815406	-0.8091543	-0.9865093	-1.141548
An01g11290	Title: strong similarity to cercosporin transporter CFP - Cercospora kikuchii; Remark: CFP encodes a cercosporin transporter that contributes resistance to cercosporin by actively exporting cercosporin, thus maintaining low cellular concentrations of the	-0.5454341	-0.62148845	-0.42164022	-0.33014858	-1.3016557	-1.2223924
An01g02800	Title: strong similarity to signal recognition particle 68K protein SRP68 - Canis lupus; Complex: the signal recognition particle consists of a 7S RNA molecule of 300 nucleotides and six protein subunits: SRP72, SRP68, SRP54, SRP19, SRP14 and SRP9.; Funct	-0.5790347	-0.67775095	-0.7524989	-0.40476152	-1.1572548	-1.3043141
An16g08540	Title: strong similarity to cytoplasmic dynein intermediate chain 1 DNCI1 - Homo sapiens; Complex: cytoplasmic dynein is a multisubunit complex consisting of several small, intermediate and large subunits.; Function: cytoplasmic dynein is a microtubule-ba	-0.6166713	-0.7104934	-0.8204506	-0.26793322	-1.1993088	-1.5647846
An11g10330	Title: strong similarity to hypothetical membrane protein YPR091c - Saccharomyces cerevisiae; Remark: an alternative name for the predicted S. cerevisiae protein is P9513. 15.	-0.6520767	-0.5849625	-0.5208322	-0.73696554	-1.1926451	-1.0703893
An13g00290	Title: strong similarity to poly(A)-specific ribonuclease Pan1 - Saccharomyces cerevisiae; Function: the S. cerevisiae homolog PAN1 interacts with mRNA 3' ends and conditional mutations in PAN1 lead to an arrest of translation initiation and alterations i	-0.34712943	-0.83130157	-0.6723784	-1.1105976	-1.0481569	-1.1352059
An04g01310	Title: similarity to protein involved in regulation of the inositol biosythesis Scs2 - Saccharomyces cerevisiae; Remark: the SCS2 gene from S. cerevisiae has been cloned as a suppressor of inositol auxotrophy of CSE1 and hac1/ire15 mutants. The disruption	-0.2863042	-0.93859947	-0.656413	-1.2245603	-1.33963	-0.97336495
An19g00330	Title: strong similarity to vacuolar H(+)/Ca(2+) exchanger Vcx1 - Saccharomyces cerevisiae; Function: S. cerevisiae VCX1 is a H+/Ca2+ exchanger responsible for maintaining low cytosolic-free Ca2+ concentrations by catalyzing pH gradient-energized vacuolar	-0.3330219	-0.525859	-0.60322475	-0.89828557	-1.4725885	-1.2890447
An02g08020	Title: strong similarity to H+-transporting ATPase lipid-binding protein vma3 - Neurospora crassa; Catalytic activity: ATP + H2O = ADP + Orthophosphate.; Pathway: oxidative phosphorylation.; Remark: a group of enzymes from the plasma membranes of yeast an	-0.18185407	-0.34929302	-0.55805963	-0.8782507	-1.1470376	-1.0222589
An01g05660	Title: strong similarity to endocytosis protein Ede1 - Saccharomyces cerevisiae; Localization: Ede1 of S. cerevisiae is localized in punctate cortical spots that only partially colocalize with actin patches.; Phenotype: deletion of Ede1 of S. cerevisiae i	-0.19264507	-0.3229059	-0.609935	-1.0655884	-1.3037807	-1.1501757
An15g04490	Title: strong similarity to myosin I myoA -Aspergillus nidulans; Catalytic activity: ATP + H(2)O ADP + phosphate.; Function: myoA involved in hyphal morphogenesis,vesicle migration, septal wall formation, and cell polarity.; Localization: a GFP-myoA fusio	-0.38946128	-1.8034204	-0.62270457	-1.506673	-1.5472527	-2.2916865
An02g12570	Product: hypothetical protein	-0.25583893	-1.4405726	-0.96829104	-2.4150374	-1.2679332	-1.9719856
An04g03300	Title: strong similarity to transcription elongation protein Spt5 - Saccharomyces cerevisiae; Complex: SPT4 and SPT5 from S. cerevisiae form a complex that does not contain SPT6.; Function: STP5 from S. cerevisiae is a transcription elongation protein.; n	-0.7935491	-1.3899465	-1.0534393	-2.2658942	-1.4232115	-1.9860607
An01g04270	Title: similarity to EST SEQ ID NO:4107 from patent WO200056762-A2 - Aspergillus niger;	-0.83441395	-1.1886616	-1.3329833	-1.9801005	-1.2753413	-1.8948177
An01g04000	Product: hypothetical protein	-0.588418	-1.7004397	-1.0890836	-2.037755	-1.2292461	-1.6658825
An04g00600	Title: strong similarity to hypothetical ER-to-Golgi transporter Lag1 - Saccharomyces cerevisiae; Function: S. cerevisiae Lag1 protein is involved in the yeast cell aging process. A deletion of the LAG1 gene results in a pronounced increase (approximately	-1.3785115	-0.73696554	-0.5112528	-2.410933	-2.1565046	-2.1069152
An08g03570	Title: similarity to slow myosin heavy chain MyHC3 -Coturnix Coturnix; Similarity: only C-terminal half shows similarity to C-terminal half of MyHC3 C. coturnix.; cytoskeleton	-1.2306129	-0.43389648	-0.73129684	-2.328326	-1.7487427	-2.1665103
An07g08710	Product: alpha, alpha-trehalose-phosphate synthase (UDP-forming) 2 (trehalose-6-phosphate UDP-glucose phosphate glucosyltransferase) tpsB-Aspergillus niger; Catalytic activity: UDP-glucose + D-glucose 6-phosphate = UDP + alpha,alpha-trehalose 6-phosphate;	-1.0687273	-0.65301454	-0.66101575	-1.6659139	-1.6207755	-2.1353855
An16g03740	Product: cAMP-dependent protein kinase regulatory subunit pkaR-Aspergillus niger; Function: pkaR from A. niger is involved in morphogenesis.; Gene-ID: pkaR; Remark: a splice site was detected upstream of the START codon.; deleted EC_number 2.7.1.37	-1.3010023	-0.6490928	-0.50219834	-1.9818527	-1.7725896	-2.6394103
An07g03050	Title: similarity to hypothetical integral membrane protein SCC53.26c - Streptomyces coelicolor; Similarity: the predicted ORF is 425 amino acids shorter at the N-terminus than the putative integral membrane protein SCC53. 26c of S. coelicolor and the sim	-1.1509206	-1.0525345	-0.6942593	-1.7186176	-1.6708266	-2.5878222
An12g01480	Title: strong similarity to mitochondrial isoleucine--tRNA ligase Ism1 - Saccharomyces cerevisiae; Catalytic activity: ATP + L-Isoleucine + tRNA(Ile) = AMP + Pyrophosphate + L-Isoleucyl-tRNA(Ile).; localisation:mitochondrion; (6.1.1.5)	-1.3169873	-1.2223924	-0.96962637	-2.0123837	-1.7893624	-1.9799343
An11g05530	Title: strong similarity to subunit of transcription initiation factor TFIID Tafii145 - Saccharomyces cerevisiae; Alternative name: the systematic gene name of TAFII145 of S. cerevisiae is YGR274c.; Similarity: the N-terminal 220 amino acids of the predic	-1.1424443	-1.3451355	-0.9441468	-2.1122096	-1.7829018	-1.9098021
An08g10170	Title: weak similarity to fatty-acyl-reductase from patent WO9533055-A2 - Brassica sp.; Remark: Patentno: R87508.; Remark: Synthetic jojoba fatty acyl reductase gene having reduced AT content used in the production of wax ester in plant cells not naturall	-1.3025628	-1.0874628	-1.1340929	-1.9904772	-1.3860584	-1.9870609
An14g04950	Title: strong similarity to 70K U1 small nuclear ribonucleoprotein snRNP27D - Drosophila melanogaster; Complex: snRNP27D of D. melanogaster is a component of the U1 small nuclear ribonucleoprotein (snRNP) complex.; Function: U1 snRNP is required at an ear	-1.3899465	-0.7997014	-1.0204641	-1.5849625	-1.9358697	-1.6811779
An13g03500	Title: strong similarity to sequence 1 from patent WO0065067-A - Homo sapiens; Remark: human ARSDR1 is involved in the androgen receptor-regulated gene network of the human prostate that may play a role in the pathogenesis of prostate carcinoma.; Remark:	-0.9411064	-0.85414916	-0.7432246	-1.8514775	-2.0155969	-1.6918776
An18g05820	Title: strong similarity to hypothetical protein SPAC24C9.05c - Schizosaccharomyces pombe;	-0.99528575	-0.83148974	-0.8665056	-1.6756444	-1.7980775	-1.4764327
An01g05700	Title: strong similarity to cyclin B1 mRNA-binding protein pumilio - Xenopus laevis; Function: pumilio of X. laevis binds cyclin B1 mRNA and interacts with Xcat-2 (a Nanos homolog) and CPEB (a key regulator of translational repression and activation of mR	-1.1367981	-0.97016484	-0.45652586	-2.6222987	-1.4819685	-1.7123419
An18g03770	Title: strong similarity to ATPase Mot1 -Saccharomyces cerevisiae; Function: the Mot1 protein from S. cerevisiae regulates transcription in association with the TATA binding protein (TBP). It removes TBP from the TATA box in a ATP-dependent manner.; Remar	-1.0752882	-1.2537566	-0.6865005	-2.7829018	-1.1312445	-1.6438562
An14g03080	Title: similarity to hypothetical membrane protein YDL218w - Saccharomyces cerevisiae; Localization: might be a transmembrane protein.; Similarity: seems to be the aminoterminus of the predicted protein.; Similarity: shows strong similarity to pos. 121 to	-1.3858384	-1.0119811	-0.55917263	-2.5759583	-1.4386715	-2.10812
An01g06610	Title: strong similarity to hypothetical calcium-related spray protein 1A9.60 - Neurospora crassa;	-1.3589493	-1.0741113	-0.4564907	-2.7001073	-1.0701532	-2.1864536
An07g02740	Title: similarity to hypothetical protein encoded by SPAP14E8.02 - Schizosaccharomyces pombe; Remark: the ORF is rich in serine.; Remark: the similarity between the ORF and the S. pombe protein extends only over a stretch of about 200 amino acids.	-1.626185	-1.0962154	-0.21931307	-2.536053	-1.0715532	-1.5711567
An04g04730	Title: weak similarity to retinitis pigmentosa GTPase regulator-like protein RPGR - Takifugu rubripes;	-1.4305649	-0.82219696	-0.4071031	-2.4365754	-0.7330714	-1.8189108
An07g07240	Title: similarity to SCF ubiquitin ligase (E3) F-box subunit FBL3 - Homo sapiens; Complex: F-box proteins contain a carboxy-terminal domain that interacts with substrates and a 42-48 amino-acid F-box motif which binds to the protein Skp1, the linker to th	-1.5192217	-1.0649555	-0.5907647	-2.5959895	-0.62968576	-1.7017148
An14g03890	Title: similarity to topoisomerase II-associated protein Pat1 - Saccharomyces cerevisiae; Complex: PAT1 of S. cerevisiae interacts with the Lsm decapping complex.; Function: PAT1 of S. cerevisiae is involved in mRNA decapping and degradation, as well as f	-1.2302629	-1.0790716	-0.124435954	-2.1413968	-0.98516494	-1.7723467
An12g04500	Title: strong similarity to transport ATPase Drs2 -Saccharomyces cerevisiae; Catalytic activity: ATP + H2O = ADP + orthophosphate.; Pathway: oxidative phosphorylation.; Remark: hydrolysis of ATP is coupled with the transport of Ca2+ ions. The enzyme from	-1.1568041	-1.2684888	-0.3558538	-2.0089889	-0.99060124	-1.6941915
An17g01410	Title: strong similarity to transcription regulator Snf2 - Saccharomyces cerevisiae; Complex: SNF2 of S. cerevisiae is a component of the SWI/SNF global transcription activator complex.; Function: SNF2 of S. cerevisiae acts to assist gene-specific activat	-1.3018394	-1.0116953	-0.33860472	-2.290007	-1.0983158	-2.0093987
An08g04890	Title: strong similarity to hypothetical protein SPBC19G7.16 - Schizosaccharomyces pombe; Function: nothing can be assessed about the possible function from these data.; Similarity: the ORF shows a very weak similarity to hamster plectin, a cytoskeletal p	-1.210307	-0.94161713	-0.4086242	-2.3332596	-1.1110971	-1.6573839
An09g05540	Title: strong similarity to hypothetical protein encoded by gene B18D24.90 - Neurospora crassa; Remark: the ORF shows strong and highly specific similarity to the N. crassa protein. Additionally, the ORF shows some unspecific similarity to other proteins	-1.0246621	-1.4381212	-0.6566982	-2.2191684	-1.527247	-2.2785356
An16g01990	Title: similarity to hypothetical protein B18D24.50 - Neurospora crassa;	-1.0853915	-1.4964259	-0.18876164	-2.2756345	-1.321928	-1.9608294
An12g04750	Title: strong similarity to prohibitin Phb2 -Saccharomyces cerevisiae; Complex: Phb2p of S. cerevisiae forms a large multimeric complex with Phb1p.; Function: Phb1/Phb2 complex of S. cerevisiae is involved in stabilization of mitochondrial proteins.; Func	-1.3666744	-1.5354939	-0.6906945	-1.8235533	-1.677733	-1.8897009
An07g09530	Title: strong similarity to alpha subunit E1 of the pyruvate dehydrogenase complex Pda1 - Saccharomyces cerevisiae; Catalytic activity: pyruvate + lipoamide = S-acetyldihydrolipoamide + CO2.; Complex: PDA1 of S. cerevisiae is a component of the multienzym	-1.3015553	-1.5099425	-0.5073539	-1.8555086	-1.3462894	-1.8814116
An18g00400	Title: similarity to inorganic phosphate transporter PT1 - Nicotiana tabacum; plasma membrane	-1.0	-1.3048545	-0.55551875	-1.7269814	-1.3145107	-1.7813598
An03g03760	Title: weak similarity to neurofilament subunit NF-180 - Petromyzon marinus; Similarity: blast hits contain a lot of repetitive sequences.; Similarity: the expression of a single neurofilament subunit in the lamprey that is most similar to the NF-M of hig	-1.26671	-1.3581916	-0.60105217	-1.5840174	-1.3130947	-1.7327499
An03g04580	Title: similarity to hypothetical RNA binding protein CAB53728.1 - Schizosaccharomyces pombe;	-1.0176299	-1.4739311	-0.37223315	-1.7266237	-1.7081616	-2.0356238
An07g05060	Title: strong similarity to protein kinase catalytic chain homolog DC2 - Drosophila sp.;	-1.2986584	-1.1950159	-0.25924286	-2.010569	-1.8659827	-1.4506614
An08g06680	Title: strong similarity to cyclin dependent kinase 2-alpha Cdk2-alpha - Rattus norvegicus; Function: Cdk2 of R. norvegicus interacts with cyclins A, D, or E; the activity of Cdk2 is maximal during S phase and G2.; Function: Cyclin-dependent kinase 2 (Cdk	-1.270854	-1.4545659	-0.49992645	-2.1822033	-1.874469	-1.7369655
An08g07490	Title: similarity to acetate regulatory DNA binding protein facB - Aspergillus nidulans; Remark: the A. nidulans FacB transcriptional regulator belongs to the fungal Zn(II)2Cys6 family.; Remark: the closest manual Blastp hit A. nidulans FacB shows an E. v	-1.2927817	-1.36257	-0.6203369	-2.2307801	-1.5037664	-1.8528957
An18g05060	Title: strong similarity to SWI/SNF-related,matrix-associated, actin-dependent regulator of chromatin SMARCD1 - Homo sapiens; Remark: similarity to component of human SWI/SNF-like chromatin-remodeling protein complexes	-1.1520032	-1.321928	-0.1312445	-2.3066614	-2.0426443	-2.0
An11g05730	Title: strong similarity to polypeptide SEQ ID NO:40167 from patent WO200171042-A2 - Drosophila melanogaster;	-1.2649722	-1.3890423	-0.18171088	-1.5941811	-1.2379434	-1.5360528
An08g04850	Title: strong similarity to hypothetical protein encoded by An08g04840 - Aspergillus niger;	-0.7520725	-1.1520032	-0.026472187	-1.8961641	-1.142019	-1.3923174
An16g00230	Title: strong similarity to suppressor protein Fps1 - Saccharomyces cerevisiae; Function: channel protein for glycerol. has a role in both glycerol influx and efflux. plays a role in osmoregulation: under osmotic stree the channel is apparently closed to	-0.8744691	-1.1429579	-0.1660099	-2.0	-0.82312226	-1.1277555
An01g01210	Title: similarity to acylaminoacyl-peptidase -Rattus norvegicus; Function: R. norvegicus acyl-peptide hydrolase is a serine protease which catalyzes the removal of an N alpha-acetylated amino acid residue from an N alpha-acetylated peptide.; Similarity: t	-0.93703043	-1.0826676	-0.51608574	-1.7655346	-0.92111725	-1.0206735
An08g07870	Title: strong similarity to transcription activator Tao3 - Saccharomyces cerevisiae; Function: in S. cerevisiae tao3 mutants activate OCH1 transcription and form aggregates.; Remark: information regarding TAO3 has not been published and is available from	-1.018859	-0.7563309	-0.2948068	-1.5438998	-1.1866213	-1.8166928
An15g06190	Title: similarity to spindle checkpoint protein Mad2 - Saccharomyces cerevisiae; Complex: the 'Spindle Checkpoint Complex' is composed of Mad1, Mad2 and Mad3. It interacts with Cdc20.; Function: the S. cerevisiae Mad2 protein is involved in the feedback c	-0.8920847	-0.93726426	-0.5514998	-1.5279316	-1.258312	-1.5178483
An04g00490	Title: strong similarity to regulator subunit of the casein kinase II Ckb1 - Saccharomyces cerevisiae; Complex: the S. cerevisiae casein kinase II (CKII) is composed of two catalytic and two regulatory subunits encoded by the CKA1, CKA2, CKB1, and CKB2 ge	-1.11308	-0.9006602	-0.44745895	-1.6658568	-1.1580211	-1.3641347
An18g03250	Title: strong similarity to protein kinase NRC-2 -Neurospora crassa; Catalytic activity: ATP + a protein ADP + a phosphoprotein.; Function: the protein kinase NRC-2 from N. crassa controls the entry of the cell into the asexual developmental program. it i	-1.3357989	-0.85083544	-0.26130468	-1.6577275	-1.1256694	-1.2279677
An19g00220	Product: hypothetical protein; Remark: the predicted ORF contains relatively long introns.	-1.1793237	-0.80735487	-0.19129863	-1.6745996	-0.96082944	-1.1575413
An04g05000	Title: strong similarity to hypothetical protein AN80 from patent WO9924580-A2 - Aspergillus nidulans; Remark: protein AN80 is one of four new proteins discovered in A. nidulans that are essential for survival.	-0.77258956	-0.78587526	-0.475338	-1.6662626	-1.0951573	-1.1926451
An17g01670	Title: strong similarity to succinyl coenzyme A synthase alpha subunit SYRTSA - Rattus norvegicus; Catalytic activity: (EC:6. 2. 1. 4) GTP + succinate + CoA = GDP + orthophosphate + succinyl-CoA; ITP + succinate + CoA = IDP + orthophosphate + succinyl-CoA	-0.9786264	-0.61722636	-0.3042714	-1.7701774	-1.0785019	-1.2563398
An17g00320	Title: strong similarity to hypothetical membrane protein YDR326c - Saccharomyces cerevisiae;	-0.851047	-0.49697912	-0.4753105	-1.8827202	-0.92928207	-1.1755921
An12g08130	Title: questionable ORF;	-1.2546779	-1.1356552	-0.23656219	-1.0	-0.6690831	-0.9856447
An18g06600	Title: strong similarity to small nuclear ribonucleoprotein U2B snRNP U2B - Homo sapiens; Similarity: the ORF is C-terminally shorter than snRNP U2B'' of H. sapiens (47 amino acids).	-1.2502266	-1.0183785	-0.09642978	-0.6006441	-0.48381582	-1.2390711
An13g01660	Title: strong similarity to EST an_2552 -Aspergillus niger;	-1.3923174	-0.93859947	-0.4082801	-0.6822598	-0.552541	-1.2051144
An01g12360	Title: similarity to component of the Pab1p-dependent poly(A) ribonuclease Pan3 - Saccharomyces cerevisiae; Function: pan3 of S. cerevisiae is involved in cell wall biogenesis and architecture.; Similarity: similarity is restricted to carboxyterminus.; (3	-1.5646138	-1.0468667	-0.32496214	-1.1036226	-1.1056101	-1.1640627
An11g10430	Title: strong similarity to histone H1 hhoA -Aspergillus nidulans; Function: histone H1, similar to H5, normally acts as linker histone connecting nucleosomes to form the 30-nm chromatin fiber.; Localization: an H1-GFP fusion shows exclusive nuclear local	-1.049582	-0.9284468	0.0773334	-1.4080398	-0.9437559	-0.9382237
An12g08210	Title: questionable ORF; Similarity: the C-terminus shows similarity to a conserved domain of transcription factors of the Brn-3b family.	-0.98919326	-1.0	-0.66395074	-1.4379214	-0.54314226	-1.56242
An11g00746	Product: hypothetical protein	-1.1520032	-0.84799683	-0.721284	-1.4713057	-0.8244284	-1.3356031
An15g00490	Title: strong similarity to RNA pol II transcription mediator Med6 - Saccharomyces cerevisiae; Complex: The Mediator complex is composed of two subcomplexes, the Rgr1 and Srb4 subcomplexes, which appear to function in the reception of activator signals an	-1.1783372	-0.72436553	-0.8249133	-1.6147099	-0.8875253	-1.5178483
An11g09985	Title: similarity to protein SURF1 - Mus musculus;	-1.1694793	-0.9927319	-0.5278432	-1.4682071	-0.556666	-1.0432949
An13g00600	Title: weak similarity to hypothetical protein Rv3439c - Mycobacterium tuberculosis [truncated ORF]; Remark: C-terminally truncated due to contig border.	-0.9449826	-1.0570785	-0.4112027	-1.3362924	-0.59672904	-1.2811363
An02g07120	Title: strong similarity to viral integration site protein int-6/EIF-3 P48 - Mus musculus; Function: binds to the 40s ribosome and promotes the binding of methionyl-tRNAi and mRNA.; Remark: Int-6 synonym: eukaryotic translation initiation factor 3 subunit	-1.3985494	-1.0642288	-0.12522441	-1.4647287	-0.7439183	-1.4428263
An18g04220	Title: strong similarity to mitochondrial ADP/ATP carrier anc1p - Schizosaccharomyces pombe; Function: the mitochondrial ADP/ATP carrier ANC1 from Schizosaccharomyces pombe catalyzes the exchange of ADP and ATP across the mitochondrial inner membrane.; lo	-1.2916291	-0.9702233	-0.07011631	-1.5763024	-0.47983658	-1.2624769
An04g06140	Title: similarity to transcription factor Bdf1 -Saccharomyces cerevisiae; Function: S. cerevisiae BDF1 is transcription factor involved in control of snRNA expression.; Function: in S. cerevisiae most cells from the bdf1 null mutant fail to undergo one or	-1.1933156	-1.1911589	-0.1681767	-1.3282644	-0.44921765	-1.2361152
An17g01270	Title: strong similarity to mitochodrial ribosomal protein of the large subunit Mrpl7 - Saccharomyces cerevisiae; Similarity: a N. crassa hypothetical gene shows a much stronger similarity to the predicted protein,involving also the N-terminus.; Similarit	-0.8798786	-1.284071	-0.2754314	-1.1895325	-0.45237032	-1.567889
An08g04470	Title: strong similarity to mitochondrial elongation factor Tu - Arabidopsis thaliana; localisation:mitochondrion	-1.1295148	-1.3599794	0.009121441	-0.9439466	-0.7762095	-1.4042463
An02g10450	Title: strong similarity to GTP-binding protein Vps1 - Saccharomyces cerevisiae; Function: VPS1 binds microtubules and could also be involved in microtubule-associated motility.; Function: VPS1 interacts with the mvp1 protein.; Function: the VPS1 protein	-0.9763918	-1.0819483	0.03750104	-0.9685458	-0.71712285	-1.4546071
An03g00190	Product: pectin lyase pelB-Aspergillus niger; Function: Eliminative cleavage of pectin to give oligosaccharides with terminal 4-deoxy-6-methyl-alpha-D-galact-4-enuronosyl groups.; Gene-ID: pelB; Similarity: pelB is a member of the Aspergillus niger pectin	-1.165586	-1.169925	-0.09055175	-1.1817505	-0.73696554	-1.4992326
An17g01280	Title: strong similarity to MAPKK kinase nrc-1 -Neurospora crassa; Function: nrc-1 of N. crassa is a MAPKK kinase that functions to repress the onset of conidiation.; Similarity: nrc-1 of N. crassa is closely related to the S. cerevisiae STE11 and Schizos	-1.1429579	-1.2642734	-0.29451263	-0.8194278	-0.66296506	-1.4854268
An03g04670	Title: similarity to response regulator mcs4p -Schizosaccharomyces pombe;	-0.7409128	-1.2969818	-0.30256277	-1.196692	-0.96100587	-1.7308134
An07g07850	Title: strong similarity to histone deacetylase rpd3A - Aspergillus nidulans; Function: histone deacetylases are responsible for the deacetylation of lysine residues on the N-terminal part of the core histones.; Function: histone deacetylation plays an im	-0.758068	-1.6725447	-0.18036486	-0.98100066	-0.941832	-1.6406058
An04g08920	Title: strong similarity to transcription activator Snf5 - Saccharomyces cerevisiae; Function: the S. cerevisiae SNF5 gene affects expression of both glucose- and phosphate-regulated genes.; Remark: alternative names of the S. cerevisiae SNF5 protein are	-0.89788574	-0.71919084	-0.2777749	-1.2486326	-0.5878393	-1.5226065
An17g01400	Product: hypothetical protein	-0.9730329	-0.73696554	-0.30339217	-1.3870231	-0.8271634	-1.2537566
An16g03590	Title: strong similarity to phosphatidylinositol-phosphatidylcholine transfer protein Sec14 - Saccharomyces cerevisiae; Function: sec14 of S. cerevisiae is required for transport of secretory proteins from the golgi complex. Catalyzes the transfer of phos	-0.6796669	-0.6306095	-0.28988725	-1.3129317	-0.8463651	-1.4706298
An03g03600	Title: strong similarity to hypothetical DEAD box family helicase - Schizosaccharomyces pombe;	-0.72436553	-0.5474878	-0.12553085	-1.528379	-0.95419633	-1.3923174
An12g01020	Title: strong similarity to acetamidase amdS -Aspergillus nidulans; Catalytic activity: acetamidases catalyze the conversion of a Monocarboxylic acid amide + H2O = a Monocarboxylate + NH3.; Function: the amdS gene codes for an acetamidase enzyme that hydr	-0.76032966	-1.1454304	-0.3127874	-1.2771581	-0.89138955	-1.2760123
An18g04490	Title: similarity to ribosomal protein of the small subunit s19 rpsS - Escherichia coli; Function: the E. coli S19 ribosomal subunit forms a complex with S13 that binds strongly to the 16S ribosomal RNA.; Similarity: the ORF encoded protein shows strong s	-0.84624386	-0.9554616	-0.25378636	-1.0549011	-0.75211823	-1.1803033
An12g00470	Title: similarity to hexamer-binding protein HEXBP -Leishmania major;	-0.7553441	-0.9413242	-0.15657584	-1.0404142	-0.83457637	-1.5635889
An16g08010	Title: strong similarity to Casein kinase CK II -Arabidopsis thaliana; Function: Casein kinase II is thought to play an essential role in the control of cell division and differentiation in all eukaryotes.; (2.7.1.-)	-1.1113374	-1.1163647	-0.5543005	-1.0409974	-0.98078936	-1.3015553
An04g00420	Title: similarity to MAP kinase homolog WCK-1 -Triticum aestivum; Remark: involvement of Ca2+ in enhancing the MAP kinase signaling cascade in plants.; Similarity: also similarities to membrane-associated form of proteophosphoglycans.	-1.021695	-1.1468414	-0.54214936	-1.3297054	-0.87167585	-1.3479233
An07g06070	Product: hypothetical protein; Remark: the ORF has a suboptimal intron-exon structure and shows only unspecific similarity to lysine-rich proteins.	-0.9286612	-0.85577804	-0.6321735	-1.1291522	-0.9543668	-1.280607
An07g03250	Title: similarity to hypothetical conserved protein B11N2.240 - Neurospora crassa;	-0.65151376	-1.2399125	-0.63854355	-1.0283446	-0.8206382	-1.4396231
An09g06680	Product: citrate synthase citA-Aspergillus niger; Catalytic activity: converts Citrate + CoA acetyl-CoA + H(2)O + oxaloacetate.; Function: up to 11-fold overproduction of citrate synthase did not increase the rate of citric acid production by the fungus,	-0.70320165	-1.0165105	-0.5378069	-1.8644493	-1.5821848	-1.8201269
An16g05100	Product: hypothetical protein	-0.72935236	-0.92785025	-0.3785116	-1.6865005	-0.9569313	-2.1324503
An11g02460	Title: strong similarity to norsolorinic acid ketoreductase nor-1 - Aspergillus parasiticus; Function: the nor-1 gene is involved in aflatoxin biosynthesis in Aspergillus parasiticus. Recombinant Nor-1 expressed in Escherichia coli converted the 1' keto g	-0.3465718	-1.074919	-0.4505388	-1.802692	-1.1136152	-1.8347776
An01g06430	Product: hypothetical protein; Remark: putative prolin rich protein.	-0.36257005	-0.830075	-0.7983662	-1.467126	-1.0	-1.8797058
An01g13780	Product: hypothetical protein; Remark: the protein shows repetitive sequences.	-0.54056835	-0.8352927	-0.69653434	-1.3074099	-1.2477964	-1.8491751
An02g01420	Title: similarity to ubiquitin specific protease Unp - Mus musculus; Catalytic activity: mouse unp converts ubiquitin c-terminal thiolester + h(2)o = ubiquitin + a thiol.; Function: the M. musculus homolog Unp is a de-ubiquitinating enzyme,being able to c	-0.63736504	-0.56627905	-0.5227545	-1.4160022	-0.8517759	-1.7538337
An09g06040	Title: similarity to subunit of transcription initiation factor TFIID TAFII28 - Homo sapiens; Complex: TFIID is a multisubunit complex consisting of the TATA-binding protein (TBP) and several TBP-associated factors (TAFs).; Function: TFIID recognizes the	-0.32689434	-0.6737303	-0.39009616	-1.4404141	-0.8204207	-1.5513381
An17g00290	Title: strong similarity to hypothetical protein BAB14779.1 - Homo sapiens; Remark: the human homolog is significantly shorter and shows only similarity to the N-terminal half of the protein bearing a number of putative transmembrane domains.	-0.48336735	-0.7254066	-0.44644618	-1.6828762	-0.962876	-1.705095
An10g00540	Title: similarity to protein Hic-5 - Homo sapiens; Complex: the human hic-5 protein forms a complex with the cell adhesion kinase beta (CAKbeta/PYK2), which is the second protein-tyrosine kinase of the focal adhesion kinase subfamily.	-0.42057565	-0.84327453	-0.5213464	-1.6322683	-0.86059695	-1.6520767
An04g06940	Product: transcriptional activator of proteases PrtT from patent WO200020596-A1-Aspergillus niger; Function: S. pombe SPAC1399_1 is a possible regulator of maltose fermentation and contains a fungal Gal4-type Zn(2)-Cys(6) DNA-binding domain.; Gene-ID: Prt	-0.83789456	-0.8852621	-0.8515441	-2.087927	-1.0684272	-1.6947317
An13g01150	Title: similarity to drainin phgA - Dictyostelium discoideum; Function: probable GTPase-activator protein of Rab-like small GTPases (Rab-GAP).; Localization: drainin in D. discoideum is a peripheral membrane protein associated with the cytoplasmic phase o	-1.0899166	-0.58002543	-0.5455053	-2.2753696	-0.88880527	-1.5820032
An13g01300	Title: strong similarity to gamma-glutamyl transpeptidase GGT1 - Homo sapiens; Catalytic activity: (5-L-glutamyl)-peptide + an amino acid peptide + 5-L-glutamyl-amino acid.; Pathway: the human GGT1 protein plays a key role in the gamma-glutamyl cycle, a p	-1.1485556	-0.96222335	-0.7043559	-2.2632427	-0.6764735	-1.6407186
An04g01440	Title: strong similarity to precursor of pepsin A3 -Homo sapiens; Function: the human Pepsin A shows particularly broad specificity, although bonds involving phenylalanine and leucine are preferred, many others are also cleaved to some extent.; Remark: th	-1.2596631	-0.62653476	-0.72856516	-1.6777154	-0.6935661	-2.0478776
An02g08540	Title: weak similarity to 2-5A-dependent RNase from patent WO9639806-A1 - Mus musculus; Similarity: patentmatch against protein AC W12703 Geneseqprot.	-1.0513469	-0.7655347	-0.6074174	-1.6179775	-0.91253716	-1.9740049
An09g04140	Title: similarity to hypothetical protein encoded by gene 51 - Murid herpesvirus 4;	-1.1806537	-0.93414295	-0.8343842	-1.9212015	-1.0268579	-1.983963
An03g04540	Product: hypothetical protein; Remark: shows weak similarity to aa 170-260 from 1000 aa ror-related receptor RTK of Discopyge ommata.	-1.3325753	-1.2294819	-0.66558087	-1.7293524	-0.96047163	-1.9385995
An01g08040	Title: similarity to hypothetical protein B11E5.120 - Neurospora crassa; Similarity: the C-terminus contains a domain with similarity to the RNA polymerase II mediator subunit ROX3 of S. cerevisiae (PubMed 1656237;8995225).; Similarity: the N-terminus sho	-0.8736144	-0.6219846	-0.5047516	-1.7602525	-0.70093733	-1.5703157
An15g00140	Title: similarity to transcription repressor Tup1 -Saccharomyces cerevisiae; Complex: in S. cerevisiae Tup1 forms a complex with Ssn6 and Histone H3 and H4.; Function: Tup1 from S. cerevisiae interacts directly with histones H3 and H4 to act as general re	-0.6345121	-0.8011824	-0.48597708	-1.8233672	-0.55436146	-1631
An07g05810	Title: similarity to hypothetical protein CAD60772.1 - Podospora anserina; Similarity: the predicted ORF partially overlaps with A. niger EST EMBLEST:BE758923.	-1.0882739	-0.9103215	-0.3663555	-1.7759597	-0.6243863	-1.3541822
An01g08530	Product: kexin precursor kexB-Aspergillus niger; Catalytic activity: cleavage of -Lys-Arg+ and Arg-Arg+ bonds to process yeast alpha-factor pheromone and killer toxin precursors.; Gene-ID: kexB; Mapping: aglC from A. niger is mapped to chromosome II; see	-1.0564451	-0.6236242	-0.2615402	-1.8306247	-0.6139915	-1.2548803
An18g05050	Title: strong similarity to hypothetical protein encoded by B7F18.130 - Neurospora crassa;	-0.90422326	-0.4582746	-0.41029286	-1.6268501	-0.50980514	-1.200819
An11g10850	Product: hypothetical protein	-0.64154595	-0.6605135	-0.30895022	-1.5425272	-0.5693656	-1.3692338
An01g04650	Title: strong similarity to sequence SEQ ID NO:12396 from patent WO200171042-A2 - Drosophila melanogaster; Remark: the encoded protein also shows weak similarities to UDPglucose 4-epimerase galE from Neisseria gonorrhoeae.	-0.5849625	-1.2260681	-0.5254615	-1.9746147	-0.5696958	-1.5629362
An07g06410	Product: hypothetical protein	-0.91253716	-1.1955508	-0.33120587	-1.8601424	-0.46712607	-1.6970729
An06g02270	Title: similarity to arabinose transport protein araE - Escherichia coli; plasma membrane	-0.23817134	-0.8560034	-1.752552	-0.8222844	-2.0582182	-1.852686
An18g04570	Title: strong similarity to cleavage/polyadenylation factor IA subunit Clp1 - Saccharomyces cerevisiae; Complex: the S. cerevisiae Clp1 protein is part of the cleavage factor IA complex involved premessenger RNA 3'-end formation which also contains Rna14,	-0.04159411	-0.845829	-1.5910369	-0.8585921	-1.7994062	-1.1197392
An15g07620	Product: hypothetical protein	-0.4537004	-0.6966079	-1.3279572	-0.7136195	-1.6441349	-1.4839257
An16g04440	Product: hypothetical protein; Remark: blastp with the predicted A. niger protein only retrieves random hits to serine and threonine rich proteins.	-0.5013977	-0.84799683	-1.1625154	-0.6787707	-1.7044135	-1.4570451
An01g06060	Title: strong similarity to GTP-binding protein rab11 - Rattus norvegicus; Function: rab11 of R. norvegicus influences endosome to TGN vesicular trafficking.; Localization: small GTP binding proteins of the rab family are associated with the cytoplasmic s	-0.34310362	-0.850696	-1.1227192	-0.5627911	-1.9859523	-1.3943728
An16g02140	Title: strong similarity to hypothetical protein SPAC6B12.09 - Schizosaccharomyces pombe;	-0.3380521	-1.062331	-1.1062682	-0.92664915	-1.5394028	-1.5113655
An07g10110	Title: strong similarity to 26S proteasome regulatory chain 12 rpn12 - Homo sapiens; Function: the regulatory particel of the 26S proteasome covers the presumed channels leading into the interior of the core particle and is required for the entry of subst	-0.32894847	-0.76220286	-0.8888693	-0.857981	-1.6799109	-1.447459
An12g09460	Title: similarity to ORF13 Zinc finger II protein from patent WO200037629-A2 - Aspergillus terreus; Remark: similarity to A. terreus ORF13 Zinc finger II protein patent WO200037629-A2.; Remark: the homologue regulatory protein is a member of the Aspergill	-0.9497269	-0.36923385	-1.6029965	-0.62015194	-1.7655346	-1.7104934
An03g02190	Title: strong similarity to sugar transporter Sut1 -Pichia stipitis; Function: Sut1 from P. stipidis transports glucose and is also able to transport xylose and other monosaccharides.; Function: when SUT1 from P. stipidis is expressed in a S. cerevisiae h	-0.90545434	-0.9068905	-1.2530566	-0.5081469	-1.6832645	-1.5040425
An12g04670	Title: strong similarity to translation initiation factor Eif-5 - Saccharomyces cerevisiae; Function: eukaryotic translation initiation factor 5 (eIF-5) catalyzes hydrolysis of GTP bound to a 40 S ribosomal initiation complex with the subsequent joining o	-0.92463475	-0.741688	-1.2473812	-0.59711677	-1.0628877	-1.6138175
An07g03210	Title: strong similarity to ras-related GTPase ragA - Homo sapiens; Function: Gtr1 of S. cerevisiae is associated with the function of the Pho84 inorganic phosphate transporter.; Function: ragA of H. sapiens, and its homologue Gtr1p of S. cerevisiae are G	-0.81310034	-0.4756789	-1.1658508	-0.60027695	-1.4981921	-1.7730349
An03g02590	Product: hypothetical protein	-0.8419351	-0.4150375	-1.1568689	-0.2979049	-1.4232115	-1.6360366
An16g08950	Title: similarity to radixin - Mus musculus; Remark: plays a crucial role in the association of the barbed ends of actin filaments with the plasma membrane in the cell-to-cell adherens junction and the cleavage furrow.	-1.0931094	-0.46190417	-0.9272436	-0.32192808	-1.968291	-1.0896373
An15g02000	Title: strong similarity to biotin synthase Bio2 -Saccharomyces cerevisiae; Catalytic activity: dethiobiotin + sulfur = biotin.; Pathway: biotin metabolism.; Remark: biotin synthase catalyzes the insertion of a sulfur atom between two carbon atoms of deth	-0.85389173	-1.1427534	-1.8374754	-1.1113067	-2.124192	-0.41793868
An08g03710	Title: strong similarity to hypothetical protein CAD36993.1 - Neurospora crassa;	-0.9301892	-0.990382	-1.6452187	-0.89803314	-1.7853897	-0.08933312
An11g00810	Title: similarity to transcription activator Put3 -Saccharomyces cerevisiae; Function: PUT3 of S. cerevisiae binds to DNA sequences in the promoters of the proline utilization genes and is required for the basal and induced expression of the enzymes of th	-0.85051906	-0.61268324	-2.05866	-1.0970621	-0.9774825	-0.5041634
An02g11625	Title: weak similarity to RNA helicase GLH-2 -Caenorhabditis elegans; Remark: similarities are based on glycin/serin rich structures.	-0.7379962	-0.61582243	-1.9001894	-0.5673299	-1.4137819	-0.52791804
Aspni5_55013_est...	NA	-1.1324853	-0.53257793	-1.9694042	-0.73911864	-1.4811908	-0.59527445
An18g06120	Title: strong similarity to secreted protein vc33_1 from patent WO200011015-A1 - Homo sapiens; Remark: strong similarity to cDNA encoding human secreted protein vc33_1, SEQ ID NO:41 patent WO200011015-A1.	-0.5013977	-0.4035419	-1.7329801	-1.0768688	-1.5541016	-0.5697875
An12g03830	Title: similarity to integrin-like protein alpha chain alpha INT1 - Candida albicans; Function: alpha INT1 of C. albicans mediates enhanced aggregation/adhesion and plays a role in morphogenesis.; Similarity: the ORF is shorter than alpha INT1 of C. albic	-0.6241008	-0.50331223	-1.7419035	-0.73789614	-1.7887977	-0.61383027
An11g02000	Title: strong similarity to spindle assembly checkpoint protein sldA - Aspergillus nidulans; Function: sldA of E. nidulans plays a role in mitosis.; Remark: mutations in sldA and sldB of E. nidulans confer hypersensitivity to the microtubule-destabilizing	-0.6520767	-0.52356195	-1.8166928	-0.98089117	-1.9130167	-0.5990377
An02g07780	Title: strong similarity to ADP-ribosylation factor 6 ARF6 - Homo sapiens; Function: ARFs are GTP-binding proteins that function as an allosteric activators of the cholera toxin catalytic subunit, an ADP- ribosyltransferase. ARFs are involved in protein t	-1.0321988	-0.29558656	-1.1187463	-1.2171818	-1.7106788	-0.9239334
An11g03490	Title: strong similarity to hypothetical oxidoreductase actVB-orf11 - Streptomyces coelicolor; Function: actVB-orf11 of S. coelicolor is possibly involved in actinorhodin biosynthetis.; Similarity: belongs to the short-chain alcohol dehydrogenases family.	-1.087311	-0.8371382	-1.3438457	-0.872308	-1.3729295	-0.49474826
An01g07420	Title: strong similarity to cyclin B nimE -Aspergillus nidulans; Complex: cyclin B (nimE) of E. nidulans interacts with nimTcdc25 tyrosine phosphatase.; Function: cyclin B (nimE) of E. nidulans is a subunit of the mitotic progression factor (MPF).; Simila	-1.0112273	-0.62898713	-1.5000736	-0.8465256	-1.594392	-0.5982839
An12g08520	Product: hypothetical protein	-0.79646665	-0.47643805	-1.0931094	-1.0	-1.321928	-0.5360529
An07g02040	Title: weak similarity to hypothetical protein Tid3 - Saccharomyces cerevisiae;	-0.830075	-0.9205655	-1.8524427	-0.80735487	-1.3870231	-1.1154772
An11g03830	Title: similarity to hypothetical protein yciI -Escherichia coli;	-0.8702614	-0.8563599	-1.8327944	-0.8158968	-1.5516424	-0.94381
An18g05670	Title: strong similarity to 23 kD subunit of NADH:ubiquinone reductase - Bos taurus; Function: NADH:ubiquinone oxidoreductase (complex I) of the respiratory chain from the inner mitochondrial membrane of S. tuberosum.; localisation:mitochondrion; (1.6.5.3	-0.76347333	-1.037281	-1.4344972	-0.76372373	-1.4123026	-0.89106566
An14g06440	Title: strong similarity to protein of sequence 1 from patent WO0075305 - Candida albicans; Remark: function of proteins is not specified in the abstract of the patent.; Similarity: shows also strong similarity to homolog to yeast BET3 involved in targeti	-0.73696554	-1.2439256	-1.670354	-0.8424588	-1.5262866	-0.7862207
An08g04910	Title: strong similarity to 22 kD subunit NADH:ubiquinone reductase - Neurospora crassa; Catalytic activity: NADH + ubiquinone = NAD+ + ubiquinol.; Complex: the 22 kDa chain of N. crassa is a component of the mitochondrial ubiquinone reductase, also known	-0.9684282	-0.9537256	-1.4043858	-1.1623468	-1.6648843	-0.77994674
An09g06850	Title: strong similarity to 78 kD subunit of NADH:ubiquinone reductase NDUFS1 - Bos taurus; Catalytic activity: NADH + ubiquinone NAD(+) + ubiquinol.; Function: the NDUFS1 gene from Bos taurus encodes for the largest subunit of respiratory chain complex I	-1.1764463	-1.0121568	-1.1066102	-0.8395572	-1.4996457	-0.79745734
An18g03610	Title: similarity to mucin-like protein Muc1 -Saccharomyces cerevisiae; Function: MUC1 of yeast is a cell surface flocculin involved in pseudohyphal differentiation and invasive growth in response to nitrogen starvation.; Localization: MUC1 of yeast is th	-1.0306672	-1.1233824	-1.1201828	-0.9744326	-1.7824086	-1.0121454
An09g03990	Title: similarity to subunit VIIa of cytochrome c oxidase Cox9 - Saccharomyces cerevisiae; Catalytic activity: 4 ferrocytochrome c + O(2) = 4 ferricytochrome c + 2 H(2)O.; Function: the small integral protein COX9 plays a role in holoenzyme assembly or st	-1.0074378	-1.0094959	-1.3506222	-0.95921266	-1.53146	-1.1946474
An11g09420	Title: similarity to hypothetical protein encoded by An06g00740 - Aspergillus niger;	-1.1192989	-1.1277555	-1.3103402	-1.0995357	-1.5178483	-1.0801704
An14g05530	Title: strong similarity to GTP-binding protein rho1 from patent WO9738129-A1 - Candida sp.; Remark: RHO1 gene encodes a low-molecular-weight GTPase. one of its recently identified functions is the regulation of beta-1,3-glucan synthase, which synthesizes	-0.3719688	-1.321928	-2.1468415	-0.7732292	-1.3667823	-0.77987415
An14g07220	Title: similarity to lung cancer associated polypeptide sequence SEQ ID NO:567 from patent WO200055180-A2 - Homo sapiens; Function: the owner of the patent WO200055180-A2 (PATENTPROT:AAB58229) claims, that lung cancer associated proteins and polynucleotid	-1.0395284	-0.9107327	-1.860597	-0.12285678	-1.1110313	-0.9740048
An01g09390	Title: strong similarity to gamma-Glutamyltranspeptidase - Pseudomonas aeruginosa; Catalytic activity: 5-L-Glutamyl)-peptide + an Amino acid = Peptide +5-L-Glutamyl amino acid; Complex: the purified enzyme gamma-Glutamyltranspeptidase from Pseudomonas is	-1.0412574	-1.0680001	-1.2240403	-0.25783554	-1.4693407	-0.8092445
An04g03640	Title: weak similarity to hypothetical protein SPAC4H3.11c - Schizosaccharomyces pombe; Similarity: the ORF shows weak (but specific) similarity to the A. niger protein An17g02290. The similarity between the two proteins, however, is restricted to a stret	-0.84052175	-1.1956984	-1.4026982	-0.13459681	-1.2827784	-0.73326164
An01g02590	Product: hypothetical protein	-1.1043366	-0.9475326	-1.827819	-0.5208322	-1.5849625	-0.721284
An04g01560	Title: strong similarity to subunit VIIc of cytochrome c oxidase - Bos primigenius taurus; Function: the cytochrome-c oxidase complex catalyzes the oxidation of four molecules of reduced cytochrome c in the intracristal (or intermembrane) space of mitocho	-1.099941	-1.1237463	-1.4913679	-0.35002026	-1.6235873	-0.5850003
An07g02120	Title: weak similarity to hypothetical protein YJL184w - Saccharomyces cerevisiae;	-1.3519853	-0.45251223	-1.5128127	-0.565063	-0.6719458	-1.0687128
An01g06550	Title: strong similarity to protein kinase Ire1 -Saccharomyces cerevisiae; Pathway: unfolded protein response pathway (UPR).; Remark: in S. cerevisiae the ER transmembrane receptor, Ire1p, transmits the signal to the nucleus culminating in the transcripti	-1.084833	-0.6532427	-1.3952391	-0.7366219	-0.8927165	-0.8720151
An16g03370	Title: strong similarity to sensor/transporter protein involved in maintenance of cell wall integrity Cwh43 - Saccharomyces cerevisiae; Localization: Cwh43 from S. cerevisiae is localized at the plasma membrane, although localization to the internal struc	-0.8459724	-0.7457507	-1.2969375	-0.86084324	-1.0073351	-0.9923514
An04g01520	Title: similarity to nuclear envelope protein cut11p - Schizosaccharomyces pombe; Complex: protein of S. pombe is associated with nuclear pore complexes and mitotic spindle pole bodies.; Function: its role as an anchor in the nuclear envelope is essential	-1.1963972	-0.84799683	-1.688056	-0.77258956	-1.169925	-1.2129937
An02g06330	Title: similarity to hypothetical protein B2I10.080 - Neurospora crassa;	-1.0969723	-0.78771883	-1.6263688	-0.95379156	-1.2228987	-1.2477087
An15g02860	Title: strong similarity to peroxisomal 2,4-dienoyl-CoA reductase involved in sporulation Sps19 -Saccharomyces cerevisiae [putative sequencing error]; Catalytic activity: trans-2,3-Didehydroacyl-CoA + NADP+ = trans,trans-2,3,4,5-Tetradehydroacyl-CoA + NAD	-0.25032336	-0.7744402	-1.466318	-0.49410912	-0.605721	-1.3719689
An01g05120	Title: questionable ORF; Remark: ORF classified questionable due to implausible gene structure with short, multiple Exons and no significant blastp similarity.	-0.42102793	-0.7116545	-1.7607766	-0.60792184	-1.0512186	-0.8634387
An07g01280	Title: similarity to transcription regulator AmdR -Aspergillus oryzae; Remark: inactivation of the A. oryzae gene results in the inability to grow on gamma-amino-butyric acid (GABA) as a carbon and/or nitrogen source indicating that GABA utilization is am	-0.63742995	-0.334419	-1.4244978	-0.49304006	-0.83399004	-1.0614005
An02g06260	Product: hypothetical protein	-0.8155754	-0.2837929	-1.4493074	-0.9418971	-1.169925	-1.0995357
An08g11080	Title: questionable ORF; Remark: with the available literature information it is not possible to understand if the cloned suc1 gene is a genomic DNA or a cDNA; in the case it is a genomic DNA the data are not conflicting with the existence of the predicte	-0.92599934	-0.11103134	-1.5849625	-0.7983662	-1.1255308	-0.83399004
An12g05750	Title: strong similarity to high-affinity inorganic phosphate/H+ symporter Pho84 - Saccharomyces cerevisiae; Function: PHO84 is a high-affinity inorganic phosphate/H+ symporter.; Induction: PHO84 transcription is regulated by Pi.; Phenotype: disruption of	-1.321928	-0.9757524	-1.653134	-0.99047714	-0.13058406	-1.0384742
An08g08820	Title: similarity to hypothetical protein ZK84.1 -Caenorhabditis elegans; Remark: a splice site was detected upstream of the START codon.	-1.4515551	-1.246066	-1.3281178	-0.7994297	-0.3849692	-0.64862776
An13g00810	Title: weak similarity to RecQ-type DNA helicase WRN - Mus musculus;	-1.4382929	-1.0236512	-1.1033397	-0.8654579	-0.12199054	-0.6986192
An08g02680	Product: hypothetical protein; Remark: blastp matches are due to repetetive structures.	-1.5366398	-0.8565187	-1.1586845	-0.94989115	-0.34017545	-0.3570591
An16g09090	Title: strong similarity to beta-N-acetylglucosaminidase nagA - Streptomyces thermoviolaceus; (3.2.1.-)	-1.4497595	-0.86466503	-1.1934797	-0.975244	-0.55019706	-0.61075956
An09g03150	Title: weak similarity to cell differentiating factor BUF-3 from patent JP02009388-A - Homo sapiens;	-1.187627	-0.67242527	-1.0544478	-1.4262648	0.031026889	-1.1030935
An09g06320	Product: signal recognition particle 54K protein homolog srpA-Aspergillus niger; Function: This protein is one component involved in the translocation of a nascent polypeptide from the cytoplasm into the endoplasmic reticulum.; Gene-ID: srpA; cytoplasm	-0.79646665	-0.6571123	-1.2587342	-1.467126	-0.029146317	-0.7884959
An08g12060	Title: weak similarity to stromelysin from patent WO8707907-A - Homo sapiens;	-0.7004397	-0.36257005	-1.2370392	-1.2223924	-0.22239241	-1.0824622
An08g10420	Product: hypothetical protein	-1.0824622	-0.5145732	-1.3824697	-1.0356239	-0.1443899	-0.91753775
An07g03540	Title: strong similarity to hypothetical protein encoded by An02g00500 - Aspergillus niger;	-1.1552782	-0.29956028	-1.277534	-1.0727563	-0.3743955	-0.8930847
An12g04900	Title: strong similarity to hypothetical protein CAE85584.1 - Neurospora crassa [truncated ORF]; Remark: truncated due to end of contig.	-0.56187886	-0.53051466	-1.1154772	-1.830075	-0.53433645	-1.2141248
An07g07040	Title: questionable ORF; Remark: the ORF is questionable due to its short lenght of only 80 amino acids.	-0.5849625	-0.52606887	-0.94937396	-1.6347154	-0.78587526	-1.169925
An02g05320	Title: similarity to hypothetical verprolin related protein - Neurospora crassa; Similarity: the predicted A. niger protein shows similarity to the putative verprolin related protein of N. crassa. similarities to other protein sequences are due to low com	-0.45269004	-0.8761939	-0.36315826	-1.278585	-0.58974755	-0.95612514
An01g11930	Title: strong similarity to histidinol-phosphate transaminase his3p - Schizosaccharomyces pombe; Catalytic activity: L-histidinol-phosphate + 2-oxoglutarate 3-(imidazol-4-yl)-2-oxopropyl phosphate + L-glutamate.; Function: histidinol-phosphate aminotransf	-0.85244274	-0.83650124	-0.63035446	-1.5443205	-0.6780719	-0.73696554
An02g13190	Title: strong similarity to hypothetical protein 7C14.090 - Neurospora crassa;	-0.6268466	-0.78427136	-0.6288443	-1.57447	-0.8029632	-0.9684891
An02g12930	Title: similarity to tetracycline efflux pump tcrC -Streptomyces aureofaciens; Function: S. aureofaciens tcrC is a tetracycline efflux pump of the major facilitator familiy.; plasma membrane	-0.53484803	-1.0888093	-0.68589145	-1.780082	-0.3900211	-0.82787406
An12g00490	Title: strong similarity to cyclophilin isoform 10 cyp-10 - Caenorhabditis elegans; Catalytic activity: Peptidylproline (omega=180) peptidylproline (omega=0); Remark: Cis-trans isomerization of proline imidic peptide bonds in oligopeptides.	-0.54240733	-0.8065942	-0.7335536	-1.69534	-0.24072427	-1.1969932
An02g00290	Title: strong similarity to hypothetical protein EAA61130.1 - Aspergillus nidulans; Function: putative transcriptional regulator.	-1.0780025	-0.33257538	-0.3870231	-1.4739311	-1.0588937	-0.9740048
An07g03420	Title: similarity to hypothetical protein SPAC17A5.16 - Schizosaccharomyces pombe;	-1.094441	-0.1688362	-0.7102207	-1.6673712	-1.0716172	-1.1874678
An12g00390	Title: strong similarity to hypothetical protein SOM1 - Neurospora crassa;	-1.1814469	-0.3319653	-0.54865843	-1.6670794	-1.0041976	-1.2987703
An16g04790	Title: weak similarity to exo-alpha-sialidase -Trypanosoma cruzi; Similarity: the ORF shows strong similarity to expressed sequence tag an_3044 from Aspergillus niger.	-1.0	-0.469154	-0.29938555	-0.85561013	-0.98894477	-1.1139967
An01g12840	Product: hypothetical protein	-1.3093281	-0.47916782	-0.7004397	-0.83289	-0.96523464	-1.1015381
An02g13360	Title: strong similarity to assembly factor of cytochrome c oxidase Sco1 - Saccharomyces cerevisiae; Remark: the yeast nuclear SCO1 gene is required for the accumulation of subunits 1 and 2 of cytochrome c oxidase complex. Thought to play a role in either	-1.00448	-0.57227606	-0.6298081	-1.0084978	-0.8081969	-0.9916085
An09g02280	Title: similarity to U4/U6 snRNP 52kD protein Prp4 -Saccharomyces cerevisiae; Function: PRP4 of S. cerevisiae is necessary for spliceosome assembly and for splicing of pre-mRNA.; Remark: PRP4 of S. cerevisiae is also known as RNA4 or YPR178w.; Similarity:	-1.0238467	-0.7983662	-0.6265417	-0.8883547	-0.8813554	-1.0627358
An18g04730	Title: strong similarity to hypothetical protein SPCC622.11 - Schizosaccharomyces pombe;	-0.7549744	-0.47244817	-0.28984994	-1.020816	-0.29806104	-0.88896865
An02g03210	Title: similarity to SR-related matrix protein of 160 kD SRm160 - Homo sapiens; Complex: the human SRm160 and a related protein SRm300 (the 300-kD nuclear matrix antigen recognized by mAb B4A11) form a complex that is required for the splicing of specific	-0.74479574	-0.438573	-0.24077639	-1.161234	-0.5966442	-0.854802
An08g04620	Title: similarity to inversin mouse invs - Mus musculus;	-1.0975899	-0.478349	-0.6052167	-1.204067	-0.50510913	-0.99353045
An01g04630	Title: strong similarity to gamma chain precursor of the H+-transporting ATP synthase Atp3 - Saccharomyces cerevisiae; Complex: more in detail, ATP3 is a part of the F1 complex, a water soluble subunit which retain the ATPase activity but not the proton-t	-0.42765203	-0.23062591	-0.3958548	-1.0317785	-0.45449662	-0.42702436
An01g12910	Title: strong similarity to hypothetical protein kinase Kin3 - Saccharomyces cerevisiae; (2.7.1.-)	-0.50696	-0.5025003	-0.63742995	-1.1979394	-0.5145732	-0.27008918
An09g01800	Title: strong similarity to trichothecene 3-O-acetyltransferase TRI101 - Fusarium sporotrichioides; Function: the trichothecene 3-O-acetyltransferase TRI101 from F. sporotrichioides converts isotrichodermol to isotrichodermin.; Function: transfection of T	-0.6047657	-0.50696	-0.49078906	-1.1678841	-0.316114	-0.5317956
An16g02440	Title: strong similarity to hypothetical mlr1518 -Mesorhizobium loti;	-0.89849395	-0.4197933	-0.8297841	-1.1918176	-0.5163103	-0.44148353
An01g10810	Title: strong similarity to high-affinity potassium uptake transporter trk1 - Schwanniomyces occidentalis; Remark: TRK1 is also involved in the control of the membrane potential.; Remark: The TRK1 potassium transporters of the soil yeast Schwanniomyces oc	-0.830075	-0.47643805	-0.6438562	-1.467126	-0.6003926	-0.5025003
An04g01200	Title: strong similarity to 14 kD subunit of ubiquinol--cytochrome c reductase Qcr7 - Saccharomyces cerevisiae; Catalytic activity: (Cytochrome bc1 complex) QH(2) + 2 ferricytochrome c Q + 2 ferrocytochrome c.; Function: S. cerevisiae Qcr7 is a component	-0.6188562	-0.52088696	-0.6897922	-0.8347952	-0.6593591	-0.7322795
An16g02570	Title: strong similarity to gene involved in the regulation of penicillin biosynthesis suAprgA1 -Aspergillus nidulans; Function: the A. nidulans homolog suAprgA1 was isolated as a regulator of penicillin biosynthesis.; Remark: an Aspergillus nidulans stra	-0.6298298	-0.4176323	-0.4990243	-0.782333	-0.5119179	-0.5923387
An02g00850	Title: strong similarity to hypothetical mixed-linked glucanase precursor related protein MLG1 -Neurospora crassa; Remark: putative mixed-linked glucanase but the homologe protein from Neurospora with the similar lenght is not described.; (3.2.1.3)	-0.84703857	-0.3237884	-0.5445766	-0.793857	-0.48364905	-0.7203143
Aspni5_211156_es...	NA	-0.75889313	-0.4314315	-0.89770144	-0.61340594	-0.8146265	-0.6663535
An09g03480	Title: strong similarity to snRNA-associated sm-like protein Lsm2 - Saccharomyces cerevisiae; Complex: S. cerevisiae Lsm subunits form a heteromer with a dougnut shape.; Function: S. cerevisiae Lsm2 binds specifically to the 3'-terminal U-tract of U6 snRN	-0.777043	-0.6097431	-0.6066213	-0.72894424	-0.9491033	-0.50829744
An08g04080	Title: strong similarity to mitochondrial processing peptidase alpha chain MPP - Neurospora crassa; Function: MPP of N. crassa is a mitochondrial processing peptidase, which releases the N-terminal transit peptides from precursor proteins imported into th	-0.7884959	-0.2112087	-0.5364326	-1.0197903	-0.962198	-0.48272434
An16g03910	Title: strong similarity to electron-transfer flavoprotein-ubiquinone oxidoreductase ETF-QO - Homo sapiens; Catalytic activity: reduced ETF + ubiquinone ETF + ubiquinol (ETF=Electron-transferring-flavoprotein).; Cofactor: Iron-sulfur, FAD.; Function: the	-0.60410845	-0.5337204	-0.3615421	-1.31846	-0.8785909	-0.98050666
An07g07810	Title: weak similarity to protein inhibitor of activated STAT protein PIASX - Homo sapiens;	-0.74624336	-0.53051466	-0.457207	-1.1239887	-0.96829104	-0.83650124
An13g00830	Product: hypothetical protein	-0.646363	-0.26303443	-0.6166713	-1.3719689	-0.8797058	-0.7104934
An09g02290	Title: strong similarity to chitin synthase chsE -Aspergillus nidulans; Catalytic activity: UDP-N-acetyl-D-glucosamine + [1,4-(N-acetyl-beta-D-glucosaminyl)]n =UDP + [1,4-(N-acetyl-beta-D-glucosaminyl)](n+1).; Function: chitin synthase chsE of A. nidulans	-0.61488134	-0.40784582	-0.47582573	-1.4006822	-1.1907231	-0.598759
An01g11090	Title: weak similarity to de novo DNA cytosine methyltransferase Dnmt3a from patent WO9967397-A1 - Mus sp.;	-1.2927817	-0.23132549	-1.3561438	-1.7975072	-0.50901365	-0.72698146
An01g02130	Title: similarity to heterokaryon incompatibility protein het-6 - Neurospora crassa; Function: het-6 of N. crassa is involved in the restriction of heterokaryon formation during asexual growth.; Remark: in filamentous fungi, vegetative cell fusion between	-1.4594315	-0.4594316	-1.4893848	-1.719892	-0.43295947	-0.85561013
An02g01640	Title: strong similarity to hypothetical protein EAA58646.1 - Aspergillus nidulans;	-1.1388981	-0.39980292	-1.14823	-1.9428314	-0.5583683	-0.5698556
An11g02050	Title: similarity to ssRNA-binding protein DdRBP1 -Dictyostelium discoideum; Function: RBD (RNA binding) proteins can enhance hybridization of complementary RNAs and may thus mediate the interaction of sense and antisense RNA.; Remark: DdRBP1 is present i	-1.1086535	-0.7517207	-1.0420698	-1.5100933	-0.5261938	-0.8228063
An09g05250	Title: strong similarity to hypothetical protein MVP7.5 - Arabidopsis thaliana; Similarity: shows strong similarity to WD domain (G-beta repeat) resulting in variing similarities to proteins containing such domains.	-1.1926451	-0.747234	-1.0179219	-1.4903256	-0.6615838	-0.38856527
An04g08640	Title: similarity to hypothetical protein YER080w -Saccharomyces cerevisiae;	-1.4947647	-0.4150375	-1.2064508	-1.2428565	-0.55019706	-0.35755205
An08g04150	Title: similarity to mitochondrial ribosomal protein of the large subunit L15 Mrpl10 - Saccharomyces cerevisiae; Remark: YNL284C is the systematic name for MRPL10 of S. cerevisiae.; Similarity: MRPL10 of S. cerevisiae shows similarity to bacterial ribosom	-1.0984111	-0.55302125	-0.8891123	-2.2506814	-0.776078	-0.8152138
An09g06560	Title: questionable ORF; Remark: ORF classified questionable due to implausible gene structure with short, multiple Exons and no significant blastp similarity.	-1.1926451	-0.89690655	-0.61812943	-2.17585	-0.49595752	-0.82312226
An11g09850	Title: weak similarity to OlpB from patent FR2748479-A1 - Clostridium thermocellum; Remark: Similarity is based on repetitive sequence.	-1.3414682	-0.646363	-0.6242347	-1.7520725	-0.6141997	-0.93553644
An16g05640	Title: similarity to hypothetical protein encoded by An11g07160 - Aspergillus niger;	-1.2515388	-0.53051466	-1.1785761	-1.6223563	-0.5701872	-1.1078033
An08g04450	Title: similarity to hypothetical guanosine-diphosphatase - Schizosaccharomyces pombe; Catalytic activity: GDP + H2O = GMP + Orthophosphate.	-1.1894721	-0.67781764	-1.1608996	-1.7168815	-0.5068798	-1.3042315
An02g14760	Product: hypothetical protein	-1.4995711	-0.63285726	-1.0581897	-1.3744888	-0.48542678	-1.2207687
Aspni5_180445_e_...	NA	-1.3959287	-0.73696554	-1.0310268	-1.5849625	-0.63226825	-1.1312445
An08g10580	Product: hypothetical protein	-1.285863	-0.5499752	-0.9191233	-1.885523	-0.6447929	-1.3761058
An06g01550	Title: strong similarity to glucan synthase FKS -Paracoccidioides brasiliensis; Function: 1,3-beta-D-glucan is a fungal cell wall polymer synthesized by the multi-subunit enzyme 1,3-beta-D-glucan synthase.; Function: glycosyl transferase is a membrane pro	-1.0616059	-0.6568768	-1.0274538	-1.8516904	-0.6178079	-1.5579002
An07g01460	Product: hypothetical protein	-1.3923174	-0.91753775	-0.9422845	-1.8524427	-0.37345845	-1.2976806
An08g00270	Title: questionable ORF; Remark: the ORF is questionable due to its suboptimal intron-exon structure and short lenght of only 84 amino acids.	-1.1758498	-0.73696554	-1.0347655	-2.0797272	-0.40599233	-1.3423922
An14g00870	Title: weak similarity to hypothetical protein K06A9.1a - Caenorhabditis elegans;	-1.1454304	-0.80735487	-1.4854268	-2.1154773	-0.73696554	-1.0
An01g13560	Title: strong similarity to poly(A) polymerase la1p - Schizosaccharomyces pombe [truncated ORF]; Catalytic activity: N ATP + {nucleotide}(M) N diphosphate + {nucleotide}(M+N).; Function: the poly(A) polymerase Pla1 from S. pombe creates the 3' poly(A) tai	-1.0395284	-0.7983662	-1.2937312	-1.7983662	-0.8591375	-1.2630345
An08g04170	Product: hypothetical protein	-1.0824622	-0.9719855	-1.210567	-1.9541963	-0.8424588	-1.3103402
An01g05990	Title: similarity to ARS binding protein 2 abp2p -Schizosaccharomyces pombe; Function: abp2 of S. pombe binds the ARS (autonomously replicating sequence) element ars3002 on chromosome III.; Localization: abp2 of S. pombe is likely located within the nucle	-1.4904246	-0.5376567	-1.5125382	-1.8601246	-0.7832282	-1.3817719
An02g13100	Title: weak similarity to transcription activator Ppr1 - Saccharomyces cerevisiae;	-1.321928	-0.66296506	-1.4493074	-1.7813598	-0.84799683	-1.1043366
An02g14290	Title: strong similarity to cephalosporin esterase -Rhodosporidium toruloides; Function: the R. toruloides cephalosporin esterase hydrosyses the acetyl estyl bond on the 10-position of the antibiotic cephalosporin C, producingDeacetylcephalosporin and ace	-1.490245	-0.66292274	-1.5672209	-1.8445007	-0.8858588	-1.1736139
An04g07555	Product: hypothetical protein	-1.0443941	-0.31194395	-1.436099	-1.5849625	-1.0752882	-1.2387868
An01g04470	Title: similarity to hypothetical protein YGL131c -Saccharomyces cerevisiae; Similarity: although some regions of the predicted protein are very similar to S. pombe SPAC3H1. 12c, other regions are absolutely not conserved.; Similarity: the predicted prote	-0.92735475	-0.3157814	-1.2073827	-1.6182666	-1.1060634	-1.2312264
An11g10100	Title: strong similarity to hypothetical protein EAA60784.1 - Aspergillus nidulans;	-0.9537116	-0.31832427	-1.1325046	-1.7716055	-1.0460696	-1.4673051
An08g04670	Title: strong similarity to hypothetical sugar transporter encoded by DRA0271 - Deinococcus radiodurans;	-1.2129937	-0.33257538	-1.1898246	-1.959358	-0.9358697	-1.2370392
Aspni5_46294_fge...	NA	-1.2577978	-0.34103686	-1.0931094	-1.7964666	-0.7655347	-1.2016339
An16g03060	Title: strong similarity to DNA-directed DNA polymerase epsilon Pol2 - Saccharomyces cerevisiae; Function: POL2 of S. cerevisiae is the catalytic subunit A of the DNA polymerase epsilon, essential for DNA replication and involved in DNA nucleotide excisio	-1.4114263	-0.65486455	-0.52491516	-1.0443941	-1.6900445	-0.79054666
An14g03790	Title: strong similarity to sec1-like protein -Loligo pealei; Function: Microinjection of Sec1 from L. pealei into the presynaptic terminal of the giant synapse inhibited evoked neurotransmitter release, but this effect was prevented by coinjecting the cy	-1.1552782	-0.7567288	-0.36257005	-0.8797058	-1.5260689	-0.66296506
An14g01050	Title: similarity to serine/threonine protein kinase Yak1 - Saccharomyces cerevisiae; Catalytic activity: ATP + a Protein = ADP + a Phosphoprotein; Function: Yak1p functions as a negative regulator of the cell cycle in S. cerevisiae.; Remark: Yak1 acts do	-1.4329594	-0.05549507	-0.75336	-0.90270275	-1.2954559	-0.6520767
An08g08890	Title: similarity to hypothetical protein Rv1619 -Mycobacterium tuberculosis;	-1.6951455	-0.9284468	-0.3103401	-1.2223924	-0.4238077	-0.7711813
An03g04350	Product: hypothetical protein; Remark: blast hits result from repetitive sequences.	-1.3316075	-0.9175785	-0.70054126	-1.0585704	-0.577741	-0.45061165
An11g04670	Title: strong similarity to DNA helicase QDE-3 -Neurospora crassa [putative frameshift]; Function: the QDE-3 protein from N. crassa is involved in the phenomenon of posttranscriptional gene silencing (PTGS), which occurs when a transgene is introduced int	-1.3761486	-0.77578485	-0.35755205	-1.1410923	-0.5673684	-0.5355965
An16g08680	Title: similarity to hypothetical protein CC3654 -Caulobacter crescentus;	-1.8133535	-1.089341	-0.018139493	-1.4620922	-1.2244216	-0.6944549
An07g08970	Product: hypothetical protein; Similarity: blast hits are caused by repetetive sequence motives.	-2.1738296	-1.2544212	-0.5879463	-1.1403213	-1.0335525	-0.8218545
An02g07890	Product: transcription factor pacC-Aspergillus niger; Gene-ID: pacC; Mapping: pacC from A. niger is mapped to chromosome IV (LG IV); see list from DSM, PUBMED 8709960.; Remark: identical to pacC A. niger patent WO9925735-A1.; Remark: the Aspergillus PacC	-1.9068905	-1.2223924	-0.34792334	-1.1744977	-1.1219906	-0.5849625
An01g05620	Title: strong similarity to lipase LipP -Pseudomonas sp.; Function: Pseudomanas sp. lipP has a 1,3-positional specificity toward triolein and uses p-Nitrophenyl esters of fatty acids with short to medium chains (C4 and C6) as substrate.; (3.1.1.-)	-0.43063435	-0.11103134	-1.2016339	-0.96152586	-0.5454341	-0.90270275
An01g09240	Title: weak similarity to integral membrane protein PTH11 - Magnaporthe grisea; Remark: PTH11 is a pathogenicity gene predicted to encode a novel transmembrane protein. pth11 mutants are nonpathogenic and it is suggested that the protein is volved in host	-0.722466	0.06140053	-0.6903155	-1.2515388	-1.0324215	-1.0274807
An12g08420	Product: hypothetical protein	-0.3785116	-0.11547721	-0.80255395	-1.1561192	-0.62560457	-0.8797058
An04g01230	Title: strong similarity to hypothetical ECM33 homolog SPCC1223.12c - Schizosaccharomyces pombe; Remark: a splice site was detected upstream of the START codon.	-0.33053985	-0.22304787	-0.9696117	-1.3797714	-0.6622356	-0.99064875
An17g01650	Title: weak similarity to En/Spm-like transposon protein PDF1 - Arabidopsis thaliana;	-0.61119556	-0.11325052	-0.76400477	-1.4399318	-0.6839044	-1.0753452
An01g09550	Title: similarity to hypothetical dihydrolipoamide dehydrogenase Rv2713 - Mycobacterium tuberculosis; (1.-.-.-)	-0.49476475	-0.05889372	-0.48542678	-0.91253716	-0.7104934	-0.9358697
An04g03350	Title: similarity to ras1 activating gene ral2p -Schizosaccharomyces pombe; Function: Ral2 from S. pombe probably is a GDP - GTP exchange factor for Ras1; Phenotype: deletion mutant shows no response to the mating pheromone, but their vegetative growth wa	-0.46094996	-0.35783502	-0.6078794	-0.9708537	-0.43849644	-1.018589
An15g01510	Title: strong similarity to P-type ATPase Drs2 -Saccharomyces cerevisiae; Function: the S. cerevisiae Drs2 protein is a magnesium dependent enzyme that catalyzes the hydrolysis of ATP coupled with the transport of calcium . It is involved in the late Golg	-0.38137534	-0.31598705	-0.48804435	-1.1708071	-0.63999194	-1.1443087
An12g07600	Title: weak similarity to protein SEQ ID NO: 2310 from patent US6562958-B1 - Acinetobacter baumannii;	-0.3909461	-0.151217	-1.1796644	-0.9603796	-1.2917662	-0.8315524
An12g08590	Title: similarity to hypothetical protein YFR011c -Saccharomyces cerevisiae;	-0.10114549	-0.34412464	-0.9968208	-0.94620615	-0.8335995	-0.5844004
An05g00400	Title: weak similarity to amphiphysin IIc1 - Homo sapiens [truncated ORF]; Remark: N-terminally truncated ORF due to end of contig.; Similarity: similarity of the predicted A. niger protein to DNA-directed RNA polymerase and various other protein sequence	-0.049951788	-0.58070046	-0.76563996	-0.76056856	-0.89950097	-0.6175112
An18g06090	Title: similarity to EST an_3223 - Aspergillus niger;	-0.26303443	-0.20645086	-0.80735487	-1.1154772	-0.96829104	-1.0
An09g05630	Title: strong similarity to hypothetical protein encoded by gene B18D24.80 - Neurospora crassa; Similarity: the ORF overlaps with the A. niger EST NO:4130.	-0.25396836	-0.3571222	-0.85196817	-1.1786761	-0.9738572	-0.9305617
An08g03690	Title: strong similarity to ADP-ribosylation factor arf1 - Ajellomyces capsulatus; Function: ARF-GDP causes COPI dissociation and stimulates the formation of retrograde transport structures that recycle Golgi membrane back to the ER.; Function: human and	-0.1456647	-0.37206364	-0.8585996	-0.8427147	-0.9325451	-1.027858
An10g00480	Title: similarity to hypothetical GPI-anchor biosynthesis protein PIG-F related protein CAD70892.1 -Neurospora crassa;	-0.47883415	-0.6545034	-0.8625996	-1.2745072	-1.2648276	-0.20129229
An12g00540	Product: hypothetical protein	-0.4909864	-0.4360991	-0.46190417	-1.2016339	-1.6322683	-0.6780719
An16g02150	Title: strong similarity to hypothetical protein SPBC1685.14c - Schizosaccharomyces pombe;	-0.90046436	-0.75187725	-0.62855184	-1.2751462	-1.5822734	-0.90143615
An18g00150	Product: hypothetical protein	-0.63226825	-0.6571123	-0.8744691	-1.0	-1.2479275	-0.83399004
An12g00410	Title: strong similarity to RNA binding protein 47 RBP47 - Nicotiana plumbaginifolia; Localization: RBP47 of N. plumbaginifolia is localized in the nucleus.; Remark: RBP47 of N. plumbaginifolia does not stimulate mRNA splicing.; Remark: in vivo UV crossli	-0.7279204	-0.96540135	-0.65883887	-1.0093077	-1.4220797	-0.7672481
An18g04740	Title: questionable ORF;	-0.2895066	-0.72436553	-0.5849625	-0.80735487	-0.7004397	-0.6589631
An02g13220	Title: strong similarity to lysophospholipase phospholipase B - Penicillium notatum; Catalytic activity: Lysophospholipases convert 2-lysophosphatidylcholine + H(2)O to glycerophosphocholine + a fatty acid anion.; Function: P. notatum phospholipase B has	-0.30699444	-0.7435389	-0.6476801	-0.93777907	-0.6069143	-0.32040018
An04g04030	Product: hypothetical protein	-0.17333156	-0.7004397	-0.3985494	-0.95419633	-0.830075	-0.26303443
An02g03000	Title: weak similarity to B-type cyclin - Nicotiana tabacum; Similarity: the ORF encoded protein shows significant similarity to S. pombe SPCC4G3. 13c and to mammalian AMFR, but this proteins are functionally not characterized.	-0.104210995	-0.6678555	-0.42819574	-1.1421524	-1.1205128	-0.7169279
An08g10360	Title: strong similarity to nuclear pore complex associated protein TPR - Homo sapiens; Remark: the human TPR protein seems a general constituent of the intranuclear filaments attached to the nucleoplasmic annulus of the nuclear pore complex (NPC) in dive	-0.24016443	-0.62464046	-0.33697867	-0.6926074	-1.0404391	-0.7745557
An12g09150	Title: strong similarity to sequence 419 from patent WO0100842-A - Corynebacterium glutamicum; Remark: strong similarity to Corynebacterium glutamicum sequence 419 from Patent WO0100842-A/419.; Similarity: belongs to the nitrilotriacetate monooxygenases.;	-0.86139476	-0.49642584	-0.7614445	-0.2785355	-1.4629719	-0.5530784
An08g00310	Title: strong similarity to septin aspD -Aspergillus nidulans; Function: aspD of A. nidulans belongs to the highly conserved septin family of presumably cytoskeletal proteins involved in cytokinesis and morphogenesis.; Remark: all known A. nidulans septin	-0.61071426	-0.47292766	-0.93134356	-0.32311502	-1.3529476	-0.6288909
An04g07380	Title: strong similarity to hypothetical peptidase 48 family protein SPAP14E8.04 - Schizosaccharomyces pombe [truncated ORF]; Remark: see reference PubMed 10375630 for details on phenotype of S. cerevisiae YKR087c deletion mutant.; Remark: the ORF is C-te	-0.5268596	-0.6392527	-1.1171836	-0.4209502	-1.2757679	-0.65927434
An15g03710	Title: weak similarity to hypothetical transcription regulator meaB - Aspergillus nidulans;	-0.16952522	-0.594844	-0.8034238	-0.7427106	-1.345387	-0.4840567
An02g04520	Title: strong similarity to H+-transporting ATP synthase delta chain precursor Atp5 - Saccharomyces cerevisiae; Catalytic activity: ATP + H(2)O ADP + phosphate.; Similarity: strong similarity to family of H+-transporting ATP synthases.; Similarity: the OR	-0.3660066	-0.61426425	-0.82209814	-0.42256263	-1.0923079	-0.8297613
An11g10320	Title: strong similarity to cytoskeleton assembly control protein homolog Sla2 - Saccharomyces cerevisiae; Function: the S. cerevisiae SLA2 protein is required for cellular morphogenesis and polarization of cortical cytoskeleton.; Remark: SLA2 of S. cerev	-0.45734832	-0.75744474	-0.6346777	-0.6948591	-1.2131904	-0.69486004
An01g06240	Title: similarity to SWI/SNF complex subunit BAF60a - Mus musculus; Function: SWI/SNF is a chromatin-remodeling complex.; Function: yeast SWI/SNF complex is required for transcriptional activation by the glucocorticoid receptor.; Remark: the Exon-Intron s	-0.4186578	-0.33703494	-0.7422262	-0.50385463	-0.93155265	-0.5317732
An15g03030	Title: strong similarity to hypothetical protein B7F18.200 - Neurospora crassa;	-0.1736481	-0.26406166	-0.839764	-0.37253278	-0.8306007	-0.5714667
An17g00900	Title: strong similarity to protein Spt4 -Saccharomyces cerevisiae; Cofactor: SPT4 of S. cerevisiae requires metal binding for its function.; Complex: SPT4 and SPT5 form a complex that does not contain SPT6.; Function: SPT4 of S. cerevisiae is involved in	-0.40921834	-0.5891648	-0.4921705	-0.36362496	-1.0691102	-0.47825736
An12g07510	Title: similarity to secreted protein #70 from patent WO9925825-A2 - Homo sapiens;	-0.2576296	-0.46699354	-0.6397856	-0.41128388	-1.043085	-0.4617051
An02g10790	Title: strong similarity to proteasome 20S subunit Pre6 - Saccharomyces cerevisiae; Complex: the eukaryotic proteasome core forms a highly ordered ring-like complex consisiting of 28 distinct subunits. the S. cerevisiae homolog Pre6p is the alpha-4 subuni	-0.16992499	-0.92599934	-0.82864296	-0.4162484	-1.5765532	-0.9798666
An17g00560	Title: strong similarity to peripheral membrane protein required for vacuolar protein sorting Vps17 -Saccharomyces cerevisiae; Complex: Biochemical cross-linking studies demonstrated that Vps5p and Vps17p physically interact.; Function: S. cerevisiae Vps1	-0.131619	-0.81065756	-0.7906917	-0.48055488	-1.4160335	-0.72752583
An02g01710	Title: weak similarity to hypothetical protein CAD70407.1 - Neurospora crassa [truncated ORF]; Remark: the ORF is truncated due to the border of contig.	-0.3189347	-0.77114916	-0.979667	-0.31978515	-1.3499458	-0.7045507
An08g03190	Title: strong similarity to tubulin beta chain beta-tubulin - Aspergillus flavus; Complex: tubulin is the major constituent of microtubules. tubulin is a dimer, which consists of an alpha- and beta-chain.; Function: the A. flavus homolog beta-tubulin is t	-0.69052047	-0.8793802	-1.1351663	-0.56507987	-1.5291401	-0.8598458
An08g12220	Title: similarity to T-2 toxin biosynthesis protein TRI7 - Fusarium sporotrichioides; Function: TRI7 of F. sporotrichioides is required for acetylation of the oxygen on C-4 of T-2 toxin.; Pathway: TRI7 of F. sporotrichioides contributes in the trichothece	-0.47930077	-1.2019963	-1.2716938	-0.6446688	-1.1062849	-0.6002417
An01g09740	Title: similarity to beta-hydroxybutyryl-CoA dehydrogenase hbd - Clostridium acetobutylicum; Catalytic activity: (S)-3-hydroxybutanoyl-CoA + NADP(+) = 3-acetoacetyl-CoA + NADPH.; Pathway: Beta-hydroxybutyryl-CoA dehydrogenase of C. acetobutylicum belongs	-0.5145732	-1.0473057	-1.0874628	-0.4150375	-1.0614005	-0.96252525
An01g11340	Title: strong similarity to methionyl aminopeptidase Map1 - Saccharomyces cerevisiae; Catalytic activity: release of N-terminal amino acids, preferentially methionine, from peptides and arylamides.; Remark: deletion of the yeast MAP1 gene is not lethal, s	0.0	-0.7983662	-1.3719689	-1.1154772	-1.2326608	-0.5711567
An04g01690	Title: similarity to hypothetical precursor of glycoprotein X - equine herpesvirus 1; Remark: similarity only over alanine, threonine and serine rich regions.	-0.03368317	-1.0193653	-1.0114957	-0.96047163	-1.5576121	-0.8109662
An04g07080	Title: similarity to hypothetical protein SPBC2G5.01 - Schizosaccharomyces pombe;	-0.043995876	-0.6956249	-1.1040499	-0.90365607	-1.4404042	-0.7997014
An07g03390	Title: similarity to hypothetical protein SPBC342.06c - Schizosaccharomyces pombe;	-0.7378783	-1.6471189	-0.32515615	-0.91411185	-0.8787865	-0.4746804
An01g01900	Title: strong similarity to mitomycin C translocase mct - Streptomyces lavendulae; Function: Mct is a component of a novel drug export system specific to the mitomycins. Mct encodes a hydrophobic polypeptide that has significant amino acid sequence simila	-0.97490895	-1.1898246	-0.7192636	-1.1959202	-0.7162071	-0.45016575
An04g00390	Title: strong similarity to chromatin-remodeling complex protein Sfh1 - Saccharomyces cerevisiae; Complex: in S. cerevisiae, SFH1 interacts functionally and physically with an essential Snf2p paralog in a novel nucleosome-restructuring complex called RSC	-1.0911479	-0.89812034	-0.25550076	-1.1532463	-1.09586	-0.46998298
An14g03960	Product: hypothetical protein	-0.8589077	-0.82362	-0.45551127	-1.0715941	-0.9029523	-0.41863975
An07g08750	Title: weak similarity to protein OlpB from patent FR2748479-A1 - Clostridium thermocellum; Similarity: the predicted A. niger protein shows also similarity to different proline, glutamic acid and glutamine rich structural proteins, like Neurofilament tri	-0.7809902	-1.2954559	-0.15527824	-0.5210282	-0.7280875	-1.2739227
An04g07330	Title: strong similarity to mitochondrial ribosomal protein of the large subunit L12 - Homo sapiens; Function: human MRPL12 is thought to act as a translational regulator of mitochondrial mRNAs.; Remark: the 3'UTR of the predicted A. niger protein is cove	-0.73749304	-1.0328239	-0.05478007	-0.48580018	-0.6053526	-0.72088253
An11g09670	Title: strong similarity to cytoplasmic ribosomal protein of the small subunit S27 - Homo sapiens; cytoplasm	-0.58163637	-0.94907606	-0.10702295	-0.38267693	-0.62598747	-1.0590659
An03g03590	Title: strong similarity to regulator protein Spt10 - Saccharomyces cerevisiae; Function: SPT10 of S. cerevisiae affects transcription at Ty1 elements, at PHO5,STE6 and ADH2.; Function: SPT10 of S. cerevisiae is a global transcriptional repressor of core	-0.89566326	-1.0402639	-0.19379693	-0.7543476	-0.3397761	-0.84212035
An08g10480	Title: strong similarity to cytoplasmic ribosomal protein of the large subunit L7 - Schizosaccharomyces pombe; Remark: L7a is the third largest protein in the 60s subunit.; Similarity: belongs to the l7ae family of ribosomal proteins.; cytoplasm	-0.9714348	-1.2921301	-0.2734542	-0.17107724	-0.743247	-0.9147303
An01g00140	Title: similarity to trithorax related protein Bre2 - Saccharomyces cerevisiae; Remark: Bre2 from S. cerevisiae is a subunit of a complex associated with Set1.; Similarity: Bre2 from S. cerevisiae is a member of the trxG gene super family, some human homo	-0.6566982	-1.4203317	-0.4150375	-0.3719688	-0.5986374	-0.6040713
An14g00540	Title: strong similarity to alpha-adaptin C - Mus musculus; Remark: coat proteins of approximately 100-kD (adaptins) are components of the adaptor complexes which link clathrin to receptors in coated vesicles.	-0.870309	-1.0588937	-0.18088715	-0.5180315	-1.154577	-0.62127626
An14g06870	Title: strong similarity to ribonucleotide reductase suc22p - Schizosaccharomyces pombe; Catalytic activity: ribonucleotide reductases catalyse 2'deoxyribonucleoside diphosphate + oxidized thioredoxin + H(2)O ribonucleoside diphosphate + reduced thioredox	-0.7147698	-0.5787839	-0.36957344	-0.16635843	-1.041601	-0.29987115
An07g09110	Title: similarity to monooxygenase VioC -Chromobacterium violaceum; Function: the monooxygenase VioC is involved in late steps of violacein biosynthesis.; Remark: the violacein biosynthetic gene cluster spans eight kilobases and is comprised of the four g	-0.71887	-0.67074233	-0.3174571	-0.46805593	-0.913075	-0.41018808
An02g01580	Title: strong similarity to vesicular transport protein SEC17 - Pichia pastoris; Function: SNAP proteins activate and recycle SNARE proteins by serving as adaptors between SNAREs and the cytosolic chaperone NSF.; Function: SNAP proteins play an essential	-0.5300626	-0.5227163	-0.32061592	-0.40615153	-0.9020953	-0.61990994
An01g05510	Title: strong similarity to GABA-A receptor epsilon-like subunit - Homo sapiens; Complex: Arp2/3 complex 34 kD subunit belongs to a complex composed of arp2, arp3, p41-arc, p34-arc, p21-arc,p20-arc and p16-arc.; Function: Arp2/3 complex 34 kD subunit form	-0.55374384	-0.6307186	-0.43805614	-0.3040187	-0.8354093	-0.51256156
An07g08220	Title: strong similarity to clathrin associated epsin 2A - Homo sapiens; Complex: human epsin 2 interacts with clathrin,Eps15 and the clathrin adaptor AP-2.; Function: high overexpression of human green fluorescent protein-epsin 2 mislocalizes components	-0.6599066	-0.7485478	-0.28260577	-0.28930202	-0.6486834	-0.5219738
An07g06900	Title: similarity to hypothetical protein CAD70537.1 - Neurospora crassa;	-0.56187886	-0.60145056	-0.15754128	-0.50696	-0.6571123	-0.5655971
An08g06410	Title: strong similarity to actin-like protein Arp2 - Saccharomyces cerevisiae [truncated ORF]; Complex: Arp2 of S. cerevisiae is subunit of the Arp2/3 protein complex which is conserved from yeast to man.; Complex: in S. cerevisiae the complex is compose	-0.8311555	-0.75961506	-0.8727378	-0.35446206	-0.99940246	-4.0757045E-4
An18g06210	Title: strong similarity to acetylornithine deacetylase argE - Escherichia coli; Catalytic activity: N2-acetyl-L-ornithine + H2O = acetate + L-ornithine.; Pathway: urea cycle and metabolism of amino groups.; Remark: the E. coli argE-encoded N-acetyl-L-orn	-0.9780258	-0.3383017	-1.0808016	-0.46502334	-0.5863695	-0.23942856
An04g06080	Title: similarity to Rab6 GTPase activating protein GAPCenA - Homo sapiens; Complex: human GAPCenA interacts with Rab6,cytosolic gamma-tubulins and is associated with the centrosome.; Function: human GAPCenA is a GAP specifically active in vitro on Rab6,	-0.776979	-0.47400448	-1.2217222	-0.31717747	-0.6316623	-0.49139568
An08g08550	Title: strong similarity to DNA topoisomerase II top2 - Aspergillus nidulans; Function: top2 acts both as an enzyme and a structural component of the nuclear matrix where it regulates the topological states of DNA by transient cleavage, strand passing and	-0.6543311	-0.64437175	-0.8566507	-0.4463038	-0.5600645	-0.20540833
An08g04410	Title: strong similarity to hypothetical 14 kD subunit of NADH:ubiquinone reductase - Neurospora crassa; Catalytic activity: NADH + ubiquinone NAD(+) + ubiquinol.; Remark: identical to Aspergillus niger EST AN05D07.	-0.4998259	-0.41258618	-1.1075107	-0.442023	-0.6198056	-0.1572225
An14g03590	Title: similarity to nucleolus-cytoplasm shuttle phosphoprotein Nopp140 - Rattus norvegicus; Function: Nopp 140 functions as a transcriptional activator .; Localization: Nopp140 from R. norvegicus shuttles on tracks between nucleolus and cytoplasm.; Remar	-1.1538053	-1.2035334	-1.3834355	-0.1350432	-0.7040152	-0.52211475
An01g05470	Title: strong similarity to hypothetical protein F14J16.17 - Arabidopsis thaliana;	-1.0944647	-0.96284705	-0.99677616	-0.54020905	-0.6899786	-0.3649968
An03g02260	Title: similarity to homeostasis and adaptation protein sequence SEQ ID NO:228 from patent WO200100842-A2 -Corynebacterium glutamicum; Function: the matched gene encode a C. glutamicum homeostasis and adaptation (HA) protein.; Remark: no further informati	-0.69395804	-1.3059658	-0.8799808	-0.50095654	-0.7444579	-0.22733828
An08g08710	Title: strong similarity to aminotriazole resistance protein Atr1 - Saccharomyces cerevisiae; Function: ATR1 is a S. cerevisiae gene encoding a transmembrane protein required for aminotriazole resistance.; Induction: ATR1 transcription is induced by amino	-0.57423615	-1.2995603	-1.0159415	-0.2954559	-0.7104934	-0.33984998
An07g06730	Title: strong similarity to cut3p -Schizosaccharomyces pombe; Complex: cut3/SMC4 of S. pombe is a subunit of the SMC (structural maintenance of chromosomes) complex. SMC and non-SMC subunits form the condensin complex, which has supercoiling activity.; Fu	-0.7982316	-0.8266579	-1.0117007	-0.11832	-0.94071597	-0.4545659
An15g05930	Title: strong similarity to EST an_3119 -Aspergillus niger; Remark: A. niger EST an_3119 has the database entry number EMBLEST:BE758865.; Similarity: additionally, the ORF overlaps with a short part of A. niger EST (EMBLEST:BE759083) an_3391.	-0.537965	-0.75336	-1.1761111	-0.010416581	-0.79674685	-0.7256058
An02g09460	Title: strong similarity to vacuolar segregation protein Pep7 - Saccharomyces cerevisiae; Complex: S. cerevisiae Pep7 (Vac1) genetically and physically interacts with the activated, GTP-bound form of Vps21, a Rab GTPase that functions in Golgi-to-endosome	-0.8219294	-0.81174576	-1.2849339	0.0077332463	-0.86361897	-0.74247205
An01g13370	Title: weak similarity to putrescine N-methyltransferase NsPMT1 - Nicotiana sylvestris; Similarity: shows similarity to N-terminus only of several N-methyltransferase of Nicotiana spec.	-0.91256434	-1.1023452	-1.0342208	-0.41881827	-1.1544325	-0.70991755
An09g01810	Title: strong similarity to ketoreductase from patent EP918090-A - Saccharomyces cerevisiae; Function: enzyme is capable of reducing a variety of alpha-ketolactones, alpha-ketolactams and diketones.	-0.85754967	-1.0137097	-0.7110614	-0.52044916	-1.1471746	-0.68204427
An13g00310	Title: strong similarity to condensin complex component cnd2p - Schizosaccharomyces pombe; Complex: the S. pombe homolog cnd2 is a subunit of the condensin complex which promotes mitotic chromosome condensation. The condensin complex contains two SMC (str	-1.0977497	-0.84170634	-0.6934265	-0.36769876	-0.9617525	-0.5673899
An13g00660	Title: similarity to L-fucose dehydrogenase FDH -Pseudomonas sp.; Catalytic activity: L-fucose dehydrogenase converts a D-threo-aldose + NADP(+) to a D-threo-aldono-1,5-lactone + NADPH.; Function: Pseudomonas FDH is involved in carbohydrate utilisation.;	-1.0281146	-0.9027301	-0.84646696	-0.068047814	-1.1154772	-0.68924814
An04g04680	Title: strong similarity to sequence 29 from patent WO0100842-A - Corynebacterium glutamicum; Remark: this ORF represents an putative FAD dependent monooxygenase.; Similarity: belongs to the tetracycline 6-hydroxylase family.; (1.14.13.7)	-0.9648962	-0.2276674	-0.270221	-0.6557355	-0.62632155	-0.3764423
An11g10680	Title: weak similarity to largest subunit of DNA-directed RNA polymerase II RPB1 - Mastigamoeba invertens; Remark: similarity to extensin-like proteins, which is based mainly on prolines.	-0.49780166	-0.057523705	-0.32617196	-0.5496871	-0.740708	-0.5251974
An15g04300	Title: strong similarity to hypothetical protein encoded by EAA61985.1 - Aspergillus nidulans;	-0.56187886	-0.29956028	-0.80735487	-0.8171359	-0.3985494	-0.19264507
An01g12970	Title: similarity to hypothetical protein T24H10.2 -Caenorhabditis elegans; Similarity: the ORF shows strong similarity to expressed sequence tag seq id no:6160 of patent WO200056762-A2 from Aspergillus oryzae.	-0.7570232	-0.17508669	-0.86875546	-0.70764506	-0.65293926	-0.3985494
An05g00270	Product: hypothetical protein	-0.4360991	-0.23132549	-1.0473057	-0.5849625	-0.32192808	-0.55942744
An16g05510	Title: similarity to galactosyltransferase-associated protein kinase - Mus musculus; Function: galactosyltransferase-associated protein kinase of M. musculus acts as a negative regulator of the normal cell cycle progression. In vitro, this protein kinase	-0.47393113	-0.06413032	-0.8930847	-0.6438562	-0.48542678	-0.6780719
An13g02300	Title: similarity to sterigmatocystin synthesis transcription regulator aflR - Aspergillus nidulans; Similarity: the predicted A. niger ORF contains a fungal Gal4 type Zn(2)-Cys(6) DNA-binding motif.; nucleus	-0.38479	-0.3117563	-1.0522989	-0.854705	-0.5342946	-0.56944615
An02g01740	Title: strong similarity to mitochondrial phenylalanine--tRNA ligase alpha subunit Msf1 -Saccharomyces cerevisiae; Catalytic activity: ATP + L-phenylalanine + tRNA(Phe) AMP + diphosphate + L-phenylalanyl-tRNA(Phe).; Remark: alternate name for S. cerevisia	-0.24636191	-0.37823898	-0.76307476	-0.6414989	-0.38154292	-0.46479332
An04g04050	Title: similarity to hypothetical protein dnajp -Schizosaccharomyces pombe;	-0.39592868	-0.50901365	-0.7776076	-0.7198921	-0.36923385	-0.6280312
An08g05450	Title: strong similarity to multidrug resistance protein atrD - Aspergillus nidulans; Function: atrDp is involved in protection against cytotoxic compounds.; plasma membrane	-0.55942744	-0.12553085	-0.5170584	-0.47393113	-0.27008918	-0.6896599
An15g01220	Product: hypothetical protein	-0.5810475	-0.0506261	-0.64218736	-0.85371053	-0.2336724	-0.68879825
An07g03740	Title: strong similarity to hypothetical protein SPAC25H1.07 - Schizosaccharomyces pombe; Similarity: the ORF also shows strong similarity to the probable membrane protein YCL045c of S. cerevisiae.	-0.34879872	-0.1993715	-0.38407597	-0.53356636	-0.55585486	-0.15860467
An01g04300	Title: strong similarity to protein fragment SEQ ID NO:54638 from patent EP1033405-A2 - Arabidopsis thaliana;	-0.18676348	-0.19911373	-0.6473093	-0.4975599	-0.3568776	-0.17645492
An08g06550	Title: strong similarity to subunit VIII of ubiquinol--cytochrome c reductase - Saccharomyces cerevisiae; Catalytic activity: QH2 + 2 Ferricytochrome c = Q + 2 Ferrocytochrome c.; Pathway: ubiquinol cytochrome c reductase, also called complex III, is part	-0.3350581	-0.42629898	-0.18674126	-0.18351658	-0.20921373	-0.21204615
An14g06100	Title: strong similarity to hypothetical protein BAC71605.1 - Streptomyces avermitilis;	-0.6951454	-0.16349874	-0.1604647	-0.32192808	-0.32192808	-0.3561438
An01g13540	Title: strong similarity to suppressor of nda4 mutation sna41p - Schizosaccharomyces pombe [putative frameshift]; Remark: Sna41 from S. pombe is involved in DNA replication and may play some roles in the regulation of DNA replication by the MCM proteins.;	-0.5799339	-0.17500961	-0.21906032	-0.44792584	-0.3799208	-0.26982355
An01g07500	Title: strong similarity to hypothetical protein CAF06125.1 - Neurospora crassa;	-0.60649496	-0.37306628	-0.51570797	-0.25128976	-0.11806324	-0.495498
Aspni5_196922_es...	NA	-0.6176578	-0.3075489	-0.45209184	-0.06152692	-0.29426333	-0.6291792
An07g07210	Title: similarity to peroxisome assembly factor Pex15 - Saccharomyces cerevisiae; Function: S. cerevisiae PEX15 is required for peroxisome biogenesis.; Localization: S. cerevisiae PEX15 is an integral peroxisomal membrane protein.; Remark: alternative nam	-0.18942621	-0.4417324	-0.30312085	-0.59662163	-0.47080848	-0.9392797
An16g03490	Title: similarity to transcription repressor Rgm1 -Saccharomyces cerevisiae; Phenotype: overexpression of RGM1 gene greatly impairs cell growth.; Remark: a splice site was detected upstream of the START codon.; Remark: the synonym for Rgm1 from S. cerevis	-0.4150375	-0.18057224	-0.21150409	-0.68449813	-0.42884326	-0.86249644
An02g04120	Title: similarity to protein SEQ ID NO:13148 from patent EP1074617-A2 - Homo sapiens;	-0.4507072	-0.42021772	-0.19157761	-0.6293566	-0.62572545	-0.81828904
An16g07410	Title: strong similarity to mitochondrial F1-ATPase alpha-subunit Atp1 - Saccharomyces cerevisiae; Remark: in S. cerevisiae three copies of the ATP1 gene exist on Chr. II within a 20kb region.; localisation:mitochondrion; (3.6.3.14)	-0.18620306	-0.2855697	-0.24169077	-0.4859224	-0.47179917	-0.599738
An08g07500	Title: questionable ORF;	-0.22239241	-0.06711422	-0.4594316	-0.32192808	-0.5145732	-0.66296506
An04g01060	Title: weak similarity to olfactory receptor OR5D4 -Homo sapiens;	-0.1312445	-0.5025003	-0.3850249	-0.21956636	-0.511899	-0.30610314
An01g08130	Title: strong similarity to hypothetical protein SPAC23G3.05c - Schizosaccharomyces pombe; Remark: expression of RAX1 from S. cerevisiae is required for the delivery of Rax2-GFP to the cell surface (see PUBMED entry 11110666).; Similarity: the predicted A	-0.21688595	-0.44278255	-0.4111955	-0.27097014	-0.58358383	-0.52923673
An18g02130	Title: strong similarity to small subunit of transcription initiation factor TFIIF Tfg3 - Saccharomyces cerevisiae; Complex: TFG3 of S. cerevisiae forms part of the heterotrimeric TFIIF.; Function: TFG3 of S. cerevisiae is a nonessential stimulating subun	-0.26229095	-0.30812234	-0.4952456	-0.2543825	-0.7128902	-0.5054529
An04g01730	Title: strong similarity to ubiquitin fusion degradation protein Ufd2 - Saccharomyces cerevisiae; Pathway: involved in N-terminal ubiquitin fusion degradation proteolytic pathway (UFD pathway).; Remark: yeast protein appears to influence the formation and	-0.14581805	-0.37268287	-0.30021533	-0.11674154	-0.3629721	-0.6669966
An16g08550	Title: strong similarity to ATP synthase coupling factor (F0) subunit e Tim11 - Saccharomyces cerevisiae; Complex: Tim11p of S. cerevisiae is part of the F0 complex of the proton-transporting mitochondrial ATP synthase.; Function: Tim11p of S. cerevisiae	-0.9174088	-0.81756955	-0.65192604	-0.93100953	-0.48078477	-0.873124
An04g08750	Title: strong similarity to hypothetical protein EAA61357.1 - Aspergillus nidulans; Similarity: shows only partial similarity at the aminoterminus.	-0.96152586	-1.0	-0.6495716	-0.94607294	-0.46889034	-1.016348
An08g11660	Title: similarity to kinesin light chain KLC -Plectonema boryanum [putative sequencing error]; Remark: a putative sequencing error results in an frameshift.; putative sequencing error	-0.7062688	-1.1890339	-1.0	-0.75002176	-0.63226825	-0.830075
An14g03660	Title: strong similarity to protein fragment SEQ ID NO:22357 from patent EP1033405-A2 - Arabidopsis thaliana; Remark: the matching coding sequence was isolated by RT-PCR on all of the mRNA from A. thaliana.; Remark: there are no further informations about	-1.407658	-1.2730185	-0.9266833	-0.5486207	-0.25873423	-0.8673622
An14g01720	Product: hypothetical protein; Similarity: shows homology to fibroin repeat domains.	-0.91995186	-1.0683231	-0.64053047	-0.5209762	-0.46519417	-0.5727818
An03g02990	Title: similarity to alphaN-acetylglucosamine transferase GNT1 - Kluyveromyces lactis; Function: the K. lactis GNT1 protein plays a crucial role in the biosythesis of mannan chains to synthesise mannoproteins in the endoplasmatic reticulum.; Golgi; Remark	-1.1235371	-1.3472475	-0.64283985	-0.3898372	-0.3827786	-0.6898836
An01g07450	Title: similarity to acetate regulatory DNA binding protein facB - Aspergillus nidulans; Remark: protein is involved in acetamide and acetate utilisation in A. nidulans.; Remark: the cDNA SB011195. p1 possesses additional sequences (the first intron) but	-0.2975916	-0.8100642	-0.89986706	-0.35503024	-0.7867918	-1.0439612
An16g04680	Title: similarity to hypothetical protein SPAC23A1.16c - Schizosaccharomyces pombe;	-0.5020238	-0.9624296	-0.84009725	-0.52718884	-0.49414352	-0.8873284
An02g13740	Title: strong similarity to Gly-X carboxypeptidase precursor Yscs - Saccharomyces cerevisiae; Catalytic activity: release of a C-terminal amino acid from a peptide in which glycine is the penultimate amino acid.; Pathway: yscS is a member of the peptidase	-0.44125444	-0.8616587	-0.81011665	-0.4260629	-0.7894633	-0.71161616
An04g05230	Title: similarity to protein fragment SEQ ID NO:2344 from patent EP1033405-A2 - Arabidopsis thaliana; Remark: the matching coding sequence was isolated by RT-PCR on all of the mRNA from A. thaliana.; Remark: there are no further informations about the pat	-0.20290937	-0.6780719	-0.58710456	-0.51284224	-0.48673204	-1.2562748
An11g11080	Title: strong similarity to protein Rsc1 -Saccharomyces cerevisiae; Function: S. cerevisiae Rsc1p is subunit of the RSC-complex, an essential 15 protein nucleosome-remodeling complex, and is required for transcriptional control.; Remark: an alternative ge	-0.522448	-0.8984423	-0.45268476	-0.114841275	-0.3165606	-0.8252521
An14g03900	Product: hypothetical protein	-0.8744691	-0.605721	-0.80735487	-0.3870231	-0.4150375	-0.63742995
An12g08050	Title: strong similarity to EST an_2641 -Aspergillus niger;	-0.70140445	-0.78565985	-0.759372	-0.2937312	-0.5591785	-0.74846125
An16g06950	Title: strong similarity to carboxylic acid transport protein Jen1 - Saccharomyces cerevisiae; Function: JEN1 of S. cerevisiae is a lactate and pyruvate proton-driven symporter.; Induction: JEN1 of S. cerevisiae is induced by lactate.; Phenotype: Deletion	-0.5849625	-0.67137724	-0.4811267	-0.94341654	-0.34792334	-0.8744691
An08g03810	Title: similarity to hypothetical protein encoded by An02g00870 - Aspergillus niger; Similarity: shows strong similarity to C-terminal two-thirds of An02g00870.	-0.45251223	-0.7004397	-0.68805605	-1.1202942	-0.20163392	-0.85561013
An02g04460	Title: strong similarity to protein SEQ ID NO:7789 from patent WO200253728-A2 - Candida albicans;	-0.6780719	-0.48542678	-0.49476475	-0.7078192	-0.0824622	-0.6040713
An08g04270	Title: strong similarity to hypothetical protein CAD70845.1 - Neurospora crassa;	-0.6368673	-0.51099133	-0.39493617	-0.69327337	-0.18612753	-0.5854808
An09g02470	Title: similarity to protein fragment SEQ ID NO:24319 from patent EP1033405-A2 - Arabidopsis thaliana;	-0.37178865	-0.6523513	-0.48782668	-0.71502304	-0.13294433	-0.72920907
An08g02610	Product: hypothetical protein	-0.403628	-0.97065043	-0.3680653	-0.6714431	-0.44834992	-0.49329436
An15g06570	Product: hypothetical protein	-0.38074428	-0.8744691	-0.56519926	-0.55551875	-0.2765809	-0.17127147
An15g03120	Product: hypothetical protein	-0.19620854	-0.65744525	-1.1782612	-0.6952909	-0.2639625	-0.8560607
An19g00140	Title: strong similarity to carnitine dehydrogenase from patent JP05161492-A - Alcaligenes sp.; Catalytic activity: Carnitine + NAD(+) 3-dehydrocarnitine + NADH.; (1.1.1.108)	-0.2258	-0.947413	-1.0617095	-0.61802226	-0.380735	-0.47757903
An11g02440	Title: strong similarity to hypothetical secreted protein SCF41.31c - Streptomyces coelicolor;	-0.90393734	-0.28831968	-1.1556509	-0.5558516	-0.4645178	-1.0392213
An10g00460	Title: strong similarity to Ig mu chain switch region binding protein 2 Smubp-2 - Homo sapiens; Function: Smubp-2 DNA-binding protein specific to 5'-phosphorylated single-stranded guanine-rich sequence related to the immunoglobulin mu chain switch region.	-0.96347404	-0.5655971	-1.0	-0.6129769	-0.2515388	-0.88452274
An03g03930	Title: weak similarity to neurofilament NF-180 -Petromyzon marinus; Function: contains a Sodium:galactoside symporter pfam-domain.; Similarity: shows similarity between central regions of the predicted A. niger protein and several neurofilaments (NF), thi	-1.2515388	-0.32192808	-0.4594316	-0.2895066	-0.62148845	-0.96047163
An04g05120	Title: strong similarity to hypothetical protein CAB91749.2 - Neurospora crassa;	-0.71909916	-0.54056835	-0.19993755	-0.56752795	-0.50539523	-0.9685217
An03g04290	Product: hypothetical protein	-0.78427136	-0.34792334	-0.33534864	-0.7409128	-0.6343505	-0.98657954
An01g04390	Product: hypothetical protein	-0.79441583	-0.50901365	-0.58168733	-0.5766472	-0.7078192	-1.2847295
An15g02890	Title: strong similarity to GTPase-activating protein Mic1 - Saccharomyces cerevisiae; Function: Mic1 from S. cerevisiae is an efficient GTPase-activating protein for Ypt6 and Sec4.; Remark: Mic1 from S. cerevisiae interacts with the transcription factor	-0.605721	-0.34792334	-0.6674247	-0.20163392	-0.68352634	-1.0759488
An06g00600	Title: similarity to short-chain alcohol dehydrogenase adhA - Aspergillus parasiticus; Function: A. parasiticus adhA catalyses the conversion of 5'-hydroxyaverantin (HAVN) to 5'-ketoaverantin, the open-chain form of averufin (AVF) in the synthesis of afla	-0.07707621	-2.1124747	-3.1179972	-1.1716114	-3.1570437	-2.16262
An04g00620	Title: strong similarity to hydroxymethylglutaryl-coenzyme A reductase from patent EP1149919-A2 - Penicillium citrinum [truncated ORF]; Remark: C-terminally truncated ORF due to end of contig.	-0.30146402	-1.9237643	-3.3161457	-2.3692338	-2.5520978	-2.2001398
An01g05800	Title: similarity to lactone-specific esterase estf1 - Pseudomonas fluorescens; Function: estf1 of P. fluorescens shows highest activity towards lactones and significantly lower activity towards aliphatic esters with the exception of ethyl caprylate.; Loc	-0.5228295	-1.1707699	-3.4763582	-2.156259	-3.208343	-2.8847687
An14g06280	Title: strong similarity to iron-regulated transporter IREG1 - Mus musculus; Function: IREG1 is a basolateral membrane protein involved in iron transport from the intestine to the circulation; highly expressed in duodenal mucosa and placenta.; plasma memb	-1.0863652	-1.2133341	-3.3941681	-1.7205178	-3.229309	-2.7562478
An11g01410	Title: similarity to atrazine chlorohydrolase atzA -Pseudomonas sp.; Function: members of the ATZ/TRZ family catalyse hydrolytic dechlorination of their substrates.; Remark: The bacterial enzyme catalyzes the dechlorination of atrazine to hydroxyatrazine	-1.0378321	-1.2549293	-3.5640838	-1.9665353	-3.0121746	-3.1634986
An03g03400	Title: strong similarity to hypothetical protein encoded by An09g01460 - Aspergillus niger;	-0.5552151	-1.2577978	-3.2927816	-1.5330347	-2.8375695	-2.882643
An07g05920	Title: strong similarity to estrogen receptor-binding cyclophilin cypD - Bos primigenius taurus; Function: cypD of B. taurus accelerates folding of proteins by acting as a PPIase, which possesses cis-trans isomerase activity on proline imidic peptide bond	-0.5606625	-1.1433145	-3.3989534	-1.4883521	-3.0347383	-2.4017944
An18g05000	Title: strong similarity to host infection protein cap20 - Colletotrichum gloeosporioides; Remark: a splice site was detected upstream of the START codon.	-0.21457796	-0.9525334	-2.9245176	-1.9674829	-2.640405	-2.4457998
An09g00600	Title: similarity to hypothetical hydroxylase snoaW - Streptomyces nogalater;	-0.60417175	-1.4131962	-2.9501731	-2.3477373	-2.957072	-2.4317904
An18g01680	Title: similarity to NADH dehydrogenase II ndh -Pseudomonas fluorescens; Catalytic activity: NADH dehydrogenases catalyse NADH + acceptor NAD(+) + reduced acceptor.; Function: ndh of P. fluorescens is involved in colonization of this bacterium.; Phenotype	-0.9408379	-1.2644999	-2.2622218	-1.813587	-2.9960744	-0.83237344
An11g03480	Title: strong similarity to hypothetical protein encoded by An01g01140 - Aspergillus niger;	-1.7093767	-1.5601184	-2.4634547	-1.8676926	-2.7651167	-0.791693
An02g09450	Product: hypothetical protein	-1.2340554	-1.3452921	-2.5710232	-1.8171359	-2.2170293	-0.68502945
An01g02180	Title: similarity to hypothetical protein YOL032w -Saccharomyces cerevisiae;	-1.3193845	-1.2680012	-2.774896	-1.9715816	-3.6508307	-1.5457761
An01g14730	Title: similarity to cis,cis-muconate lactonizing enzyme I TcMLE - Trichosporon cutaneum; Catalytic activity: 2,5-dihydro-5-oxofuran-2-acetate cis,cis-hexadienedioate.; Cofactor: the cis,cis-muconate lactonizing enzyme I from T. cutaneum uses Manganese as	-1.2033591	-1.5579954	-2.654004	-2.056034	-3.498251	-1.4291127
An08g01870	Title: weak similarity to hypothetical Pto kinase interactor F28B23.17 - Arabidopsis thaliana;	-1.691545	-0.9234232	-3.8245537	-2.7180188	-3.2925599	-0.9464249
An16g01850	Title: similarity to blastomyces yeast phase-specific protein 1 bys1 - Ajellomyces dermatitidis; Function: bys1 in B. dermatitidis is expressed at very high levels in the yeast phase but whose levels diminish rapidly when yeast cells are transferred to 25	-1.9736772	-1.5229058	-2.9250262	-2.631133	-2.8039305	-0.73585695
An12g05060	Title: similarity to high-affinity nicotinic acid permease Tna1 - Saccharomyces cerevisiae; Function: S. cerevisiae enzyme is a high affinity transporter of nicotinic acid.; Remark: a splice site was detected upstream of the START codon.; Similarity: belo	-2.3426735	-1.5863951	-3.3458607	-1.8956988	-2.0969586	-1.1826569
An16g08320	Product: hypothetical protein	-2.678072	-1.4995711	-3.6582115	-2.704544	-2.372554	-1.4278616
An04g01220	Product: hypothetical protein	-2.3349843	-1.5849625	-3.1996725	-2.5558162	-2.509861	-1.5501971
An17g01610	Product: hypothetical protein	-1.8272842	-1.442884	-3.291031	-2.532495	-2.1078708	-1.42207
An07g09980	Product: hypothetical protein; Remark: the predicted exon-intron structure of the ORF is not typical for A. niger proteins.	-1.7813598	-1.5115004	-2.523562	-2.0223677	-2.3767204	-1.4713057
An02g05350	Product: hypothetical protein	-1.5596957	-1.6166713	-3.040264	-2.0140753	-2.6897585	-1.3695229
An04g08620	Title: similarity to heme activator protein Hap1 -Saccharomyces cerevisiae; Remark: Hap1 S. cerevisiae binds to two classes of DNA elements, UAS1/CYC1 and UAS/CYC7, and permits differential transcriptional activation at these sites. In yeast, oxygen sensi	-1.9003477	-1.0726585	-2.9147527	-1.9580864	-2.1763227	-1.238312
An04g05090	Title: weak similarity to hypothetical secreted protein encoded by SCE41.06c - Streptomyces coelicolor;	-0.91427016	-1.241008	-3.4525123	-3.5464883	-2.217905	-2.17585
An14g05170	Title: similarity to thioredoxin - Gallus gallus; Function: thioredoxin participates in various redox reactions through the reversible oxidation of its active center dithiol to a disulfide, and catalyzes dithiol-disulfide exchange reactions.; Similarity:	-1.8246505	-1.6556255	-3.6503353	-2.6199973	-2.773957	-1.8133718
An04g04060	Title: strong similarity to cytochrome-c peroxidase precursor Ccp1 - Saccharomyces cerevisiae; Catalytic activity: 2 ferrocytochrome c + H(2)O(2) 2 ferricytochrome c + 2 H(2)O.; Cofactor: heme; Function: protection against toxic peroxides.; (1.11.1.5)	-1.7044116	-1.8003713	-3.388486	-2.3387947	-2.6481209	-2.2544448
An18g00580	Product: hypothetical protein	-1.5917677	-1.7293524	-3.160992	-2.8152602	-2.2921808	-1.9415276
An08g04810	Title: strong similarity to muconate cycloisomerase catB - Pseudomonas putida; Catalytic activity: 2,5-Dihydro-5-oxofuran-2-acetate = cis,cis-Hexadienedioate; 4-Methylmuconolactone = 3-Methyl-cis,cis-hexadienedioate	-1.968291	-1.8786937	-3.087463	-2.7854955	-2.2605276	-2.1307037
An06g01560	Product: hypothetical protein	-1.7237903	-1.8220018	-3.3315141	-2.874469	-2.3985493	-2.2630343
An16g01400	Title: similarity to cutinase transcription factor 1 CTF1-alpha - Hematonectria haematococca; Function: CTF1alpha of H. haematococca positively acts in vivo by binding selectively to palindrome 2 of the cutinase gene promoter.; Similarity: CTF1alpha of H.	-1.8502759	-1.8073548	-3.0365877	-2.6141088	-2.3279686	-2.485427
An03g00420	Title: similarity to hypothetical integral membrane protein pth11 like hypothetical protein CAC28570.2 -Neurospora crassa;	-1.6421064	-1.5569481	-2.8892965	-2.776104	-2.1742508	-2.359896
An08g06840	Product: hypothetical protein	-2.217905	-1.5693656	-2.6520767	-3.0188591	-2.2868812	-2.081794
An08g05660	Product: hypothetical protein	-2.0552824	-1.752907	-2.7171571	-3.0163019	-2.4232113	-2.1890337
An04g07110	Title: similarity to sporulation-specific chitin deacetylase Cda1 - Saccharomyces cerevisiae [putative sequencing error]; Catalytic activity: Chitin + H(2)O = chitosan + acetate.; Function: CDA1 hydrolyses the N-acetamido groups of N-acetyl-D-glucosamine	-2.1832218	-1.9233788	-2.9541965	-2.8314004	-2.5739913	-2.240051
An12g07720	Title: strong similarity to ferric/cupric reductase Fre2 - Saccharomyces cerevisiae; Catalytic activity: NADH + 2 Fe3+ = NAD+ + 2 Fe2+.; Function: iron uptake in S. cerevisiae involves at least two steps: reduction of ferric to ferrous ions extracellularl	-2.5178483	-1.8073548	-3.3025627	-2.789321	-2.447459	-2.1822033
An02g14150	Product: hypothetical protein	-2.2779849	-1.7208459	-3.0223677	-2.889817	-2.3334236	-2.4037223
An08g03510	Title: weak similarity to proteophosphoglycan ppg1 -Leishmania major; Function: repetitive peptides of the sequence APSASSSSA(P/S)SSSSS(+/-S) are the targets of phosphoglycosylation in L. major.; Similarity: similarity due to N-terminal serine repeats.	-2.3890424	-1.6177524	-3.098032	-3.0297472	-2.2785356	-2.17585
An12g07530	Title: strong similarity to hypothetical protein B2J23.80 - Neurospora crassa [putative frameshift]; Remark: sequencing error at position 15524, 1 bp too much.; putative frameshift	-1.2748476	-1.0482275	-3.3188124	-2.4968584	-2.8264604	-2.393662
An01g12890	Product: hypothetical protein	-1.3291596	-1.1308088	-2.9982815	-2.4806685	-2.1691027	-2.1226826
An01g06170	Title: strong similarity to EST an_1229 -Aspergillus niger;	-0.934885	-0.7634034	-2.8935325	-2.4166625	-2.3503838	-1.9499927
An14g05430	Title: similarity to meso-2,3-butanediol dehydrogenase (D-acetoin forming) budC - Klebsiella pneumoniae; Similarity: SDR is a very large family of enzymes,most of which are known to be NAD- or NADP-dependent oxidoreductases with different specificities.;	-0.9268562	-0.90859157	-2.805438	-2.0867527	-2.8776507	-1.7631245
An16g08310	Product: hypothetical protein	-1.5594275	-1.6307663	-2.847997	-2.1214635	-2.595379	-2.1993089
An14g02350	Title: weak similarity to protein belonging to the presenilin superfamily protein S182 - Mus musculus; Similarity: the ORF also shows strong similarity to the EST an_3030 from Aspergillus niger.	-1.3983079	-1.2250055	-2.8313444	-2.1345696	-3.023151	-1.9019424
An01g01960	Title: strong similarity to riboflavin biosynthesis protein Rib7 - Saccharomyces cerevisiae; Catalytic activity: catalyzes the reduction of 2,4 diamino-6-ribitylamino-4(3H)-pyrimidine 5'-phosphate by NADPH to yield DRTP.; Pathway: riboflavin biosynthesis	-1.3311028	-1.3940202	-3.0257907	-2.15627	-2.7736073	-2.0048273
An07g00470	Title: strong similarity to cytoplasmic metalloproteinase mepB - Aspergillus fumigatus; Catalytic activity: preferential cleavage of bonds with hydrophobic residues at P1, P2 and P3' and a small residue at P1' in substrates of 5-15 residues.; Remark: Aspe	-0.0677446	-1.1255308	-1.874469	-3.076351	-2.275007	-2.087463
An09g03250	Title: similarity to amino acid transport system SN2 - Homo sapiens; Function: the human SN2 transporter mediates Na(+)-coupled transport of system N-specific amino acid substrates (glutamine, asparagine, and histidine). In addition, SN2 also transports s	-0.42817295	-0.75077134	-1.5492585	-2.0079927	-2.2887611	-2.936435
An11g07970	Title: strong similarity to hypothetical protein SPBC16H5.12c - Schizosaccharomyces pombe;	-1.4636563	-1.4150375	-1.110424	-1.9039731	-3.135515	-3.353637
An12g00160	Title: strong similarity to malate dehydrogenase homolog Mae1 - Saccharomyces cerevisiae; Catalytic activity: mae1 of S. cerevisiae (oxaloacetate decarboxylating) catalyses the oxidative decarboxylation of malate to pyruvate (S)-malate + NAD(+) pyruvate +	-1.3660207	-2.3692338	-1.8802608	-2.1885407	-2.2730184	-3.3384793
An13g03220	Title: strong similarity to polyamine transport protein Tpo1 - Saccharomyces cerevisiae; Function: TPO1 of S. cerevisiae facilitates the uptake of the polyamines spermine and spermidine into vacuolar vesicles.; Function: TPO1 of S. cerevisiae is involved	-1.6132516	-1.8673623	-2.221139	-1.679707	-1.8192726	-2.565257
An15g02660	Title: strong similarity to essential protein SEQ ID NO:22 from patent WO2003076464-A2 - Aspergillus fumigatus;	-1.6951057	-1.8020606	-2.0976706	-2.0236776	-1.5864275	-2.742437
An12g04970	Title: weak similarity to zinc-finger transcription factor CAA19035.1 - Schizosaccharomyces pombe; Similarity: similarity is confined to N-terminal 50 aa containing the Zn-finger DNA-binding motif.	-1.1747328	-1.7461628	-1.9199468	-1.8358805	-1.8467035	-2.9411063
An15g05200	Title: weak similarity to O-methyltransferase MdmC -Streptomyces mycarofaciens; Similarity: the ORF encoded protein shows also similarities to other methyltransferases.; (2.1.1.-)	-1.095759	-1.7472463	-2.351276	-2.4497507	-2.0636458	-2.9656856
An08g09490	Title: strong similarity to cutinase transcription factor alpha CTF1a - Fusarium solani; Function: ctf1 alpha of F. solani is a DNA binding,transcription regulator.; Similarity: the predicted A. niger protein shows similarity to the Cys6Zn2 binuclear clus	-1.4534028	-1.680382	-2.347113	-2.507558	-2.0453799	-3.3156419
An12g02480	Product: hypothetical protein	-1.3516569	-1.459954	-2.2767904	-2.7604282	-2.230679	-3.188445
An03g00210	Title: similarity to hypothetical protein encoded by An16g01170 - Aspergillus niger;	-0.5548371	-2.1109405	-1.9079357	-2.156276	-2.8721251	-2.9476662
An02g14160	Title: similarity to protein CAP59 - Cryptococcus neoformans; Function: the C. neoformans AP59 gene is required for capsule formation which is a crucial step in the pathogenicity of Cryptococcus neoformans.; Remark: the similarity of the predicted A. nige	-0.7776076	-1.481869	-2.0132968	-2.4882865	-2.2223923	-2.2451124
An15g02370	Title: similarity to clock-controlled gene-8 ccg-8 -Neurospora crassa; Induction: the expression level of ccg-8 of N. crassa is influenced by circadian rhythm (it preferentially accumulates from light-night to early-morning).; Remark: the ORF shows also s	-0.9394114	-1.4345074	-2.1700208	-2.3147614	-2.2644544	-2.558889
An07g03680	Title: strong similarity to repressor protein qutR -Aspergillus nidulans; Function: qutR of A. nidulans is active in the signal-transduction pathway that regulates transcription of the quinic acid utilization (qut) gene cluster in A. nidulans.; Phenotype:	-1.0872892	-1.3366073	-2.3042972	-2.258233	-2.7063622	-2.4239132
An11g10990	Title: strong similarity to trehalose-6-phosphate phosphatase TPP from patent WO200116357-A2 - Saccharomyces cerevisiae; Catalytic activity: Trehalose 6-phosphate + H(2)O trehalose + phosphate.; Complex: the S. cerevisiae homolog TPS2 encodes the 100-kDa	-1.5029361	-1.6026349	-2.0032957	-2.4576912	-2.6378107	-2.541471
An14g00200	Title: strong similarity to protein fragment SEQ ID NO:48474 from patent EP1033405-A2 - Arabidopsis thaliana; Remark: the encoded protein shows also weak similarities to several ubiquitin fusion-degradation 1-like proteins.	-1.2399297	-1.5213329	-2.258312	-2.6108246	-2.5899684	-2.5098372
An17g00770	Title: strong similarity to hypothetical DnaJ-like heat shock protein 17E5.120 - Neurospora crassa; Function: DnaJ is a molecular chaperone interacting with heat shock transcription factors.; Induction: DnaJ is induced by heat shock.	-0.8622607	-1.6173393	-2.309055	-2.0562432	-2.7306502	-2.4086392
An01g13670	Title: strong similarity to hypothetical protein CAF06065.1 - Neurospora crassa;	-0.93073744	-1.7269814	-2.3074286	-1.7500217	-2.529253	-2.4835172
An12g09900	Title: strong similarity to amino acid transporter BAT1 - Rattus norvegicus; Remark: amino acid transporters are essential participants in the resource allocation processes that support plant growth and development.; Remark: the transporter designated BAT	-1.4739571	-1.2240877	-2.0708587	-2.0607605	-2.605453	-2.8286448
An01g08560	Title: similarity to hypothetical protein YGR266w -Saccharomyces cerevisiae; Remark: the ORF encoded protein is N-terminal extended in comparison to S. cerevisiae YGR266w.	-0.54787314	-2.2068515	-0.72628874	-1.3316761	-2.8538294	-1.8802227
An08g00640	Title: similarity to hypothetical protein YGR266w -Saccharomyces cerevisiae;	-0.8916239	-1.3461756	-0.8867127	-2.0799236	-2.2756345	-1.9335726
An02g03530	Product: hypothetical protein	-0.7520725	-1.8930848	-1.1255308	-1.959358	-2.050626	-2.0426443
An01g11510	Title: strong similarity to mucin-desulfating sulfatase MdsA - Prevotella sp.; Catalytic activity: Hydrolysis of the 6-sulfate group of the N-acetyl-D-glucosamine 6-sulfate units of heparan sulfate and keratan sulfate.; Pathway: glycosaminoglycan degradat	-1.353637	-1.6807215	-0.84327453	-1.9406214	-2.1653378	-1.758992
An11g02760	Title: strong similarity to protein involved in vesicle transport in the secretory pathway YAL048c -Saccharomyces cerevisiae; Similarity: shows similarity to several known ras-related GTPases,	-1.0865877	-1.8099948	-1.060816	-1.8039724	-2.1842256	-1.9116917
An15g02690	Title: strong similarity to ferrochelatase fch -Danio rerio; Catalytic activity: protoporphyrin + Fe(2+) protoheme + 2 H(+).; Function: catalyzes the insertion of iron into protoporphyrin to produce heme.; Remark: Danio rerio = zebrafish.; (4.99.1.1)	-0.84244245	-1.3333131	-1.1415027	-2.2249663	-2.296352	-2.560667
An04g02070	Title: strong similarity to clathrin heavy chain -Bos taurus; Complex: clathrin triskelions, composed of 3 heavy chains and 3 light chains, are the basic subunits of the clathrin coat. in the presence of light chains, hub assembly is influenced by both th	-0.9499966	-1.5632972	-0.9184571	-2.3690133	-2.295456	-2.4968317
An08g08750	Product: carboxypeptidase Y cpy from patent WO9609397-A1-Aspergillus niger; Gene-ID: cpy; Mapping: cpy from A. niger is mapped to chromosome IV; see list from DSM.; Remark: a splice site was detected upstream of the START codon.; (3.4.16.-)	-0.9145924	-1.0362202	-1.041579	-2.3378022	-2.577309	-2.3628445
An14g03010	Title: weak similarity to transcription activator Cin5 - Saccharomyces cerevisiae; Function: might be involved in transcriptional regulation.; Similarity: shows similarity to proteins containing bZIP transcription factor domains.	-0.79617125	-1.1965601	-1.5142595	-2.2601228	-2.2551723	-2.0029533
An14g04000	Title: similarity to transcription regulator amdR -Aspergillus oryzae; Function: the regulatory gene amdR of A. oryzae positively regulates the expression of genes involved in the catabolism of certain amides, omega amino acids and lactams.; Induction: am	-0.5582945	-1.2313255	-1.5756847	-2.1483917	-2.3923173	-2.2986584
An18g03670	Title: similarity to calmodulin- and actin-binding protein h-caldesmon - Gallus gallus; Function: Caldesmon is a smooth muscle and nonmuscle regulatory protein that interacts with actin, myosin,tropomyosin, and calmodulin.; Similarity: blast hits and pred	-1.8627636	-2.0517435	-1.5685681	-2.0104468	-2.0880914	-1.6228154
An12g02830	Title: weak similarity to hypothetical methyltransferase adpE - Anabaena sp.;	-1.8387191	-1.4498029	-1.664397	-1.8405217	-2.050626	-1.5459683
An11g09950	Title: similarity to ketopantoate reductase apbA -Salmonella typhimurium; Catalytic activity: (r)-pantoate + nadp(+) = 2-dehydropantoate + nadph.; Function: catalyzes the nadph-dependent reduction of ketopantoate into pantoic acid.; Localization: cytoplas	-1.8369417	-1.6100535	-1.3450791	-1.7809248	-1.8718436	-1.5521725
An14g00220	Title: strong similarity to hypothetical protein SPAC17C9.06 - Schizosaccharomyces pombe;	-1.7341061	-1.2681569	-1.6836196	-1.7147698	-2.2805083	-2.32812
An03g00430	Title: strong similarity to permease involved in fumonisin degradation from patent WO200105980-A1 -Exophiala spinifera; Remark: a fumonisin esterase enzyme with at least one fumonisin degradative enzyme is for example useful for detoxifying fumonisin or a	-1.5849625	-1.3058084	-1.5025003	-2.0188591	-2.0976107	-1.9364349
An02g07770	Title: strong similarity to trehalose synthase TSase - Grifola frondosa; Catalytic activity: trehalose synthase catalyzes the trehalose synthesis from alpha-D-glucose 1-phosphate and D-glucose.; Remark: TSase and TSase synthase are alternative names for t	-1.7331939	-1.079739	-1.2067116	-2.0633662	-2.0297766	-2.0056598
An02g06910	Title: strong similarity to hypothetical membrane protein YIL108w - Saccharomyces cerevisiae;	-1.5874392	-0.97742224	-1.0641303	-2.0454242	-1.9161683	-1.9465607
An14g03820	Title: strong similarity to UDP-glucose 4-epimerase Gal10 - Saccharomyces cerevisiae; Function: GAL10 of S. cerevisiae converts UDP-glucose to UDP-galactose, being involved in the galactose metabolism pathway.; Similarity: the predicted protein shows a ve	-2.0235355	-1.2358884	-1.2784828	-2.0743473	-1.9535407	-2.0703893
An14g00660	Title: strong similarity to chitin synthase chsA -Aspergillus nidulans; Catalytic activity: UDP-N-acetyl-D-glucosamine + [1,4-(N-Acetyl-beta-D-glucosaminyl)]n = UDP + [1,4-(N-Acetyl-beta-D-glucosaminyl)]n+1.; Pathway: chsA of E. nidulans is involved in am	-1.9259994	-1.129283	-1.4195389	-2.1783373	-1.816288	-1.7752937
An07g02160	Title: strong similarity to mitochondrial malate dehydrogenase Mdh1 - Saccharomyces cerevisiae; Catalytic activity: (S)-malate + NAD(+) = oxaloacetate + NADH.; localisation:mitochondrion; (1.1.1.37)	-1.3729541	-1.6331975	-1.5281014	-1.4225819	-2.1455557	-1.7638776
An09g06650	Title: strong similarity to core protein II of ubiquinol--cytochrome c reductase CAA42214.1 - Bos primigenius taurus; Function: the core protein II is an bifunctional enzyme, that acts as mitochondrial processing peptidase as well as part of the respirati	-1.4489658	-1.83289	-1.5993137	-1.5399158	-1.8591561	-1.9921768
An02g05180	Product: hypothetical protein; Similarity: similarity of the predicted A. niger protein to various protein sequences is due to low complexity sequences.	-1.2189931	-1.5626811	-1.4799602	-1.709598	-1.6942472	-2.0593786
An09g05080	Title: similarity to aromatic aminotransferase I Aro8 - Saccharomyces cerevisiae; Catalytic activity: tyrosine/phenylalanine aminotransferases convert L-tyrosine/L-phenylalanine + 2-oxoglutarate to 4-hydroxyphenylpyruvate + L-glutamate.; Function: S. cere	-1.1107471	-1.6308783	-1.413138	-1.8150493	-1.9094194	-2.2112086
An04g02330	Product: hypothetical protein	-0.9094877	-1.1744977	-1.4683869	-1.8142085	-2.0410273	-2.0768156
An14g04030	Product: hypothetical protein	-0.8334608	-1.434262	-2.005107	-1.702532	-1.9883653	-1.8073548
An05g02370	Title: strong similarity to trichothecene 3-O-acetyltransferase TRI101 - Fusarium sporotrichioides [putative frameshift]; Function: TRI101 of F. sporotrichioides 3-O-acetylates trichothecene mycotoxins (such as T-2 toxin) , it converts isotrichodermol to	-0.9384777	-1.2634723	-1.6924192	-1.7558954	-2.0864825	-1.7202224
An02g07180	Product: hypothetical protein	-1.1575413	-1.2995603	-2.0223677	-1.9125372	-2.0641303	-1.7052567
An01g01790	Title: similarity to band 3 anion transport protein - Gallus gallus; Remark: Band 3 of the erythrocyte cytoskeleton is a central component taking part in two widely divergent functions of erythroid cells; it is a primary determinant of cytoskeletal archit	-1.0780025	-1.7425038	-2.0198996	-2.0210617	-2.237039	-1.7004397
An08g03660	Title: strong similarity to muscle-specific interactor for beta(1) integrin melusin - Mus musculus; Remark: melusin M. musculus can be regulated by intracellular signals affecting Ca(2+) concentration.	-1.2074386	-1.6121949	-1.9607505	-1.8194615	-2.3639605	-1.9880755
An08g10690	Title: strong similarity to 40 kD subunit of NADH-ubiquinone reductase NUO-40 - Neurospora crassa; Catalytic activity: NADH + ubiquinone = NAD+ + ubiquinol.; Pathway: oxidative phosphorylation, respiratory chain complex I.; Phenotype: the mutant complex l	-1.3058084	-1.1901028	-1.3858217	-1.0161799	-2.3362834	-2.110424
An11g00770	Title: strong similarity to SUMO-1 activating enzyme subunit 2 SAE2 - Homo sapiens; Function: in vitro, recombinant SAE1/SAE2 (SUMO-1-activating enzyme) catalyzes the ATP-dependent formation of a thioester linkage between SUMO-1 and SAE2.; Remark: SUMO-1	-1.0972972	-1.4629719	-0.77258956	-0.9708537	-1.4988059	-2.5545888
An18g06040	Title: weak similarity to hypothetical protein W02H5.e - Caenorhabditis elegans; Remark: only repetitiv sequences are matching.	-1.3128259	-1.8006911	-1.0261129	-1.2766865	-1.6622276	-2.161751
An16g08500	Title: weak similarity to hypothetical protein CG1703 - Drosophila melanogaster;	-1.1852793	-1.4594315	-0.69891876	-1.4137206	-2.009803	-2.166436
An07g01470	Title: strong similarity to hypothetical v-snare binding protein SPAC56F8.08 - Schizosaccharomyces pombe;	-1.0558532	-1.5928569	-1.0427496	-1.6929014	-1.766825	-2.1899326
An01g08950	Title: strong similarity to high-affinity iron permease CaFTR2 - Candida albicans; Remark: in C. albicans two very similar iron permeases has been discovered: CaFTR1 and CaFTR2. Mutants lacking CaFTR1 but not CaFTR2 exhibited a severe growth defect in iro	-0.9386865	-1.6223764	-0.8540388	-1.7129867	-1.6792446	-2.5640674
An03g04280	Title: strong similarity to pyridoxine synthesis component pyroA - Aspergillus nidulans; Function: Eukarya and Archaea exclusively use the pyroA pathway for pyridoxine synthesis.; Similarity: pyroA is highly conserved and belongs to the SNZ family.	-1.4347401	-1.4072921	-0.9860678	-1.8608093	-2.0032167	-2.461799
An18g03010	Title: strong similarity to 26S proteasome regulatory subunit S2 - Homo sapiens; Complex: human p97 also binds specifically to the intracellular domain of the p55 tumor necrosis factor (TNF) receptor.; Function: human p97 acts as a regulatory subunit of t	-1.2983413	-1.523562	-0.9094417	-1.8499745	-1.9282831	-2.333684
An12g00820	Title: strong similarity to UTP-glucose-1-phosphate uridylyltransferase Ugp1 - Saccharomyces cerevisiae; Catalytic activity: UTP + alpha-D-Glucose 1-phosphate = Pyrophosphate + UDPglucose.; Pathway: pentose and glucuronate interconversions; Galactose meta	-1.7552462	-1.7122567	-0.7348424	-1.330216	-2.0641303	-2.662965
An01g14720	Title: strong similarity to zinc-finger transcription factor amdA - Aspergillus nidulans; Function: AmdA (A. nidulans) fusions with the GAL4 DNA binding domain in S. cerevisiae revealed its ability to activate transcription.; nucleus	-0.5170584	-1.3451355	-3.0466933	-1.5555187	-2.1404812	-1.3959287
An08g06860	Product: hypothetical protein	-0.9474092	-1.4533852	-3.295933	-2.1943781	-1.3728942	-1.9081262
An18g00710	Title: strong similarity to hypothetical protein CGA009 - Rhodopseudomonas palustris;	-0.6418084	-1.7258251	-3.127112	-1.7436603	-1.0	-1.5849625
An14g06640	Title: strong similarity to N-acetylglucosaminyl-phosphatidylinositol deacetylase PIGL - Rattus norvegicus; Catalytic activity: PIGL of R. norvegicus catalyses the N-deacetylation of N-acetylglucosaminyl-phosphatidylinositol (GlcNAc-PI) to form glucosamin	-0.5253195	-1.4925985	-1.9949111	-1.2693481	-2.1043365	-1.8293812
An02g02140	Product: hypothetical protein	-1.0	-1.830075	-2.2103598	-1.2768402	-2.044394	-2.0824623
An16g02480	Title: weak similarity to HIRA-interacting protein 3 HIRIP3 - Homo sapiens;	-1.0907435	-1.9820036	-2.351432	-1.0711381	-2.89347	-2.1356332
An01g05860	Title: weak similarity to hypothetical secreted antigen SagBb - Enterococcus hirae; Similarity: other BLASTP matches are mainly due to poly-Ser stretches.	-0.80101895	-1.6520767	-2.537537	-1.1199607	-2.527247	-2.0339472
An01g06580	Title: questionable ORF; Remark: the ORF is short in length (91 amino acids) and has an unusual exon/intron structure for A. niger.	-0.471621	-1.7705181	-2.394279	-0.8905887	-2.5914464	-2.0274806
An04g00440	Product: hypothetical protein; Remark: partial weak similarities to IgE-binding protein of mouse and carbohydrate binding proteins of other organisms.	-0.71369576	-1.380604	-2.078777	-1.959358	-1.2895067	-2.1996725
An04g02050	Title: similarity to hypoxia-induced protein #21 from patent WO200246465-A2 - Homo sapiens;	-0.35789034	-1.311266	-2.4586537	-1.3842087	-1.6352358	-2.1639757
An02g00560	Title: strong similarity to uric acid-xanthine permease uapA - Aspergillus nidulans; Remark: uapA of A. nidulans is a high-affinity,high-capacity specific xanthine/uric acid transporter; the region including amino acid residues 378-446 in UapA is critical	-1.874469	-1.6189098	-2.270854	-1.5647846	-1.8624965	-1.7752937
An06g00610	Title: weak similarity to casein kinase II Cka2 -Saccharomyces cerevisiae; Function: S. cerevisiae cells depleted of CKA1 and CKA1 increase substantially in size prior to growth arrest,and a significant fraction of the arrested cells exhibit a pseudomycel	-1.8259705	-1.129283	-2.6807215	-1.6811779	-1.4646683	-1.6959938
An01g01190	Title: similarity to hypothetical phosphoglycerate mutase SPAC5H10.03 - Schizosaccharomyces pombe; Similarity: the predicted A. niger protein contains a phosphoglycerate mutase motif.	-1.7824086	-1.3011695	-2.6589632	-1.6540041	-1.4646683	-1.7425038
An02g08460	Title: weak similarity to hypothetical protein F17L21.7 - Arabidopsis thaliana; Remark: most of the blastp matches are unspecific.	-1.3923174	-1.2387868	-2.3378696	-1.3103402	-1.5391588	-1.7419319
An01g00420	Title: strong similarity to hypothetical protein encoded by An01g01580 - Aspergillus niger;	-1.5629362	-1.0901978	-2.1219904	-1.2387868	-1.4947647	-1.8969066
An16g00240	Title: strong similarity to C4-dicarboxylate transport protein mae1p - Schizosaccharomyces pombe; Remark: transport assays revealed that the mae1 gene from fission yeast encodes a permease involved in the uptake of L-malate, succinate and malonic acid.; p	-1.1890339	-1.4080848	-1.9668331	-1.641546	-1.5376568	-1.857981
An01g10910	Title: similarity to catechol 1,2-dioxygenase alpha chain CatA - Pseudomonas sp.; Catalytic activity: Catechol + O(2) cis,cis-muconate.; Similarity: the ORF encoded protein is also similar to the sequence 379 from Patent WO0100842, but its function is not	-1.5360528	-1.528379	-2.0	-1.719892	-1.8073548	-1.9068905
An02g09930	Title: strong similarity to subunit VI of cytochrome c oxidase Cox6 - Saccharomyces cerevisiae; Catalytic activity: 4 ferrocytochrome c + O2 = 4 ferricytochrome c + 2 H2O.; Pathway: oxidative phosphorylation.; Remark: Cytochrome c oxidase (CcO) in S. cere	-1.6085455	-1.2730185	-1.9311649	-1.559035	-1.8879089	-1.7231008
An03g04270	Product: hypothetical protein; Remark: ORF might be questionable; Similarity: very weak similarity to different bacterial proteins.	-1.4594315	-1.3112017	-1.7935492	-1.4974997	-1.8981203	-1.7824086
An13g01830	Title: weak similarity to SAK-b serine-threonine kinase from patent CA2150789-A - Mus musculus; Remark: Sak serine-threonine kinase may be useful for identifying modulators potentially useful in treatment or prevention of proliferative disease.; Remark: t	-1.7944158	-1.1520032	-2.2274106	-1.9164767	-1.8014544	-1.5703157
An01g12390	Title: similarity to repressed by TUP1 protein 2 RBT2 - Candida albicans;	-1.8866183	-1.0608822	-1.8636786	-1.613331	-1.8650703	-1.598078
An02g08340	Title: strong similarity to GABA permease gabA -Aspergillus nidulans; Remark: in agreement with the wealth of genetic data available, transcript level analyses demonstrate that gabA (A. nidulans) is subject to carbon catabolite and nitrogen metabolite rep	-1.8326489	-1.0926493	-1.9552003	-1.7494565	-1.624491	-1.0754902
An12g00530	Title: similarity to myosin heavy chain - Gallus gallus;	-1.7542148	-0.8322254	-1.9218543	-1.9005123	-1.9377847	-1.1770763
An01g10980	Title: strong similarity to nitrogen assimilation regulatory protein nit-4 - Neurospora crassa; Function: the N. crassa nit-4 protein pathway-specific regulatory gene of nitrate assimilation. It activates the transcription of the genes for nitrate and nit	-2.016027	-1.1241397	-1.9610497	-1.7371106	-1.2476184	-1.4872336
An05g00370	Title: strong similarity to protein ras-2 -Neurospora crassa; Function: the signal transduction pathway mediated by the N. crassa ras2 protein regulates the apical growth of hyphae, cell wall synthesis, and conidial formation in N. crassa.; Phenotype: smc	-1.6737717	-0.64154595	-1.8432745	-2.0	-1.3561438	-1.4903256
An13g00530	Product: hypothetical protein	-1.6903155	-0.89812034	-1.8981203	-1.8650703	-1.3939142	-1.6560457
An01g14710	Title: weak similarity to cytochrome b Cytb -Anthophora pacifica;	-2.0	-0.62148845	-1.6114348	-1.6502539	-1.3136605	-1.620152
An08g07770	Title: strong similarity to high affinity methionine permease Mup1 - Saccharomyces cerevisiae; Remark: alternate name = YGR055W.; Remark: the MUP1-homologue of Aspergillus niger is probably located in the plasma membrane due to its 7 integral membrane dom	-2.3519855	-0.93859947	-2.3325753	-1.6485276	-1.6818241	-1.624491
An08g09020	Product: general amidase gmdB-Aspergillus niger; Gene-ID: gmdB; Remark: the enzyme acts probably on carbon-nitrogen bonds, other than peptide bonds In linear amides.; Similarity: belongs to the amidotransferase A subunit and related amidases.	-2.3923173	-1.3743955	-2.3011696	-1.5933747	-1.438573	-1.9033239
An06g00820	Title: similarity to eukaryotic translation initiation factor eIF2B subunit 3 - Homo sapiens;	-2.3361816	-1.242533	-1.8489914	-1.7355433	-1.5821141	-1.8034415
An02g13650	Product: hypothetical protein	-1.9791107	-1.8713524	-2.0673935	-0.9230285	-2.1811697	-2.2665298
An06g00210	Title: similarity to sequence 379 from patent WO0100842-A - Corynebacterium glutamicum; Remark: sequence 379 is one of the corynebacterium glutamicum genes encoding proteins involved in homeostasis RT and adaptation.; (1.13.11.1)	-1.8291154	-1.5719063	-2.1096244	-0.9803713	-1.7491919	-1.9818527
An03g04590	Title: similarity to beta transducin-like protein het-e - Podospora anserina; Function: HET-E from P. anserina is responsible for vegetative incompatibility through specific interactions with different alleles of the unlinked gene, het-c.; Function: disru	-2.2412465	-1.9783452	-2.1798825	-1.1644276	-1.5862185	-1.6093612
An04g09320	Product: hypothetical protein	-2.0426443	-2.0	-2.0901978	-1.0410272	-1.8624965	-1.7951802
An01g09360	Product: hypothetical protein	-1.9341121	-1.8073548	-2.453718	-1.1520032	-2.2302976	-1.830075
An02g01720	Title: strong similarity to subunit VIb of cytochrome c oxidase Cox12 - Saccharomyces cerevisiae; Catalytic activity: 4 ferrocytochrome c + O(2) 4 ferricytochrome c + 2 H(2)O (catalyzed by the complete complex).; Function: the S. cerevisiae Cox12 protein	-1.5576206	-2.0142303	-2.069949	-1.210883	-2.0725687	-1.726241
An02g05640	Title: strong similarity to hypothetical protein SPAC11D3.03c - Schizosaccharomyces pombe; Similarity: the predicted A. niger protein shows strong similarity to the hypothetical protein SPAC11D3. 03c from S. pombe and also strong similarity to the hypothe	-1.8333038	-2.1411548	-2.30153	-0.8884421	-2.1129036	-1.4824058
An02g12420	Title: strong similarity to trifunctional C1-tetrahydrofolate synthase Ade3 - Saccharomyces cerevisiae [putative frameshift]; Function: the protein product of the ADE3 gene of S. cerevisiae has been identified as the cytoplasmic trifunctional C1-tetrahydr	-1.8321228	-2.2948833	-2.130414	-0.9417212	-2.230046	-1.7079556
An01g02430	Title: strong similarity to D-amino-acid oxidase DAO - Fusarium solani; Catalytic activity: the F. solani D-amino acid oxidase converts D-amino acid and H2O and O2 to 2-oxo acid and NH3 and H2O2.; Catalytic activity: the F. solani D-amino acid oxidase is	-1.3844296	-2.0400774	-2.116609	-1.0482091	-2.6457167	-1.6747591
An12g02320	Title: similarity to 3-oxoacyl-(acyl carrier protein) reductase fabG - Salmonella typhimurium; Catalytic activity: (3R)-3-hydroxyacyl-[acyl-carrier protein] + NADP(+) 3-oxoacyl-[acyl-carrier protein] + NADPH.; Pathway: FabG from Salmonella typhimurium cat	-1.5405684	-2.024662	-2.422532	-1.353637	-2.4310498	-1.5006936
An18g06250	Title: strong similarity to phosphopyruvate hydratase ENO1 - Candida albicans; Catalytic activity: 2-phospho-D-glycerate = phosphoenolpyruvate + H2O; 3-phospho-D-erythronate = phosphoenol-4-deoxy-3-tetrulosonate + H2O.; Pathway: glycolysis / gluconeogenes	-1.9094309	-1.7465773	-2.1964202	-0.8455263	-2.5114443	-1.5805757
An01g07030	Title: strong similarity to 2-ketoaldonate reductase yiaE - Escherichia coli; Catalytic activity: yiaE of E. coli catalizes the reduction of 2, 5-diketo-D-gluconate to 5-keto-D-gluconate,2-keto-D-gluconate (2KDG) to D-gluconate,2-keto-L-gulonate to L-idon	-1.8323611	-1.5953791	-1.8959336	-1.0300572	-2.4526653	-1.2202439
An16g03950	Title: strong similarity to amadoriase II -Aspergillus fumigatus; Cofactor: FAD.; Function: amadoriases are a novel class of FAD enzymes which catalyze the oxidative deglycation of glycated amino acids to yield corresponding amino acids,glucosone, and H(2	-1.495453	-1.2064508	-2.854481	-1.0546594	-2.5481033	-1.7884959
An02g00680	Title: weak similarity to hypothetical protein YMR192w - Saccharomyces cerevisiae;	-1.7127181	-1.3923174	-2.7004397	-0.77529377	-2.0356238	-2.050626
An08g11010	Title: similarity to hypothetical protein encoded by An12g05730 - Aspergillus niger;	-2.0565836	-1.0641303	-2.4694853	-1.2843031	-2.1265323	-1.7567288
An18g02010	Title: strong similarity to hypothetical excision repair DNase SPAC955.02c - Schizosaccharomyces pombe; Similarity: belongs to the RAD2/XPG family of excision repair endonucleases.	-2.152952	-1.1115083	-2.025091	-1.539975	-2.6114347	-1.812373
An08g03790	Title: strong similarity to lovastatin nonaketide synthase lovB - Aspergillus terreus; Function: like fatty acids, polyketides are assembled by successive decarboxylative condensations of simple precursors.; Function: many polyketides are antibiotics.; Fu	-1.4150375	-1.321928	-1.8244283	-0.63982445	-1.9175378	-1.6322683
An15g02490	Title: similarity to 3-isopropylmalate dehydrogenase leuB - Sulfolobus sp.; Catalytic activity: leuB of Sulfolobus sp. catalyzes the reaction 3-carboxy-2-hydroxy-4-methylpentanoate + NAD+ = 3-carboxy-4-methyl-2-oxopentanoate + NADH (the product decarboxyl	-1.5425913	-1.5334104	-1.9497864	-0.24887207	-1.7727008	-1.452999
An07g02770	Title: strong similarity to hypothetical protein YKL195w - Saccharomyces cerevisiae; Similarity: the ORF is shorter than the S. cerevisiae protein (270 compared to 427 amino acids), the similarity between the two proteins is very high at a central stretch	-0.67702305	-1.0368367	-1.8936287	-1.0181727	-2.2169006	-1.3959287
An01g02500	Title: strong similarity to thioredoxin -Aspergillus nidulans; Function: thioredoxin is involved in oxidative stress response and redox regulation.; Localization: the S. cerevisiae TRX1 and TRX2 are located in the cytoplasm, while TRX3 is located in the m	-0.96692944	-1.2160102	-1.8980049	-1.0239663	-2.45965	-1.3920857
An02g05470	Title: strong similarity to 49 kD subunit of NADH:ubiquinone reductase - Neurospora crassa; Catalytic activity: NADH:ubiquinone oxidoreductase catalyses the reaction NADH + ubiquinone = NADH(+) + ubiquinol.; Cofactor: NADH:ubiquinone oxidoreductase requir	-1.1853933	-1.627343	-2.0065668	-1.049663	-2.1586816	-1.4963607
An07g09180	Title: strong similarity to aspartate transaminase AspAT - Thermus aquaticus; Catalytic activity: L-aspartate + 2-oxoglutarate = oxaloacetate + L-glutamate.; Complex: the AspAT protein of Thermus aquaticus forms a homodimer.; Remark: AspAT of Thermus aqua	-0.9007299	-1.252569	-2.314144	-0.8058522	-1.7572354	-1.2368542
An07g08210	Title: strong similarity to cytoskeleton regulator IQGAP1 - Homo sapiens; Complex: human IQGAP1 binds to beta-catenin, actin,members of the Rho family, E-cadherin and calmodulin.; Function: binding of human IQGAP1 maintained Cdc42 in the active GTP-bound	-0.99495685	-1.0008969	-2.0225778	-0.9260592	-1.8488145	-1.2877206
An07g10430	Title: strong similarity to hypothetical protein Fun19 - Saccharomyces cerevisiae; Remark: FUN19 of S. cerevisiae is also called YAL034C.; Remark: a splice site was detected upstream of the START codon.	-0.5573188	-0.64538634	-2.1322916	-1.197345	-1.9324019	-1.4425715
An13g01960	Title: strong similarity to alcohol dehydrogenase alkJ - Pseudomonas putida; Function: alkJ is membrane-bound and converts aliphatic medium-chain-length alcohols into aldehydes.; Remark: Pseudomonas putida was formerly annotated as Pseudomonas oleovorans.	-0.5971201	-1.025442	-1.8176721	-1.0805912	-1.7836967	-1.3478649
An07g01630	Product: hypothetical protein	-0.479993	-1.5563934	-1.394279	-0.5145732	-2.0565836	-1.5090137
An04g05640	Product: mitochondrial proton-pumping NADH:ubiquinone reductase nuo51-Aspergillus niger; Catalytic activity: ubiquinone oxidoreductase converts NADH + ubiquinone to NAD(+) + ubiquinol.; Function: A. niger NUO51 is part of complex I of the mitochondrial re	-0.67629087	-1.4949474	-1.4590143	-0.5634755	-2.1161609	-1.4271872
An13g02350	Title: similarity to aquaporin 3 AQP3 - Homo sapiens; Remark: the N-terminal part of the protein shows similarity to unknown transport proteins with an aquaporin domain.; Remark: the similarity is only in the C-terminal part of the protein and shows in th	-0.67974067	-1.5145732	-1.7155466	-0.74524516	-2.468149	-1.2677723
An16g07940	Title: strong similarity to FUSCA protein FUS6 -Arabidopsis thaliana; Complex: FUS6 of A. thaliana is a component of the COP9 complex, which is a multi subunit protein conserved in plants and animals.; Complex: the COP9 complex is composed by eight subuni	-0.784744	-1.3149354	-1.3770697	-0.9891054	-1.7415944	-1.1901612
An14g04920	Product: triose-phosphate-isomerase tpiA from patent WO8704464-A-Aspergillus niger; Catalytic activity: triose-phosphate isomerase catalyzes the reversible isomerization: D-glyceraldehyde 3-phosphate dihydroxy-acetone phosphate.; Complex: triose-phosphate	-0.8875253	-1.3410369	-1.2679332	-0.8930847	-1.8791456	-1.337035
An15g00160	Title: strong similarity to transcription regulator CaGCR3 - Candida albicans; Remark: GCR3 is involved in the expression of glycolytic genes.	-1.1564292	-1.3615081	-1.4660851	-1.0521963	-2.1061995	-1.3385036
An14g04110	Title: questionable ORF; Remark: the ORF is questionable due to its suboptimal intron-exon structure and short lenght	-0.84327453	-1.8598224	-1.4556794	-0.86249644	-1.6698513	-1.1468414
An02g04360	Title: similarity to hypothetical protein SPCC1235.07 - Schizosaccharomyces pombe;	-0.97519666	-1.7958593	-1.5576895	-0.6100535	-1.4570451	-1.228269
An04g00430	Title: strong similarity to branched-chain-amino-acid aminotransferase Bat2 -Saccharomyces cerevisiae; Catalytic activity: L-leucine + 2-oxoglutarate = 4-methyl-2-oxopentanoate + L-glutamate.; Cofactor: Pyridoxal-phosphate.; Function: BAT2 of S. cerevisia	-1.1296889	-1.4076184	-1.3077539	-0.5722535	-1.7172016	-1.0504994
An13g01160	Title: strong similarity to telomerase catalytic chain trt1p - Schizosaccharomyces pombe; Function: telomerase trt1 is a ribonucleoprotein enzyme essential for the replication of chromosome termini in most eukaryotes by means of elongating telomeres.; Rem	-1.3098552	-1.2765176	-2.8601425	-1.0634254	-1.6404576	-0.83550596
An11g10200	Title: strong similarity to subunit VIa of cytochrome c oxidase Cox13 - Saccharomyces cerevisiae; Function: subunit of the cytochrome c oxidase, the final component of the respiratory chain, that catalyzes the electron transfer from cytochrome c to oxygen	-1.2336462	-0.9150196	-2.118362	-1.0854632	-1.5068661	-0.8221918
An16g00650	Title: strong similarity to allantoate permease Dal5 - Saccharomyces cerevisiae; Induction: in S. cerevisiae the relatively high basal level of DAL5 expression did not increase further upon addition of allantoin pathway intermediates.; Repression: in S. c	-1.5425272	-0.7004397	-2.3882706	-0.9156078	-1.1622714	-1.321928
An04g05700	Title: similarity to RNA-binding protein SRL300 -Homo sapiens; Function: human SRL300 was isolated due to its ability to bind the 5'-noncoding sequence of the ATBF1 mRNA.	-1.3828571	-0.72537756	-2.447459	-0.97431326	-1.1375035	-1.2499783
An01g02340	Title: strong similarity to hypothetical short chain dehydrogenase SPAC521.03 - Schizosaccharomyces pombe; Similarity: shows strong similarity to several dehydrogenases.	-0.9345262	-1.2380698	-2.399368	-0.4933866	-2.118124	-1.0134817
An02g11660	Title: strong similarity to hypothetical homolog of prokaryotic 2-hydroxyhepta-2,4-diene-1,7-dioate isomerase SPBC21C3.09c - Schizosaccharomyces pombe; Similarity: the ORF shows strong similarity to several putative 2-hydroxyhepta-2,4-diene-1,7-dioate iso	-0.91350853	-1.0274807	-2.5358205	-0.8638174	-2.0946813	-0.7686745
An16g01190	Title: strong similarity to arylamine N-acetyltransferase NAT1 - Homo sapiens; Catalytic activity: acetyl-CoA + an arylamine = CoA + an N-acetylarylamine.; Function: N-acetylation by hepatic NAT1 is a major route in the metabolism and detoxification of nu	-1.1528425	-1.7907194	-2.631069	-0.3090968	-1.9368511	-0.98463345
An11g08940	Title: strong similarity to hypothetical protein YDR533c - Saccharomyces cerevisiae;	-1.1561192	-1.8194277	-2.416565	-0.49633765	-2.4566383	-0.887232
An14g01980	Title: similarity to 2-heptaprenyl-1,4-naphthoquinone methyltransferase menG - Bacillus stearothermophilus; Catalytic activity: menG of B. stearothermophilus catalyzes the transfer of a methyl group from 2-heptaprenyl to 1,4-naphthoquinone.; Function: men	-1.9486009	-1.4983401	-2.019137	-0.6783179	-1.6809067	-0.41561076
An01g06280	Title: strong similarity to IgE-binding protein -Aspergillus fumigatus; Remark: informations have only been published in Hemmann S. Thesis (1998), Institute of Biochemistry,University of Zurich Switzerland.; Remark: the Exon-Intron structure of the predic	-1.8236367	-1.8062829	-2.1845999	-0.96051145	-1.5187974	-0.47352117
An02g05810	Title: questionable ORF; Remark: the ORF is questionable due to its short lenght of only 81 amino acids.	-1.1947469	-1.8045796	-1.8833629	-0.38823998	-1.6453557	-0.7353134
An01g01810	Title: similarity to multidrug resistance protein fnx1p - Schizosaccharomyces pombe; Function: plays a role in the entry into G0,possibly by facilitating the release of a signaling substance into the environment as a means of cell-to-cell communication.;	-1.3436699	-1.5017706	-2.3318253	-0.75371504	-1.9465724	-0.38430783
An01g01400	Title: strong similarity to hypothetical protein encoded by slr0318 - Synechocystis sp.;	-1.4247526	-1.525091	-1.8522733	-0.87092	-2.0326471	-0.4076009
An14g06590	Title: similarity to hypothetical transcription activator SPAC139.03 - Schizosaccharomyces pombe;	-1.349378	-1.728454	-1.8665421	-0.52855957	-1.904559	-0.46716827
An04g05710	Title: weak similarity to hypothetical protein CAE75710.1 - Neurospora crassa;	-2.0813882	-1.4274212	-2.634206	-0.7282708	-2.3095973	-0.9711451
An02g00570	Title: strong similarity to atrazine chlorocyclohydrolase atzA - Pseudomonas sp.; Function: atrazine chlorocyclohydrolase hydrolytically dechlorinates atrazine to hydroxyatrazine.; Pathway: atrazine chlorocyclohydrolase catalyzes the first step in atrazin	-1.7062688	-1.2823997	-1.9107326	-0.77258956	-2.5265458	-0.6780719
An12g04450	Title: similarity to EST SEQ ID NO:4177 from patent WO200056762-A2 - Aspergillus niger; Remark: the ORF contains many Prolins.	-2.0102682	-1.0070548	-2.1977487	-1.0391383	-1.889576	-0.8825064
An01g02000	Title: similarity to aromatic-L-amino-acid decarboxylase DDC - Rattus norvegicus; Catalytic activity: L-Tryptophan = Tryptamine + CO2; EC:4.1.1.28; Pathway: Histidine metabolism; Tyrosine metabolism; Phenylalanine metabolism; Tryptophan metabolism; Alkalo	-1.5159681	-1.3632549	-2.0112605	-1.4927568	-2.0706885	-0.94572777
An15g05180	Product: hypothetical protein	-1.4083738	-1.5640156	-1.9595153	-1.1593001	-2.1502845	-0.7055813
An15g06500	Title: strong similarity to cyclin B nimE -Aspergillus nidulans; Similarity: shows similarity to several B-type cyclins of different organisms, but onlythe nimE of A. nidulans shows an almost overall similarity.	-1.600904	-1.4274212	-2.353637	-1.0995357	-1.9033239	-0.950247
An11g09880	Title: similarity to hypothetical protein CAE76201.1 - Neurospora crassa;	-1.3226547	-1.3689617	-2.2965975	-0.98133934	-2.0701072	-0.80829346
An08g07810	Title: similarity to flavin adenine dinucleotide synthase Fad1 - Saccharomyces cerevisiae; Catalytic activity: fmn adenyltransferases convert ATP + FMN to diphosphate + FAD.; Function: Fad1p of S. cerevisiae adenylates FMN to FAD.; Localization: FAD synth	-0.9778544	-0.91693157	-1.7261045	-2.411893	-3.0942461	-1.9049734
An12g00800	Title: strong similarity to C2-domain family vesicle protein GLUT4 - Rattus norvegicus; Remark: Immunoblotting revealed that vp115 was not actually a component of the glucose transporter-containing vesicles, was most abundant in the plasma membranes and h	-0.8942906	-0.7970866	-1.8721864	-2.3025627	-2.819668	-1.4999264
An01g02920	Title: similarity to hypothetical protein PA5145 -Pseudomonas aeruginosa;	-0.7809473	-0.7141676	-2.3136618	-2.5772815	-2.54702	-1.9509519
An08g10710	Title: strong similarity to proteasome 19S regulatory particle subunit Rpn9 - Saccharomyces cerevisiae; Function: the S. cerevisiae homolog Rpn9p is subunit of the 19S proteasome regulatory particle.; Similarity: strong similarity to Human 26S proteasome	-0.98405844	-0.82597053	-1.3549569	-1.7826929	-2.5849624	-1.7308134
An18g04420	Title: similarity to glycogenin 1 GYG - Homo sapiens; Catalytic activity: UDP-glucose + glycogenin UDP + glucosylglycogenin.; Complex: the human glycogenin is sub-unit of the glycogen synthase.; Similarity: the ORF encoded protein is c-terminal extended i	-1.0346726	-0.8327402	-1.2456831	-1.9805475	-2.8672788	-1.5916728
An08g06330	Title: strong similarity to epsilon-COP - Cricetulus griseus; Function: epsilon-COP together with other COP-subunits assembels into the coatomer, which participates in intracellular vesicle formation and membrane transport.; intracellular transport vesicl	-0.55480057	-1.0565835	-1.6759976	-1.5129513	-2.6836965	-1.4090137
An07g03090	Title: strong similarity to spindle pole body component bimB - Aspergillus nidulans; Function: bimB of A. nidulans is involved in the nuclear division, probably as a component of the mitotic spindle.; Phenotype: a conditionally lethal mutation in the bimB	-1.4594315	-0.8200214	-1.9278502	-1.476438	-2.5208323	-1.1575413
An04g03210	Title: weak similarity to protein E2 - Human papillomavirus type 76;	-0.972629	-0.7349839	-2.2462137	-1.7621688	-2.41804	-1.2551703
An07g04780	Title: strong similarity to myosin II myo2p -Schizosaccharomyces pombe; Catalytic activity: ATP + H2O = ADP + orthophosphate.; Remark: overexpression of myo2+ results in the inhibition of cytokinesis; cells become elongated and multinucleate and fail to a	-0.7736112	-1.1589731	-2.027965	-1.5217687	-2.3694444	-1.4544266
An11g10300	Title: strong similarity to hypothetical protein CAD16864.1 - Ralstonia solanacearum; Remark: a splice site was detected upstream of the START codon.; (5.1.99.4)	-0.97446483	-1.0297474	-2.3074286	-1.5213974	-2.5464883	-1.5294673
An14g02500	Title: similarity to hypothetical protein YER080w -Saccharomyces cerevisiae;	-0.9334504	-0.85701066	-2.2522497	-1.6777421	-2.1942608	-1.8588159
An03g06080	Title: similarity to transcription activator Upc2 -Saccharomyces cerevisiae; Function: S. cerevisiae UPC2 is a binucleate zinc cluster protein controlling expression of an anaerobic sterol transport system and DAN/TIR mannoproteins.; Induction: expression	-1.3048545	-0.86367863	-2.3923173	-1.4175057	-2.0274806	-1.7369655
An12g10400	Title: similarity to hypothetical protein encoded by An16g01890 - Aspergillus niger; Similarity: shows similarity to C-terminal part of PA1406 of P. aeruginosa.	-1.3580012	-1.185079	-2.498113	-1.6662117	-2.1894193	-1.7105821
An16g06800	Title: strong similarity to endoglucanase eglB -Aspergillus niger; Catalytic activity: eglB of A. niger catalyzes the endohydrolysis of 1,4-beta-d-glucosidic linkages in cellulose.; Function: eglB of A. niger has carboxylmethylcellulase activity.; Similar	-0.9158109	-0.020762354	-1.5732884	-1.8741206	-1.8680025	-1.628828
An10g01010	Title: similarity to 2-hydroxyisoflavone reductase cp100 - Solanum tuberosum; Catalytic activity: cp100 of S. tuberosum catalyzes the reversible oxidation of vestitone to 2'-hydroxyformononetin.; Induction: expression of cp100 in the pistils of S. tuberos	-1.36257	-0.5474878	-1.6438562	-1.8259705	-2.0163019	-1.4093909
An14g04350	Product: hypothetical protein	-0.9328857	-0.43063435	-1.9510905	-1.662965	-1.959358	-1.5145732
An04g01530	Title: strong similarity to transport vesicle docking protein Pep12 - Saccharomyces cerevisiae; Function: it is required for delivery of VPS10 protein from the Golgi complex to the endosome.; Function: it may mediate the docking of Golgi-derived transport	-0.7661466	-0.16163327	-1.2844479	-2.0297472	-1.787669	-2.2127028
An08g06400	Title: strong similarity to actin-related protein arp2p - Schizosaccharomyces pombe [truncated ORF]; Complex: Arp2p from S. pombe forms a complex with Arp3p and actin.; Function: in S. pombe mutant analysis led to the hypothesis that loss of Arp2p from th	-0.8330078	-0.32557592	-1.16711	-1.5117781	-2.116683	-1.9499593
An02g04010	Product: hypothetical protein	-1.1575413	0.05062605	-1.1999376	-1.6141089	-2.087463	-2.1822033
An09g02930	Title: strong similarity to high-affinity glucose transporter HGT1 - Kluyveromyces lactis; plasma membrane	-0.907503	-0.26206642	-1.800561	-2.5904543	-2.1421523	-1.5517956
An08g09000	Title: strong similarity to ubiquitin like protein Dsk2 - Saccharomyces cerevisiae; Remark: Dsk2p is a nuclear-enriched protein, and that Dsk2p assists in Cdc31 assembly into the new pindle pole body (SPB).	-1.064811	-0.9855519	-1.7522182	-2.2522569	-2.2615304	-1.7253052
An11g01100	Title: strong similarity to high-affinity glucose transporter HGT1 - Kluyveromyces lactis [truncated ORF]; Remark: ORF 3'truncated due to end of contig.; plasma membrane	-1.1316761	-0.53658015	-1.7748727	-2.2428565	-2.2041917	-1.8387191
An18g03700	Title: similarity to inhibitor of the interferon-induced double-stranded RNA-activated protein kinase (PKR) p58 - Bos primigenius taurus; Function: P58, expressed as a histidine fusion protein in Escherichia coli, blocked both the autophosphorylation of P	-0.47883654	-0.6422602	-1.7288395	-2.4351823	-1.9665418	-1.9091755
An08g05650	Product: hypothetical protein	-0.47130576	-0.92337877	-1.7813598	-1.7127181	-1.8424587	-1.4935395
An14g04770	Title: strong similarity to phosphoprotein phosphatase 2C ptc1p - Schizosaccharomyces pombe; Function: S. cerevisiae Ptc1 inactivates the HOG pathway by dephosphorylating the mitogen-activated protein kinase Hog1.; Function: S. cerevisiae Ptc1 negatively	-0.68320197	-0.7012063	-1.5790588	-1.9694635	-1.8373284	-1.5262151
An15g00560	Title: strong similarity to actin gamma -Aspergillus nidulans; cytoskeleton	-0.69976896	-0.6577913	-1.5155774	-1.8163487	-1.9629533	-1.6359414
An01g04280	Title: strong similarity to dnaJ protein homolog Ydj1 - Saccharomyces cerevisiae; Function: Haploid S. cerevisiae cells carrying the disrupted YDJ1 gene are inviable for growth in liquid media.; Function: YDJ1p from S. cerevisiae is involved mitochondrial	-0.19938502	-0.44206834	-1.6303562	-1.8547585	-1.9670135	-1.6286811
An08g05010	Title: similarity to hypothetical pathogenesis-related protein CAD27313.1 - Aspergillus fumigatus;	-0.22276235	-0.69752145	-1.7951802	-1.9363576	-1.9269819	-1.8655281
An11g01660	Title: similarity to hypothetical protein B24P11.210 - Neurospora crassa;	-0.6379564	-0.36573732	-2.3824978	-1.3148572	-1.6891432	-1.0114039
An09g05670	Title: similarity to hypothetical protein YGL067w -Saccharomyces cerevisiae; Remark: yeast protein belongs to the nudix hydrolase family and is a conserved hypothetical protein in various species, i. e. S. pombe, D. radiodurans, P. aeruginosa etc.	-0.512271	-0.658446	-2.1077867	-1.4930197	-2.0828319	-0.7145645
An07g08570	Product: hypothetical protein	-0.60880923	-0.59825927	-2.1867008	-1.3830037	-2.3374412	-0.81888735
An18g04590	Title: strong similarity to rho GDP dissociation inhibitor Rdi1 - Saccharomyces cerevisiae; Function: Rdi1 from S. cerevisiae regulates the GDP/GTP exchange reaction of the rho-type G-proteins by inhibiting the dissociation of GDP from them, and the subse	-0.45371795	-0.49476475	-2.3999305	-1.1543281	-1.4594315	-1.7865964
Aspni5_57420_est...	NA	-0.62391037	-0.42431027	-2.1966097	-2.2001128	-1.3084164	-1.0737493
An13g03210	Product: hypothetical protein	-0.67516035	-0.7618402	-2.2662802	-2.101538	-1.0	-0.92785025
An07g08520	Title: similarity to G1/S-specific cyclin CCN1 -Candida albicans; Complex: CCN1 interacts with the CDC2 protein kinase to form MPF.; Function: CCN1 is essential for the control of the cell cycle at the G1/S (Start) transition.; Similarity: CCN1 belongs to	-1.0528796	-0.72519577	-2.6041803	-1.784437	-1.532164	-1.5959004
An16g00980	Title: weak similarity to transcription factor involved in acriflavine resistance acr-2 - Neurospora crassa; Function: the acr-2 gene of Neurospora crassa controls acriflavine sensitivity.; Remark: the predicted ACR-2 protein has a putative Zn(II)Cys6 bin	-0.4290916	-0.71418226	-2.597241	-2.0291917	-1.950561	-1.8397037
An08g02490	Product: hypothetical protein	-0.55942744	-0.67093563	-2.2223923	-1.8667334	-1.6903155	-1.5443205
An01g08300	Title: similarity to hypothetical conserved protein VC1938 - Vibrio cholerae;	-0.4100281	-0.53239954	-2.2559552	-1.638063	-1.9935554	-1.5161731
An03g06160	Title: questionable ORF; Remark: ORF classified questionable due to lenght below 100 aa and no significant blastp similarity.	-0.9358697	-0.44057262	-2.3048546	-2.187627	-1.922832	-1.1993088
An12g07300	Product: hypothetical protein	-0.9310433	-0.80172044	-2.4240456	-2.004542	-1.9731431	-1.0294983
An07g09220	Title: similarity to hypothetical protein PA0878 -Pseudomonas aeruginosa; Similarity: the ORF shows local similarity to PA0878 of P. aeruginosa: 237 amino acids are aligned.	-0.9217912	-0.7109811	-2.5366313	-2.044492	-1.9048133	-0.94873893
An13g01030	Product: hypothetical protein	-1.0	-0.1312445	-2.0	-1.4262648	-1.6322683	-1.4405726
An10g00190	Title: similarity to carbohydrate oxidase CHO from patent WO9931990-A1 - Microdochium nivale; Function: CHO of patent WO9931990-A1 oxidizes the reducing end of oligosaccharides with preference over the corresponding monosaccharides.; (1.2.3.-)	-1.1443899	0.0	-2.1497471	-1.3464504	-1.2768402	-1.4545659
An10g00670	Title: similarity to hypothetical protein YER175c -Saccharomyces cerevisiae;	-1.3331993	-0.34246892	-1.8863432	-1.3796436	-1.5041798	-1.1772594
An17g01720	Title: strong similarity to RFX transcription factor CPCR1 - Penicillium chrysogenum; Remark: the A. chrysogenum RFX protein CPCR1 recognizes an imperfect palindrome, which resembles binding sites of human RFX transcription factors. One- and two-hybrid ex	-1.1991788	-0.5076568	-2.1865005	-1.417051	-1.2515388	-0.9882547
An08g03520	Title: similarity to ubiquitin conjugating enzyme UBE2 - Homo sapiens [putative frameshift]; Complex: ubiquitin activating enzyme E1, ubiquitin conjugating enzyme E2 and ubiquitin ligase E3 form a complex with the target protein.; Function: E2 enzymes for	-1.1926451	-0.34395435	-1.7625008	-1.6048621	-1.1844245	-1.4930401
An18g00330	Title: similarity to actin-fragmin kinase - Physarum polycephalum; Remark: regulation of the actin cytoskeleton as it is exerted by P. polycephalum actin-fragmin kinase, is essential for diverse cellular processes such as cell division, cell motility and	-1.0	-0.3103401	-1.8858289	-2.1154773	-1.1844245	-1.3325753
An12g08580	Title: strong similarity to ribonuclease P chain Pop1 - Saccharomyces cerevisiae; Catalytic activity: the yeast RNAseP shows endonucleolytic cleavage activity for RNA, removing 5'-extra-nucleotide from a tRNA precursor.; Complex: the yeast RNAseP consists	-1.5505085	-1.0124371	-1.525153	-1.6790308	-1.6654123	-1.5813959
An03g04180	Title: similarity to upstream stimulatory factor of transcription USF2 - Homo sapiens; Complex: human USF2 forms a complex with USF1.; Remark: USF2 isoforms in H. sapiens result from alternative splicing.; Remark: in human the CAGCTG element is recognized	-1.3194095	-0.7569273	-1.5162215	-2.09162	-1.8665867	-1.5305147
An08g06520	Title: strong similarity to hypothetical protein BX649606_96 - Aspergillus fumigatus;	-1.2060498	-0.7564502	-1.6434178	-2.0184085	-1.7811782	-1.7912176
An16g05650	Title: strong similarity to hypothetical protein SC8F11.11c - Streptomyces coelicolor;	-1.4739311	-0.73696554	-1.3824697	-2.0660892	-1.5208322	-1.7004397
An13g03960	Product: hypothetical protein	-1.0	-1.2768402	-1.9219974	-2.2344651	-1.5670406	-1.5663468
An07g09410	Title: strong similarity to fruiting body development transcription factor pro1 - Sordaria macrospora [truncated ORF]; Function: pro1 of S. macrospora encodes a C6 zinc finger transcription factor required for fruiting body development.; Remark: The ORF i	-1.4150375	-1.1030935	-1.7655346	-2.2875767	-1.6903155	-1.6599246
An04g00270	Title: strong similarity to hypothetical protein CAD70410.1 - Neurospora crassa;	-1.2426405	-1.1011419	-1.68544	-2.1961088	-1.57335	-1.6262892
An18g03960	Title: strong similarity to hypothetical protein YFL034w - Saccharomyces cerevisiae;	-1.1110868	-1.0769991	-2.009893	-1.6838863	-2.0419781	-1.3493181
An12g10240	Title: strong similarity to conidiation-specific protein pCon-10a - Neurospora crassa; Remark: expression of the con-10 gene in various mutants defective at different stages of conidiation indicates that it plays a role after aerial hyphal development.	-1.1969239	-1.1341243	-2.00778	-1.7921246	-1.7141622	-1.2669188
An08g04460	Title: similarity to translation initiation factor IF-3 - Bacillus stearothermophilus; Function: IF-3 binds to the 30S ribosomal subunit in prokaryotes and shifts the equlibrium between 70S ribosomes and their 50S and 30S subunits in favor of the free sub	-1.1036226	-0.94690967	-1.8081976	-1.8445269	-1.5343688	-1.0977752
An15g07160	Title: strong similarity to pectin lyase pelA -Aspergillus niger; Catalytic activity: pectin lyases catalyse the eliminative cleavage of pectin to give oligosaccharides with terminal 4-deoxy-6-methyl-alpha-D-galact-4-enuronosyl groups.; Remark: Aspergillu	-0.9579875	-0.73696554	-1.5381902	-1.7015238	-1.4611121	-1.3004298
An12g02370	Title: similarity to monocarboxylate transporter MCT3 - Rattus norvegicus; Function: the MCT3 protein from rat is a proton-linked monocarboxylate transporter, that catalyzes the rapid transport across the plasma membrane of many monocarboxylates such as l	-1.0962154	-0.77258956	-1.5849625	-1.8514775	-1.4656637	-1.1468414
An05g01310	Product: hypothetical protein	-1.2515388	-0.83650124	-1.9772798	-1.7842714	-1.3590811	-1.3656495
An18g04800	Title: strong similarity to alpha-L-rhamnosidase A precursor rhaA - Aspergillus aculeatus; Remark: rhaA of A. aculeatus hydrolyzes alpha-1,2 and alpha-1,6 linkages to beta-D-glucosides.; Remark: the ORF is longer than rhaA of A. aculeatus (1131 compared t	-1.2197045	-0.6235076	-1.7004397	-2.3086772	-1.706394	-1.258312
An12g05160	Product: hypothetical protein	-1.4232115	-0.53051466	-2.152003	-1.9175378	-1.5629362	-1.3561438
An01g13990	Product: hypothetical protein; Remark: weak similarity to part of the atropin protein.	-1.6438562	-0.5376567	-2.169925	-2.0297472	-1.8318772	-1.4088056
An04g06490	Title: strong similarity to 3,4-dihydroxy-5-hexaprenylbenzoate methyltransferase - Rattus norvegicus; Catalytic activity: DHHB-MT catalyzes the reaction: S-Adenosyl-L-methionine + 3-Hexaprenyl-4,5-dihydroxybenzoate = S-Adenosyl-L-homocysteine + 3-Hexapren	-1.9935449	-1.4641644	-1.4840336	-4.1629386	-1.4755113	-1.037047
An11g03680	Title: strong similarity to cinnamyl alcohol dehydrogenase CAD - Eucalyptus gunnii; Catalytic activity: Cinnamyl alcohol + NADP(+) = cinnamaldehyde + NADPH.; Function: CAD of E. gunnii reduces hydroxycinnamyl aldehydes (sinapyl, paracoumaryl, coniferyl al	-3.169925	-1.2630345	-1.7671659	-4.4244976	-1.2223924	-1.792558
An02g05800	Product: hypothetical protein	-1.7439256	-1.8685694	-0.60070384	-3.4980998	-0.7451839	-2.6397598
An01g08500	Title: strong similarity to monooxygenase Coq6 -Saccharomyces cerevisiae; Remark: COQ6 encodes a protein which is involved in the biosynthesis of coenzyme Q (Tzagoloff and Dieckmann,1990).; Similarity: to E. coli ubiH and visC proteins.; (1.14.13.-)	-1.9947634	-1.1984715	-0.97953594	-3.536053	-0.66265756	-1.8585802
Aspni5_171293_e_...	NA	-1.4033557	-1.6683785	-1.3100213	-3.4811268	-0.95419633	-1.9434165
An03g05420	Title: strong similarity to nitrogen metabolic repression regulator protein hNmrr from patent CN1269419-A - Homo sapiens; Remark: strong similarity to human hNmrr protein SEQ ID NO:7 patent CN1269419-A.; Remark: the homologe is a human nitrogen metabolic	-1.5260689	-2.447459	-1.5498343	-3.044394	-0.51819354	-3.36257
An08g08830	Title: weak similarity to hypothetical L-lactate dehydrogenase mll6909 - Mesorhizobium loti;	-1.312883	-1.9824415	-1.4786828	-3.7883022	-1.1194352	-3.1346495
An03g04160	Product: hypothetical protein	-1.7135911	-2.1946476	-1.8459225	-3.622323	-1.1490722	-2.5641289
An03g03040	Title: strong similarity to protein encoded by ORF1 of transposon Ant1 - Aspergillus niger [putative frameshift]; Remark: possible sequencing errors occured at position 5058, 1 base has been removed and 5090, producing a STOP codon, which was also correct	-1.3381687	-2.0395284	-1.690672	-3.2358882	-1.4432343	-2.4687693
An07g08450	Product: hypothetical protein	-1.7203144	-1.845829	-1.9557298	-3.2035334	-0.72671545	-2.4594316
An02g05190	Title: strong similarity to protein sequence a from patent EP1033405-A2 - Arabidopsis thaliana; Remark: the predicted A. niger protein shows strong similarity to the protein sequence of patent EP1033405-A2 (AC# AAG34578) of A. thaliana and several putativ	-1.9366677	-2.392566	-1.0378587	-4.1351805	-1.2424327	-3.7466252
An14g02550	Product: hypothetical protein	-1.8756397	-2.6964707	-1.5076344	-4.8448296	-1.2907261	-3.6202693
An07g07590	Title: strong similarity to hypothetical protein EAA60854.1 - Aspergillus nidulans;	-2.9930472	-2.1468415	-1.1042198	-4.074388	-1.3021728	-3.9313765
An02g14410	Title: strong similarity to ammonium transport protein Mep3 - Saccharomyces cerevisiae; Function: the S. cerevisiae homolog Mep3p is an ammonia permease of high capacity and low affinity.; Repression: the S. cerevisiae MEP genes are subject to nitrogen co	-3.5207338	-1.8814782	-1.1467198	-4.0109787	-0.92337877	-3.9147208
An12g01920	Title: strong similarity to hypothetical protein Pa5G0034 - Podospora anserina;	-3.3761601	-1.942559	-1.3190582	-4.5672626	-1.1747817	-3.470253
An04g01500	Title: weak similarity to polypeptide SEQ ID NO:21489 from patent WO200171042-A2 - Drosophila melanogaster; Function: the ORF contains zinc-finger domain and therefore might be involved in transcriptional regulation.; Similarity: blast hits result from re	-3.0693586	-1.8920375	-1.5751448	-4.1553297	-0.9481706	-3.1907961
An02g06810	Title: strong similarity to hypothetical protein YGL232w - Saccharomyces cerevisiae;	-3.0022798	-1.193761	-1.8299186	-3.837998	-0.7875826	-3.6403756
An04g07780	Product: hypothetical protein	-2.6296623	-1.6232325	-1.8266114	-3.792088	-0.9015216	-3.1951475
An14g02450	Title: strong similarity to aquaporin water channel protein Aqy2 - Saccharomyces cerevisiae; Induction: Aqy2-1 from S. cerevisiae was detected only during the exponential growth phase in rich medium containing glucose.; Localization: Aqy2-1 from S. cerevi	-2.9259994	-1.1184279	-1.2879591	-4.365649	-1.3052253	-3.5545888
An03g03770	Title: strong similarity to squalene monooxygenase -Rattus norvegicus; Alternative name: usually ERG1.; Cofactor: squalene epoxidase contain a FAD binding domain.; Function: squalene epoxidase catalyzes the first oxygenation step in sterol biosynthesis an	-2.8694708	-1.2145827	-1.6541144	-4.5989394	-1.0	-3.7880545
An04g06960	Title: strong similarity to NADPH-ferrihemoprotein reductase 1 CPR1 - Petroselinum crispum; Catalytic activity: NADPH + 2 Ferricytochrome = NADP+ + 2 Ferrocytochrome.; Remark: all known plant cytochrome P450 monooxygenase reactions depend on the associate	-2.7637656	-0.84823585	-1.6342765	-3.9668548	-1.3123238	-3.87709
An08g01180	Title: strong similarity to hypothetical protein SC4G1.04c - Streptomyces coelicolor;	-3.072945	-1.321928	-1.4656106	-3.733185	-1.2383043	-2.904713
An13g01750	Product: acid phosphatase aphA-Aspergillus niger; Catalytic activity: the acid phosphatase aphA of A. ficuum catalyses the reaction orthophosphoric monoester + H(2)O = alcohol + orthophosphate.; Gene-ID: aphA;pacA; Regulation: the level of expression of t	-3.18059	-1.5788122	-1.2955574	-3.7938507	-1.0399868	-2.4273493
An04g08250	Title: strong similarity to protein involved in cephalosporin C biosynthesis from patent JP09009966-A -Acremonium chrysogenum; Remark: strong similarity to Acremonium chrysogenum gene involved in biosynthesis of cephalosporin C patent JP09009966-A.	-3.0501013	-1.7586455	-1.5399958	-4.2264395	-0.85074985	-2.6074946
An18g03820	Title: strong similarity to serine C-palmitoyltransferase Lcb2 - Saccharomyces cerevisiae [putative frameshift]; Catalytic activity: palmitoyl-CoA + L-serine CoA + 3-dehydro-D-sphinganine + CO(2).; Cofactor: Pyridoxal-phosphate.; Function: the S. cerevisi	-2.515037	-1.3374124	-1.1933681	-3.8558533	-1.2138834	-3.3567784
An01g13640	Title: similarity to nitrate assimilation regulatory protein nirA - Aspergillus nidulans; Function: nirA mediates nitrate induction in Aspergillus nidulans.	-2.4679008	-0.9410413	-1.0113356	-3.614299	-1.1472316	-2.9387195
An04g04990	Title: strong similarity to mannose-1-phosphate guanyltransferase MPG1 - Trichoderma reesei; Catalytic activity: GTP + alpha-D-mannose 1-phoshate = diphosphate + GDP-mannose.; Function: mannose-1-phosphate guanyltransferase is involved in early steps of o	-2.0561922	-1.3296204	-1.0207131	-3.5319452	-1.5766671	-2.9052594
An08g06030	Title: strong similarity to hypothetical zinc-finger transcription factor CAD28447.1 - Aspergillus fumigatus;	-3.0588937	-2.2649722	-1.1629386	-3.6924908	-1.3661278	-2.56242
An11g08890	Title: strong similarity to methicillin resistance gene HmrA - Staphylococcus aureus; Function: S. aureus hmrA conferred Eagle-type resistance, i. e. resistance to high concentrations of methicillin (64 to 512 microg/ml) and susceptibility to low concentr	-3.0939763	-2.2612653	-0.920221	-3.8235347	-1.6609113	-2.3566935
[truncated: 583 more rows]

## Sheet: UP
GeneName	Description
[truncated: 1,558 more rows]
