# Supplementary material for: Transcriptome analysis of Aspergillus niger grown on sugarcane bagasse
Source: Biotechnol Biofuels. 2011 Oct 18;4:40. doi: 10.1186/1754-6834-4-40 (PMC3219568; doi:10.1186/1754-6834-4-40)
Supplement: Additional file 4 — In silico identification of XlnR binding motifs. Table presenting Gene ID, the predicted A. niger XlnR-binding sites of genes with increased mRNA accumulation, gene function and positions of the motifs. [file 1754-6834-4-40-S4.XLS]

## Sheet: Final Table
ID	cadreID	Motif	Gene function	pos1	pos2	pos3
An01g00210	(GGCTAA)	GGCTAA	Unknown	-278
An01g00620	CADANGAG00000061	GGCTAG	Aldehyde dehydrogenase	-299
An01g00780	(GGCTAA)	GGCTAA	Endo-1,4-xylanase xynb	-216	-124
An01g00790	CADANGAG00000078	CTAGCC	Unknown	-77
An01g00790	(TTAGCC)	TTAGCC	Unknown	-93
An01g00850	CADANGAG00000084	CTAGCC	Xylose permease xylt	-376
An01g00850	(GGCTAA)	GGCTAA	Xylose permease xylt	-385
An01g00970	(GGCTAA)	GGCTAA	Unknown	-207
An01g01000	(TTAGCC)	TTAGCC	Unknown	-206
An01g01310	CADANGAG00000127	GGCTAG	Unknown (Fasciclin domain)	-235
An01g01350	(TTAGCC)	TTAGCC	Nicotinic acid permease Tna1	-253
An01g01360	(TTAGCC)	TTAGCC	Unknown	-105
An01g01420	CADANGAG00000138	CTAGCC	Weak similarity to integral membrane protein PTH11	-262
An01g01420	(TTAGCC)	TTAGCC	Unknown	-478
An01g01670	CADANGAG00000164	CTAGCC	Unknown	-221
An01g01670	(TTAGCC)	TTAGCC	Unknown	-25
An01g01710	CADANGAG00000168	CTAGCC	Unknown	-358
An01g01870	(GGCTAA)	GGCTAA	Hypothetical Avicelase III aviiii	-394
An01g02940	(GGCTAA)	GGCTAA	FOG: Zn-finger	-169
An01g03030	CADANGAG00000298	GGCTAG	Isocitrate dehydrogenase, alpha subunit	-350
An01g03130	CADANGAG00000308	CTAGCC	Unknown	-144
An01g03250	CADANGAG00000320	CTAGCC	Cytochrome P450 monooxygenase TRI4	-236
An01g03340	(GGCTAA)	GGCTAA	Xyloglucan-specific endo-beta-1,4-glucanase	-244
An01g03440	(GGCTAA)	GGCTAA	Xyloglucan-specific endo-beta-1,4-glucanase	-260
An01g03740	(TTAGCC)	TTAGCC	D- xylose reductase	-310	-289	-205
An01g03760	CADANGAG00000369	CTAGCC	RNA-binding protein (RRM superfamily)	-297
An01g03760	(TTAGCC)	TTAGCC	RNA-binding protein (RRM superfamily)	-358
An01g03870	(TTAGCC)	TTAGCC	Unknown	-427
An01g04530	(TTAGCC)	TTAGCC	Unknown	-379
An01g05280	CADANGAG00000520	CTAGCC	Unknown	-452
An01g05370	CADANGAG00000529	CTAGCC	Unknown	-134
An01g05530	(TTAGCC)	TTAGCC	Unknown	-465
An01g05960	CADANGAG00000589	GGCTAG	Similarity to cyanovirin-N CV-N - Nostoc ellipsosporum	-376
An01g06120	CADANGAG00000605	GGCTAG	Alpha amylase	-23
An01g06780	CADANGAG00000672	CTAGCC	Similarity to actva-ORF4-like protein from patent WO9911793-A1 - Homo sapiens	-389
An01g06910	(GGCTAA)	GGCTAA	Unknown	-487
An01g07080	(TTAGCC)	TTAGCC	Unknown	-494	-265
An01g07130	(TTAGCC)	TTAGCC	Kynurenine 3-monooxygenase and related flavoprotein monooxygenases	-50
An01g07760	CADANGAG00000772	CTAGCC	Iron/ascorbate family oxidoreductases	-166
An01g07960	CADANGAG00000794	GGCTAG	Unknown	-153
An01g08050	(GGCTAA)	GGCTAA	Positive regulator of purine utilisation uay	-61
An01g08460	CADANGAG00000845	GGCTAG	mannosyltransferase Alg12	-426
An01g08660	CADANGAG00000866	CTAGCC	Similarity to ankyrin Ank - Drosophila melanogaster	-150
An01g08840	CADANGAG00000884	CTAGCC	Unknown	-473
An01g09560	(GGCTAA)	GGCTAA	Fe(II)-dependent sulfonate/alpha-ketoglutarate dioxygenase YLL057c	-349
An01g09960	(GGCTAA)	GGCTAA	Xylosidase xlnd	-147	-133
An01g10160	CADANGAG00001015	GGCTAG	Unknown	-431
An01g10160	CADANGAG00001015	CTAGCC	Unknown	-459
An01g10550	CADANGAG00001054	CTAGCC	Unknown	-75
An01g11180	(TTAGCC)	TTAGCC	6-hydroxy-D-nicotine oxidase 6-HDNO	-328
An01g11410	CADANGAG00001139	GGCTAG	Unknown	-330
An01g11410	CADANGAG00001139	CTAGCC	Unknown	-328	-196
An01g11420	CADANGAG00001140	CTAGCC	Unknown	-199
An01g11660	CADANGAG00001164	GGCTAG	1,4-beta-D-glucan cellobiohydrolase B precursor cbhb	-417
An01g11660	(TTAGCC)	TTAGCC	1,4-beta-D-glucan cellobiohydrolase B precursor cbhb	-157
An01g11880	CADANGAG00001186	GGCTAG	Cytochrome P450 CYP2 subfamily	-371
An01g12110	(TTAGCC)	TTAGCC	Unknown	-362
An01g12150	CADANGAG00001213	GGCTAG	Beta-galactosidase	-192
An01g12150	(TTAGCC)	TTAGCC	Beta-galactosidase	-473
An01g12550	(TTAGCC)	TTAGCC	Mannosyl-oligosaccharide alpha-1,2-mannosidase	-149
An01g12560	(GGCTAA)	GGCTAA	Unknown	-491
An01g13020	CADANGAG00001301	GGCTAG	Unknown	-342
An01g13020	CADANGAG00001301	CTAGCC	Unknown	-340	-183
An01g13080	(TTAGCC)	TTAGCC	Thiamin repressible genes regulatory protein ntf1p	-183
An01g13700	(TTAGCC)	TTAGCC	FOG: Zn-finger	-298
An01g13890	CADANGAG00001387	CTAGCC	Positive regulator of purine utilisation uay	-378
An02g00060	CADANGAG00001514	CTAGCC	Monosaccharide transporter ammst-1	-419
An02g00070	(TTAGCC)	TTAGCC	Arylacetamide deacetylase	-89
An02g00090	(GGCTAA)	GGCTAA	Prolidase	-485
An02g00120	CADANGAG00001520	GGCTAG	Unknown	-279
An02g00320	(GGCTAA)	GGCTAA	Unknown	-39
An02g00580	(GGCTAA)	GGCTAA	Protein phosphatase 2C/pyruvate dehydrogenase (lipoamide) phosphatase	-377
An02g01260	CADANGAG00001638	GGCTAG	Unknown	-258
An02g02070	CADANGAG00001720	CTAGCC	Unknown	-98
An02g02880	CADANGAG00001801	CTAGCC	GTP-binding ADP-ribosylation factor Arf1	-82
An02g05610	CADANGAG00002077	GGCTAG	Dehydrogenase kinase	-189
An02g05620	CADANGAG00002078	CTAGCC	Unknown	-308
An02g07220	CADANGAG00002238	GGCTAG	Unknown	-335
An02g07370	(GGCTAA)	GGCTAA	Unknown	-182
An02g07370	(TTAGCC)	TTAGCC	Unknown	-244
An02g08320	CADANGAG00002348	CTAGCC	Unknown	-207
An02g08320	(GGCTAA)	GGCTAA	Unknown	-239
An02g08650	CADANGAG00002382	GGCTAG	Unknown	-394
An02g08810	CADANGAG00002399	CTAGCC	Unknown	-173
An02g08940	(TTAGCC)	TTAGCC	Ubiquitin-conjugating enzyme	-293
An02g09290	(GGCTAA)	GGCTAA	Unknown	-131
An02g09710	(TTAGCC)	TTAGCC	Unknown	-220
An02g10280	(GGCTAA)	GGCTAA	Unknown	-30
An02g10470	CADANGAG00002565	CTAGCC	Soluble epoxide hydrolase	-326
An02g10600	(TTAGCC)	TTAGCC	Unknown	-493
An02g10870	(TTAGCC)	TTAGCC	Unknown	-130
An02g11180	CADANGAG00002640	GGCTAG	Unknown	-324
An02g12630	CADANGAG00002789	GGCTAG	Glucosyltransferase - alg6p	-221
An02g13010	(TTAGCC)	TTAGCC	Unknown	-148
An02g13610	(TTAGCC)	TTAGCC	Unknown	-258
An02g13680	CADANGAG00002894	GGCTAG	Unknown	-275
An02g13900	CADANGAG00002916	GGCTAG	3'-5' exonuclease	-339
An02g14070	CADANGAG00002934	CTAGCC	Unknown	-399
An02g14070	(GGCTAA)	GGCTAA	Unknown	-262
An03g00500	(TTAGCC)	TTAGCC	Beta-glucocerebrosidase	-168
An03g00520	CADANGAG00003077	CTAGCC	Unknown	-464
An03g00690	CADANGAG00003094	GGCTAG	Unknown	-295
An03g00920	CADANGAG00003117	CTAGCC	Unknown	-109
An03g00940	(GGCTAA)	GGCTAA	Endo-1,4-beta-xylanase A precursor xyna	-495	-288
An03g00960	(GGCTAA)	GGCTAA	1,4-beta-D-arabinoxylan arabinofuranohydrolase axha	-346
An03g01450	CADANGAG00003170	CTAGCC	Synaptic vesicle transporter SV2 (major facilitator superfamily)	-142
An03g01450	(GGCTAA)	GGCTAA	Synaptic vesicle transporter SV2 (major facilitator superfamily)	-310
An03g01530	CADANGAG00003178	CTAGCC	Xanthine dehydrogenase	-11
An03g01550	CADANGAG00003180	GGCTAG	Unknown	-448
An03g02060	CADANGAG00003230	GGCTAG	Geranylgeranyl pyrophosphate synthase/Polyprenyl synthetase	-83
An03g02060	CADANGAG00003230	CTAGCC	Geranylgeranyl pyrophosphate synthase/Polyprenyl synthetase	-81
An03g02070	(GGCTAA)	GGCTAA	Unknown	-231
An03g02635	CADANGAG00003288	CTAGCC	Unknown	-106
An03g02910	(GGCTAA)	GGCTAA	Unknown	-323
An03g02950	CADANGAG00003320	GGCTAG	Unknown	-98
An03g03310	CADANGAG00003343	CTAGCC	Protein tol	-136
An03g03840	(GGCTAA)	GGCTAA	Unknown	-46
An03g03840	(TTAGCC)	TTAGCC	Unknown	-232
An03g04050	(TTAGCC)	TTAGCC	Unknown	-13
An03g05120	(TTAGCC)	TTAGCC	Unknown	-304
An03g05130	CADANGAG00003523	GGCTAG	Phospholipase/carboxyhydrolase	-362
An03g06890	CADANGAG00003696	GGCTAG	Unknown	-265
An04g00100	CADANGAG00003717	CTAGCC	Unknown	-147
An04g00300	(GGCTAA)	GGCTAA	Unknown	-185	-58
An04g00530	CADANGAG00003761	CTAGCC	Amino acid transporters	-173	-11
An04g00660	CADANGAG00003774	GGCTAG	Unknown	-396
An04g00900	CADANGAG00003799	GGCTAG	Unknown	-201
An04g01390	(TTAGCC)	TTAGCC	Amino acid transporter protein	-318
An04g02530	CADANGAG00003965	GGCTAG	Hypothetical extensin-like protein Pex2	-256
An04g02530	(TTAGCC)	TTAGCC	Hypothetical extensin-like protein Pex2	-452
An04g02650	(TTAGCC)	TTAGCC	Strong similarity to cell cycle regulation protein-4	-294
An04g02730	CADANGAG00003985	GGCTAG	Ribonuclease H	-375
An04g02830	(TTAGCC)	TTAGCC	Strong similarity to high-affinity nicotinic acid permease Tna1	-152
An04g02840	(GGCTAA)	GGCTAA	Glycolate oxidase	-97
An04g03420	CADANGAG00004054	CTAGCC	Ca2+-binding protein Regucalcin/SMP30	-337	-328
An04g03420	(TTAGCC)	TTAGCC	Ca2+-binding protein Regucalcin/SMP30	-128
An04g04310	CADANGAG00004145	GGCTAG	Unknown	-135
An04g04310	(TTAGCC)	TTAGCC	Unknown	-125
An04g04470	(TTAGCC)	TTAGCC	Unknown	-171
An04g05880	(TTAGCC)	TTAGCC	Peroxidase/oxygenase	-14
An04g05900	(GGCTAA)	GGCTAA	Reverse transcriptase pol	-142
An04g05900	(TTAGCC)	TTAGCC	Reverse transcriptase pol	-475
An04g06560	CADANGAG00004370	CTAGCC	Unknown	-88
An04g06560	(GGCTAA)	GGCTAA	Unknown	-10
An04g06570	CADANGAG00004371	GGCTAG	similarity to osmosensing phosphorelay signal transduction protein Ypd1	-143
An04g06570	(TTAGCC)	TTAGCC	similarity to osmosensing phosphorelay signal transduction protein Ypd2	-221
An04g06760	CADANGAG00004390	GGCTAG	Unknown	-417
An04g06760	CADANGAG00004390	CTAGCC	Unknown	-411
An04g07010	(TTAGCC)	TTAGCC	Calmodulin and related proteins (EF-Hand superfamily)	-361
An04g08420	(GGCTAA)	GGCTAA	Unknown	-187
An04g08440	CADANGAG00004555	CTAGCC	Cytochrome P450 CYP4/CYP19/CYP26 subfamilies	-433
An04g08730	(GGCTAA)	GGCTAA	Unknown	-483	-394
An04g08890	(GGCTAA)	GGCTAA	aryl-alcohol oxidase precursor aao	-482
An04g09380	(TTAGCC)	TTAGCC	Amino acid transporters	-6
An04g09700	CADANGAG00004680	GGCTAG	Endo-xylogalacturonan hydrolase xgha	-77
An04g09700	(TTAGCC)	TTAGCC	Endo-xylogalacturonan hydrolase xgha	-299
An05g00020	(TTAGCC)	TTAGCC	Unknown	-334
An05g00190	(GGCTAA)	GGCTAA	Cyclin	-471
An05g00480	CADANGAG00004797	GGCTAG	Transcription factor involved in differentiation stua	-232
An05g01080	CADANGAG00004858	GGCTAG	FOG: Ankyrin repeat	-158
An05g01150	CADANGAG00004864	GGCTAG	Unknown	-104
An05g01160	CADANGAG00004865	CTAGCC	Unknown	-428
An05g01480	(TTAGCC)	TTAGCC	Predicted alpha/beta hydrolase BEM46	-282
An05g01560	(GGCTAA)	GGCTAA	Reductases with broad range of substrate specificities	-398
An05g01710	(TTAGCC)	TTAGCC	Unknown	-150
An05g01880	CADANGAG00004935	CTAGCC	Hypothetical chloroperoxidase cpo	-16
An05g01940	CADANGAG00004941	CTAGCC	Unknown	-369
An05g02070	CADANGAG00004952	CTAGCC	Aldo/keto reductase family proteins	-142
An05g02340	(TTAGCC)	TTAGCC	Multicopper oxidases	-347
An05g02390	(TTAGCC)	TTAGCC	Unknown	-119
An05g02420	(TTAGCC)	TTAGCC	Integral membrane protein PTH11	-233
An05g02520	CADANGAG00004997	GGCTAG	Unknown	-413
An06g00260	CADANGAG00005031	CTAGCC	Hexose transporter Hxt5	-49
An06g00330	(GGCTAA)	GGCTAA	Acetate regulatory DNA binding protein facb	-166	-152
An06g00350	(GGCTAA)	GGCTAA	Carboxylesterase and related proteins	-370
An06g00560	CADANGAG00005061	CTAGCC	Hexose transporter Hxt13	-379
An06g00560	(GGCTAA)	GGCTAA	Hexose transporter Hxt13	-352
An06g00720	CADANGAG00005078	GGCTAG	Chloroperoxidase	-296
An06g01500	(TTAGCC)	TTAGCC	Integral membrane protein	-10
An06g02130	CADANGAG00005218	GGCTAG	Unknown	-355
An06g02180	CADANGAG00005223	GGCTAG	Unknown	-429
An06g02268	(TTAGCC)	TTAGCC	Unknown	-257
An06g02340	(GGCTAA)	GGCTAA	D-aspartate oxidase	-138
An07g00150	(GGCTAA)	GGCTAA	Multidrug transporter bmr3	-481
An07g00400	CADANGAG00005317	CTAGCC	Dehydrogenases with different specificities	-340	-210
An07g01080	CADANGAG00005383	GGCTAG	Unknown	-12
An07g02020	CADANGAG00005474	GGCTAG	Protein involved in mrna turnover and stability	-206
An07g02050	CADANGAG00005477	CTAGCC	2,3-dihydroxybenzoic acid decarboxylase dhbd	-354
An07g02110	CADANGAG00005483	CTAGCC	Vacuolar assembly/sorting proteins VPS39/VAM6/VPS3	-111
An07g02220	CADANGAG00005494	GGCTAG	Unknown	-216	-27
An07g03110	(GGCTAA)	GGCTAA	Unknown	-250
An07g03160	(GGCTAA)	GGCTAA	Transaldolase	-337	-195
An07g03470	CADANGAG00005619	CTAGCC	Allantoate permease Dal5	-120
An07g03730	CADANGAG00005644	GGCTAG	Unknown	-404
An07g03970	CADANGAG00005668	CTAGCC	Neutral amino acid permease mtr	-316
An07g03990	CADANGAG00005670	CTAGCC	Helicases	-105
An07g04430	CADANGAG00005714	GGCTAG	Hexose transporter ght2p	-52
An07g04430	(GGCTAA)	GGCTAA	Hexose transporter ght2p	-472
An07g04450	(TTAGCC)	TTAGCC	Unknown	-402
An07g04470	(TTAGCC)	TTAGCC	Carboxylesterase and related proteins	-161
An07g04580	CADANGAG00005729	GGCTAG	Unknown	-302
An07g04830	CADANGAG00005755	GGCTAG	Unknown	-8
An07g04950	(GGCTAA)	GGCTAA	Unknown	-328
An07g05000	CADANGAG00005772	GGCTAG	Delta-1-pyrroline-5-carboxylate dehydrogenase	-272	-225
An07g05000	(TTAGCC)	TTAGCC	Delta-1-pyrroline-5-carboxylate dehydrogenase	-249
An07g05990	CADANGAG00005871	CTAGCC	Endosomal t-SNARE yup1	-389	-343
An07g06460	(GGCTAA)	GGCTAA	C-7 hydroxycephem methyltransferase coupling protein	-108
An07g06460	(TTAGCC)	TTAGCC	C-7 hydroxycephem methyltransferase coupling protein	-482
An07g07630	(GGCTAA)	GGCTAA	Avenacinase	-180
An07g08060	(TTAGCC)	TTAGCC	Unknown	-132
An07g08810	(GGCTAA)	GGCTAA	G protein-coupled receptor Gpr1	-445
An07g08880	CADANGAG00006161	GGCTAG	Positive sulphur regulator CYS3	-379
An07g08880	CADANGAG00006161	CTAGCC	Positive sulphur regulator CYS3	-377
An07g08920	(GGCTAA)	GGCTAA	Sulfite oxidase, molybdopterin-binding component	-264
An07g08940	(GGCTAA)	GGCTAA	Acetyl-esterase I	-257
An07g08950	(GGCTAA)	GGCTAA	Endoglucanase B eglb	-128
An07g09320	CADANGAG00006205	CTAGCC	Predicted hydrolase/acyltransferase (alpha/beta hydrolase superfamily)	-230
An07g09360	(TTAGCC)	TTAGCC	Alcohol dehydrogenase, class IV	-473
An07g09820	(GGCTAA)	GGCTAA	Unknown	-126
An07g10240	CADANGAG00006298	GGCTAG	Peroxisomal biogenesis protein (peroxin 16)	-349
An07g10240	(TTAGCC)	TTAGCC	Peroxisomal biogenesis protein (peroxin 16)	-203
An07g10280	(GGCTAA)	GGCTAA	Unknown	-273
An07g10290	(TTAGCC)	TTAGCC	Aldo/keto reductase family proteins	-469
An07g10300	(GGCTAA)	GGCTAA	Unknown	-479
An07g10390	CADANGAG00006313	CTAGCC	Unknown	-20
An08g00180	(GGCTAA)	GGCTAA	Cytochrome P450 CYP2 subfamily	-459
An08g00360	CADANGAG00006355	GGCTAG	Transcription initiation factor Rrn6	-42
An08g01020	(GGCTAA)	GGCTAA	Unknown	-434
An08g01310	(TTAGCC)	TTAGCC	Allantoate permease Dal5	-143
An08g01440	(TTAGCC)	TTAGCC	Unknown	-327
An08g01450	(GGCTAA)	GGCTAA	Unknown	-302
An08g01760	(TTAGCC)	TTAGCC	Cellulase	-185
An08g01940	CADANGAG00006514	CTAGCC	Unknown	-158
An08g01940	(GGCTAA)	GGCTAA	Unknown	-354
An08g01950	(TTAGCC)	TTAGCC	Unknown	-355
An08g02780	CADANGAG00006597	CTAGCC	Transcription factor TMF, TATA element modulatory factor	-59
An08g02780	(GGCTAA)	GGCTAA	Transcription factor TMF, TATA element modulatory factor	-274
An08g02890	(TTAGCC)	TTAGCC	Unknown	-311
An08g05380	(TTAGCC)	TTAGCC	Mannosylphosphate transferase Mnn4	-468
An08g05410	(GGCTAA)	GGCTAA	Unknown	-484
An08g05930	CADANGAG00006914	CTAGCC	Unknown	-426
An08g06200	CADANGAG00006942	CTAGCC	similarity to mitochondrial import protein Metaxin	-73
An08g06220	(TTAGCC)	TTAGCC	Unknown	-443
An08g06230	(GGCTAA)	GGCTAA	Unknown	-222
An08g06270	(TTAGCC)	TTAGCC	Adenine deaminase/adenosine deaminase	-401
An08g06290	CADANGAG00006951	GGCTAG	Unknown	-158
An08g06360	(GGCTAA)	GGCTAA	Histone acetyltransferase SAGA associated factor SGF29	-383
An08g06430	(TTAGCC)	TTAGCC	Allantoate permease Dal5	-370
An08g06600	CADANGAG00006982	CTAGCC	Unknown	-275
An08g07170	(GGCTAA)	GGCTAA	Unknown	-147
An08g07240	(GGCTAA)	GGCTAA	Unknown	-206
An08g07920	(GGCTAA)	GGCTAA	Phenol 2-monooxygenase	-431
An08g08230	CADANGAG00007146	CTAGCC	Unknown	-445	-256
An08g08250	(GGCTAA)	GGCTAA	similarity to aryl-alcohol oxidase precursor aao	-77
An08g08370	CADANGAG00007160	GGCTAG	Alpha-1,2-mannosidase aman2	-30
An08g08700	(TTAGCC)	TTAGCC	Unknown	-277
An08g09610	(GGCTAA)	GGCTAA	Mutanase muta	-20
An08g09750	CADANGAG00007296	CTAGCC	Alcohol dehydrogenase, class V	-438
An08g09770	CADANGAG00007298	GGCTAG	1,4-butanediol diacrylate esterase BDA1	-176
An08g09770	(GGCTAA)	GGCTAA	1,4-butanediol diacrylate esterase BDA1	-483	-11
An08g09940	(TTAGCC)	TTAGCC	Cytochrome P450 monooxygenase TRI11	-456
An08g10390	CADANGAG00007356	CTAGCC	DNA/RNA helicase MER3/SLH1, DEAD-box superfamily	-207
An08g10390	(GGCTAA)	GGCTAA	DNA/RNA helicase MER3/SLH1, DEAD-box superfamily	-219
An08g10820	(GGCTAA)	GGCTAA	Aldehyde dehydrogenase	-370
An08g10970	(GGCTAA)	GGCTAA	Synaptic vesicle transporter SVOP and related transporters	-131
An08g11220	CADANGAG00007439	GGCTAG	Unknown	-373
An08g11640	(GGCTAA)	GGCTAA	Unknown	-142
An08g11680	CADANGAG00007484	GGCTAG	Reductases with broad range of substrate specificities	-244
An08g12110	(TTAGCC)	TTAGCC	Protein Kinases	-127
An09g00060	(TTAGCC)	TTAGCC	Multidrug resistance-associated protein resistance protein	-394
An09g00120	CADANGAG00007553	GGCTAG	Predicted lipase	-229
An09g00120	(GGCTAA)	GGCTAA	Predicted lipase	-265
An09g00430	(TTAGCC)	TTAGCC	Transcription activator prna	-362
An09g00460	(TTAGCC)	TTAGCC	Unknown	-321
An09g00860	(TTAGCC)	TTAGCC	Unknown	-99
An09g00960	(TTAGCC)	TTAGCC	Unknown	-387
An09g01430	(GGCTAA)	GGCTAA	Unknown	-355
An09g01430	(TTAGCC)	TTAGCC	Unknown	-418
An09g01440	(GGCTAA)	GGCTAA	Kynurenine 3-monooxygenase and related flavoprotein monooxygenases	-440
An09g01820	CADANGAG00007715	CTAGCC	Acyl-coa synthetase	-156
An09g01880	CADANGAG00007721	CTAGCC	Zinc-binding oxidoreductase	-500
An09g02090	(GGCTAA)	GGCTAA	Unknown	-310
An09g02170	(TTAGCC)	TTAGCC	Unknown	-172
An09g02180	(GGCTAA)	GGCTAA	Predicted lipase	-284
An09g02340	(GGCTAA)	GGCTAA	Phosphatidylethanolamine binding protein	-103
An09g03210	(GGCTAA)	GGCTAA	Unknown	-193
An09g03290	(GGCTAA)	GGCTAA	3-dehydroshikimate dehydratase qa-4	-219
An09g03290	(TTAGCC)	TTAGCC	3-dehydroshikimate dehydratase qa-4	-154
An09g03730	CADANGAG00007910	CTAGCC	Acyl coa dehydrogenase aidb	-100
An09g04070	(GGCTAA)	GGCTAA	Aldo/keto reductase family proteins	-277
An09g04200	CADANGAG00007957	CTAGCC	Unknown	-427
An09g04200	(TTAGCC)	TTAGCC	Unknown	-258
An09g05400	CADANGAG00008074	GGCTAG	Protease, Ulp1 family	-425
An09g06340	(GGCTAA)	GGCTAA	Unknown	-238
An09g06410	CADANGAG00008179	GGCTAG	Unknown	-363
An09g06860	(GGCTAA)	GGCTAA	Unknown	-145
An10g00230	CADANGAG00008251	GGCTAG	Sorbitol dehydrogenase	-360
An10g00425	CADANGAG00008271	GGCTAG	Unknown	-194
An10g00960	(TTAGCC)	TTAGCC	FOG: Ankyrin repeat	-149
An11g00120	(GGCTAA)	GGCTAA	Similarity to glucose permease Rgt2	-419
An11g00130	(TTAGCC)	TTAGCC	Carboxylesterase and related proteins	-142
An11g00330	(GGCTAA)	GGCTAA	Unknown	-388
An11g01200	(TTAGCC)	TTAGCC	Unknown	-312	-44
An11g01220	(GGCTAA)	GGCTAA	Precursor of tannase	-392
An11g01250	(TTAGCC)	TTAGCC	Cyclin C-dependent kinase CDK8	-404
An11g01980	CADANGAG00008534	GGCTAG	Cytochrome P450 monooxygenase P450II	-184
An11g02070	(GGCTAA)	GGCTAA	Unknown	-490
An11g02100	CADANGAG00008546	GGCTAG	Beta-glucosidase, lactase phlorizinhydrolase, and related proteins	-249
An11g02100	(GGCTAA)	GGCTAA	Beta-glucosidase, lactase phlorizinhydrolase, and related proteins	-129
An11g02160	CADANGAG00008552	CTAGCC	Glutathione S-transferase	-126
An11g03130	CADANGAG00008651	CTAGCC	Unknown	-352
An11g03190	(TTAGCC)	TTAGCC	Unknown	-301
An11g03210	(GGCTAA)	GGCTAA	Sucrose:sucrose 1-fructosyltransferase	-363
An11g03240	(TTAGCC)	TTAGCC	Reductases with broad range of substrate specificities	-270
An11g03460	(GGCTAA)	GGCTAA	WD40 repeat-containing protein	-115
An11g03590	CADANGAG00008697	GGCTAG	Unknown	-91
An11g03590	(GGCTAA)	GGCTAA	Unknown	-435
An11g03810	CADANGAG00008719	GGCTAG	Unknown	-389
An11g03810	(TTAGCC)	TTAGCC	Unknown	-220
An11g04150	(GGCTAA)	GGCTAA	Alcohol dehydrogenase, class V	-214
An11g04400	CADANGAG00008777	CTAGCC	Vacuolar protein sorting-associated protein 27	-133
An11g04790	CADANGAG00008815	GGCTAG	Acylphosphatase	-399
An11g05450	(TTAGCC)	TTAGCC	Unknown	-199
An11g05550	(GGCTAA)	GGCTAA	Predicted transporter (major facilitator superfamily)	-412	-237
An11g05590	CADANGAG00008894	GGCTAG	Unknown	-458
An11g05590	(TTAGCC)	TTAGCC	Unknown	-247
An11g05640	(TTAGCC)	TTAGCC	Methylase	-364
An11g05770	CADANGAG00008912	GGCTAG	Unknown	-275
An11g06090	CADANGAG00008942	CTAGCC	Beta-glucosidase2 BGL2	-69
An11g06090	(GGCTAA)	GGCTAA	Beta-glucosidase2 BGL2	-482
An11g06290	(TTAGCC)	TTAGCC	Transcription activator xlnr	-8
An11g06450	(TTAGCC)	TTAGCC	Unknown	-306
An11g06460	CADANGAG00008974	CTAGCC	similarity to lovastatin nonaketide synthase lovB	-335
An11g06690	(GGCTAA)	GGCTAA	Unknown	-131
An11g06780	CADANGAG00009006	GGCTAG	Unknown	-259
An11g07220	(TTAGCC)	TTAGCC	Unknown	-220
An11g07270	(TTAGCC)	TTAGCC	Glyoxylate/hydroxypyruvate reductase	-186
An11g07700	CADANGAG00009092	CTAGCC	Arylacetamide deacetylase	-45
An11g07760	(TTAGCC)	TTAGCC	Unknown	-384
An11g07960	CADANGAG00009119	CTAGCC	Glutaminase A gtaa	-256
An11g09000	CADANGAG00009219	CTAGCC	Glutathione S-transferase	-103
An11g09090	(TTAGCC)	TTAGCC	Unknown	-479
An11g09440	(TTAGCC)	TTAGCC	WD40 repeat-containing protein	-71
An11g09710	CADANGAG00009288	CTAGCC	Acyl-coa synthetase	-19
An11g10260	CADANGAG00009343	CTAGCC	Glycosyl transferase, family 8 - glycogenin	-206	-168
An11g10500	(GGCTAA)	GGCTAA	Unknown	-31
An11g10500	(TTAGCC)	TTAGCC	Unknown	-18
An11g10510	(GGCTAA)	GGCTAA	Serine/threonine protein kinase	-95
An11g10510	(TTAGCC)	TTAGCC	Serine/threonine protein kinase	-82
An11g11140	CADANGAG00009431	CTAGCC	Nuclear pore membrane protein Pom152	-222
An12g00030	CADANGAG00009453	CTAGCC	Sorbitol dehydrogenase	-88
An12g00030	(GGCTAA)	GGCTAA	Sorbitol dehydrogenase	-478
An12g00520	CADANGAG00009501	GGCTAG	Predicted methyltransferase	-237
An12g00520	CADANGAG00009501	CTAGCC	Predicted methyltransferase	-225
An12g01300	(GGCTAA)	GGCTAA	Vegetative incompatibility protein tol	-177	-134
An12g02390	(GGCTAA)	GGCTAA	Unknown	-30
An12g02390	(TTAGCC)	TTAGCC	Unknown	-467	-294
An12g02550	(TTAGCC)	TTAGCC	Esterase D xynd	-500
An12g02590	(TTAGCC)	TTAGCC	Unknown	-168
An12g03250	(GGCTAA)	GGCTAA	Predicted L-carnitine dehydratase/alpha-methylacyl-coa racemase	-284
An12g03690	(TTAGCC)	TTAGCC	Unknown	-137
An12g03700	(GGCTAA)	GGCTAA	Ubiquitin carboxyl-terminal hydrolase	-15
An12g04180	(GGCTAA)	GGCTAA	Amino acid transporters	-302
An12g04180	(TTAGCC)	TTAGCC	Amino acid transporters	-256
An12g04250	(TTAGCC)	TTAGCC	Cytochrome P450 CYP4/CYP19/CYP26 subfamilies	-158
An12g04990	(GGCTAA)	GGCTAA	Glucitol 6-phosphate dehydrogenase gutd	-483
An12g05000	(GGCTAA)	GGCTAA	Flavin-containing monooxygenase	-96
An12g05220	CADANGAG00009965	CTAGCC	Transcription factor nft1p	-409
An12g05390	(TTAGCC)	TTAGCC	Unknown	-246
An12g05450	CADANGAG00009987	GGCTAG	Unknown	-457
An12g05700	(TTAGCC)	TTAGCC	Alpha-L-rhamnosidase A precursor rhaa	-77
An12g05820	CADANGAG00010022	CTAGCC	High-affinity glucose transporter HGT1	-150
An12g05850	CADANGAG00010025	CTAGCC	Unknown	-333
An12g06180	CADANGAG00010058	GGCTAG	Unknown	-213
An12g06820	(TTAGCC)	TTAGCC	Unknown	-182
An12g07160	CADANGAG00010149	GGCTAG	Unknown	-443
An12g07380	(TTAGCC)	TTAGCC	Flavin-containing monooxygenase	-181	-34
An12g07610	(TTAGCC)	TTAGCC	Unknown	-82
An12g07880	(TTAGCC)	TTAGCC	Chitin synthesis protein Chs5	-401
An12g07920	CADANGAG00010226	CTAGCC	Unknown	-91
An12g08630	CADANGAG00010297	GGCTAG	Cytochrome P450 monooxygenase TRI11	-106
An12g08860	(TTAGCC)	TTAGCC	Unknown	-91
An12g09270	(GGCTAA)	GGCTAA	Strong similarity to lactose permease Lac12	-356
An12g09310	(TTAGCC)	TTAGCC	Carboxylesterase and related proteins	-275
An12g09980	CADANGAG00010434	GGCTAG	Unknown	-219
An12g10160	CADANGAG00010452	CTAGCC	Galactosyltransferases	-12
An12g10170	(TTAGCC)	TTAGCC	Unknown	-128
An12g10390	CADANGAG00010475	GGCTAG	Unknown	-487
An12g10730	CADANGAG00010509	CTAGCC	Unknown	-248
An12g10830	CADANGAG00010519	GGCTAG	Unknown	-24
An13g00020	CADANGAG00010534	CTAGCC	Inositol-1,4,5-triphosphate 5-phosphatase (synaptojanin)	-146
An13g01010	(GGCTAA)	GGCTAA	Regulator of ribosome synthesis	-180
An13g01120	(TTAGCC)	TTAGCC	Predicted NAD-dependent oxidoreductase	-12
An13g01460	(TTAGCC)	TTAGCC	Unknown	-328
An13g01880	(TTAGCC)	TTAGCC	Carboxylesterase and related proteins	-458
An13g02080	(TTAGCC)	TTAGCC	Oxoprolinase	-297
An13g02090	(GGCTAA)	GGCTAA	Allantoate permease Dal5	-481
An13g02500	CADANGAG00010781	CTAGCC	Unknown	-8
An13g03110	CADANGAG00010843	GGCTAG	Strong similarity to high-affinity nicotinic acid permease Tna1	-358
An13g03600	CADANGAG00010892	GGCTAG	Phosphatidylcholine-hydrolyzing phospholipase C PLCN	-45
An13g03680	(GGCTAA)	GGCTAA	Allantoate permease Dal5	-432
An14g00320	(GGCTAA)	GGCTAA	Unknown	-488
An14g01520	CADANGAG00011087	GGCTAG	Unknown	-414
An14g02130	CADANGAG00011149	CTAGCC	Helicases	-489
An14g02170	CADANGAG00011153	CTAGCC	Cutinase precursor cuta	-238
An14g02640	(GGCTAA)	GGCTAA	Unknown	-446
An14g02750	CADANGAG00011211	CTAGCC	Atpase component of ABC transporters	-283
An14g02870	CADANGAG00011222	GGCTAG	Aldehyde dehydrogenase	-126
An14g02910	CADANGAG00011226	GGCTAG	similarity to allantoate permease Dal5	-386
An14g02920	CADANGAG00011227	CTAGCC	Unknown	-141
An14g04120	(GGCTAA)	GGCTAA	Unknown	-13
An14g04320	(TTAGCC)	TTAGCC	Unknown	-167
An14g04480	(GGCTAA)	GGCTAA	Unknown	-19
An14g04510	CADANGAG00011387	GGCTAG	Unknown	-318
An14g04610	CADANGAG00011397	GGCTAG	Unknown	-229
An14g05070	(GGCTAA)	GGCTAA	Unknown	-147
An14g05230	CADANGAG00011460	CTAGCC	Unknown	-200
An14g05510	(TTAGCC)	TTAGCC	Sphingoid base-phosphate phosphatase	-225
An14g05800	CADANGAG00011517	GGCTAG	Alpha-glucuronidase agua	-412
An14g05800	(GGCTAA)	GGCTAA	Alpha-glucuronidase agua	-277
An14g05840	CADANGAG00011521	CTAGCC	O-methyltransferase omtb	-262
An14g06050	(TTAGCC)	TTAGCC	Unknown	-438
An14g06360	(TTAGCC)	TTAGCC	Unknown	-446
An14g06380	(GGCTAA)	GGCTAA	Unknown	-438
An14g06430	CADANGAG00011580	CTAGCC	Predicted sugar kinase	-396
An14g06580	(GGCTAA)	GGCTAA	Unknown	-247
An14g06800	CADANGAG00011617	CTAGCC	Decapping enzyme complex, predicted pyrophosphatase DCP2	-477
An14g06800	(TTAGCC)	TTAGCC	Decapping enzyme complex, predicted pyrophosphatase DCP2	-329	-187
An14g06810	CADANGAG00011618	GGCTAG	Unknown	-423
An14g07010	(GGCTAA)	GGCTAA	Dehydrogenases with different specificities	-104
An15g00050	CADANGAG00011683	GGCTAG	Zn-finger transcription factor	-24
An15g00290	CADANGAG00011707	CTAGCC	Amidases	-438
An15g01600	(TTAGCC)	TTAGCC	Peroxisomal membrane protein MPV17 and related proteins	-243
An15g01730	(TTAGCC)	TTAGCC	Unknown	-364
An15g01950	(TTAGCC)	TTAGCC	Very long-chain acyl-coa synthetase/fatty acid transporter	-223
An15g02110	CADANGAG00011890	CTAGCC	Penicillin V amidohydrolase PVA	-29
An15g02130	CADANGAG00011892	GGCTAG	Animal-type fatty acid synthase and related proteins	-495
An15g02130	(TTAGCC)	TTAGCC	Animal-type fatty acid synthase and related proteins	-206
An15g02140	(GGCTAA)	GGCTAA	Phospholipase/carboxyhydrolase	-461
An15g02160	CADANGAG00011895	GGCTAG	Unknown	-275
An15g02160	(TTAGCC)	TTAGCC	Unknown	-179
An15g02300	CADANGAG00011909	CTAGCC	Arabinofuranosidase B abfb	-39
An15g02300	(TTAGCC)	TTAGCC	Arabinofuranosidase B abfb	-473	-421
An15g02820	CADANGAG00011961	GGCTAG	Pyruvate carboxylase	-414
An15g03060	(GGCTAA)	GGCTAA	Unknown	-215
An15g03080	(GGCTAA)	GGCTAA	Ubiquitin-conjugating enzyme	-204
An15g03080	(TTAGCC)	TTAGCC	Ubiquitin-conjugating enzyme	-458
An15g04010	(GGCTAA)	GGCTAA	Unknown	-484
An15g04360	(TTAGCC)	TTAGCC	Haloacid dehalogenase dhlb	-161
An15g04370	(GGCTAA)	GGCTAA	Proline dipeptidase	-314
An15g04430	CADANGAG00012122	CTAGCC	Unknown	-53
An15g04550	(GGCTAA)	GGCTAA	Xylanase A xyna	-322
An15g04550	(TTAGCC)	TTAGCC	Xylanase A xyna	-270
An15g04630	CADANGAG00012142	CTAGCC	Synaptic vesicle transporter SV2 (major facilitator superfamily)	-419
An15g04640	(TTAGCC)	TTAGCC	Unknown	-198
An15g04800	(TTAGCC)	TTAGCC	Beta-1,2-D-glucosidase B2Tom	-178
An15g04920	(TTAGCC)	TTAGCC	Unknown	-490
An15g05430	(GGCTAA)	GGCTAA	Unknown	-150
An15g05440	(TTAGCC)	TTAGCC	High-affinity glucose transporter HGT1	-6
An15g05630	CADANGAG00012242	GGCTAG	Unknown	-224
An15g05630	(TTAGCC)	TTAGCC	Unknown	-298
An15g05710	(TTAGCC)	TTAGCC	Phosphatidic acid-preferring phospholipase A1, contains DDHD domain	-85
An15g05980	CADANGAG00012277	GGCTAG	High-affinity nicotinic acid permease Tna1	-259
An15g07230	(TTAGCC)	TTAGCC	Thioredoxin-like protein	-492
An15g07240	(GGCTAA)	GGCTAA	Icosapentaenoic acid synthase	-134
An15g07690	(TTAGCC)	TTAGCC	Unknown	-238
An16g01540	CADANGAG00012625	GGCTAG	Uncharacterized conserved protein	-279
An16g01930	(TTAGCC)	TTAGCC	Unknown	-471
An16g02060	(GGCTAA)	GGCTAA	Unknown	-352
An16g02760	(GGCTAA)	GGCTAA	Unknown	-245
An16g02890	CADANGAG00012760	CTAGCC	Adenine deaminase/adenosine deaminase	-492
An16g03450	CADANGAG00012817	GGCTAG	Unknown	-281
An16g03970	CADANGAG00012868	GGCTAG	Unknown	-20
An16g04450	(GGCTAA)	GGCTAA	Unknown	-161
An16g04490	CADANGAG00012920	GGCTAG	Unknown	-198
An16g06020	CADANGAG00013071	CTAGCC	Unknown	-339
An16g06480	CADANGAG00013115	GGCTAG	Unknown	-421
An16g06480	(GGCTAA)	GGCTAA	Unknown	-12
An16g07660	CADANGAG00013230	GGCTAG	Glucose and galactose transporter glup	-302
An16g07660	CADANGAG00013230	CTAGCC	Glucose and galactose transporter glup	-162
An16g07700	(TTAGCC)	TTAGCC	dapA	-206
An16g07710	CADANGAG00013235	CTAGCC	Cocaine esterase	-428
An16g07900	CADANGAG00013254	GGCTAG	Amino acid transporters	-309
An16g07900	(TTAGCC)	TTAGCC	Amino acid transporters	-459
An16g08590	CADANGAG00013323	GGCTAG	Unknown	-32
An16g08900	(TTAGCC)	TTAGCC	Unknown	-8
An16g09060	(TTAGCC)	TTAGCC	Aldehyde dehydrogenase	-457
An17g00300	(TTAGCC)	TTAGCC	Bifunctiona xylosidase-arabinosidase xarb	-487	-9
An17g00340	(GGCTAA)	GGCTAA	Voltage-gated shaker-like K+ channel, subunit beta/KCNAB	-207
An17g00670	(GGCTAA)	GGCTAA	Acinus (induces apoptotic chromatin condensation)	-435
An17g01070	CADANGAG00013503	GGCTAG	Synaptic vesicle transporter SVOP	-218
An17g01450	CADANGAG00013541	GGCTAG	high-affinity nicotinic acid permease Tna1	-266
An17g01680	(GGCTAA)	GGCTAA	Unknown	-253
An17g01915	CADANGAG00013587	CTAGCC	Unknown	-300
An17g02320	CADANGAG00013630	CTAGCC	Cdc2-related protein kinase	-215
An18g00430	CADANGAG00013679	CTAGCC	Unknown	-128
An18g00760	CADANGAG00013712	GGCTAG	FOG: Ankyrin repeat	-417
An18g00760	CADANGAG00013712	CTAGCC	FOG: Ankyrin repeat	-411
An18g00960	CADANGAG00013729	GGCTAG	Amino acid transporters	-365
An18g01070	CADANGAG00013740	GGCTAG	Fluconazole resistance protein FLU1	-28
An18g01930	(GGCTAA)	GGCTAA	Unknown	-279
An18g02280	(GGCTAA)	GGCTAA	FOG: Zn-finger	-356
An18g02610	(GGCTAA)	GGCTAA	Ankyrin	-156
An18g02690	(TTAGCC)	TTAGCC	Multicopper oxidases	-240
An18g02710	CADANGAG00013905	CTAGCC	Ent-Kaurene synthase	-201
An18g02740	CADANGAG00013908	GGCTAG	Cytochrome P450 CYP4/CYP19/CYP26 subfamilies	-260
An18g02740	(GGCTAA)	GGCTAA	Cytochrome P450 CYP4/CYP19/CYP26 subfamilies	-122
An18g02750	CADANGAG00013909	GGCTAG	Unknown	-315
An18g02752	CADANGAG00013910	CTAGCC	Unknown	-137
An18g03100	(GGCTAA)	GGCTAA	DNA-binding protein of the nucleobindin family	-258
An18g03140	(GGCTAA)	GGCTAA	Unknown	-363
An18g03140	(TTAGCC)	TTAGCC	Unknown	-301
An18g03320	CADANGAG00013967	GGCTAG	Myotubularin-related phosphatidylinositol 3-phosphate 3-phosphatase MTM6	-326
An18g03360	(GGCTAA)	GGCTAA	Proteophosphoglycan ppg1	-455
An18g03405	CADANGAG00013977	CTAGCC	Unknown	-350
An18g03540	CADANGAG00013991	GGCTAG	Unknown	-477
An18g03540	CADANGAG00013991	CTAGCC	Unknown	-179
An18g03550	(GGCTAA)	GGCTAA	Membrane protein involved in arsenite transport Acr3	-477
An18g03560	(TTAGCC)	TTAGCC	Unknown	-36
An18g03800	CADANGAG00014017	GGCTAG	Acyl-coa synthetase	-78
An18g05500	(TTAGCC)	TTAGCC	Ceramidases	-276	-135
An18g05550	(GGCTAA)	GGCTAA	L-2-haloalkanoic acid dehalogenase hadl	-443
An18g06310	(GGCTAA)	GGCTAA	L-fucose permease fucp	-487
An18g06840	CADANGAG00014324	CTAGCC	Histone H3 (Lys4) methyltransferase complex, subunit SET1	-488
