# Supplementary material for: Transcriptome analysis of Aspergillus niger grown on sugarcane bagasse
Source: Biotechnol Biofuels. 2011 Oct 18;4:40. doi: 10.1186/1754-6834-4-40 (PMC3219568; doi:10.1186/1754-6834-4-40)
Supplement: Additional file 5 — Comparison between genes showing increased expression in Neurospora crassa grown on Miscanthus and Aspergillus niger grown on steam-exploded sugarcane bagasse (C compounds and carbohydrate metabolism). Table showing upregulated genes for N. crassa (NCU) and A. niger (An) grown on Miscanthus and steam-exploded sugarcane bagasse (SEB), respectively, as well as gene function according to FunCat gene categorization. The E-value of the categorization is provided for A. niger genes. For N. crassa E-values, please refer to Support Information Dataset 1 published by Tian et al. [23]. [file 1754-6834-4-40-S5.XLS]

## Sheet: N. crassa
20.01.03 C-compound and carbohydrate transport-12						e-value
NCU00801			related to lactose permease		An11g01100	2.9e-42
NCU00988			related to quinate transport protein		An08g03850	2.2e-90
NCU01132			probable sugar transporter		An01g08780	2.9e-145
NCU01231			related to carboxylic acid transport protein JEN1		An16g06950	1.9e-203
NCU04963			probable monosaccharide transporter		An15g03940	1.7e-172
NCU05519			conserved hypothetical protein		An11g03900	3.6e-60
NCU05585			related to quinate transport protein		An18g01700	5.7e-204
NCU05853			related to hexose transporter protein		An14g01600	6.8e-89
NCU05897			related to glucose/galactose transporter		An18g06310	4.0e-132
NCU06138			related to quinate transport protein		An06g00560	2.3e-152
NCU08114			related to hexose transporter protein		An14g01600	2.3e-95
NCU10021			probable monosaccharide transporter		An12g07450	6.0e-184
01.05 C-compound and carbohydrate metabolism-83
NCU00130			probable beta-glucosidase		An03g03740	2.0e-201
NCU00206			probable cellobiose dehydrogenase		An10g00390	1.2e-107
NCU00642			probable beta-galactosidase		An01g12150	2.1e-307
NCU00643			probable L-arabinitol 4-dehydrogenase		An01g10920	3.6e-138
NCU00710			probable acetylxylan esterase		An12g05010	1.9e-93
NCU00762			probable cellulase precursor		An16g06800	2.5e-98
NCU00810			related to beta-galactosidase
NCU00836			related to family 61 glucanase
NCU00865			probable oxalate decarboxylase
NCU00891			probable xylitol dehydrogenase		An12g00030	4.5e-124
NCU00988			related to quinate transport protein		An08g03850	2.2e-90
NCU01050			related to cel1 protein precursor		An12g04610	9.1e-23
NCU01231			related to carboxylic acid transport protein JEN1		An16g06950	1.9e-203
NCU01704			related to dimeric dihydrodiol dehydrogenase
NCU01906			probable aldehyde reductase		An08g01740	3.7e-58
NCU02240			related to endoglucanase B
NCU02343			related to alpha-L-arabinofuranosidase A precursor
NCU02344			related to cellulose binding protein CEL1
NCU02855			probable endo-1,4-beta-xylanase A precursor		An01g00780	1.0e-78
NCU02916			related to endoglucanase B		An12g04610	2.3e-24
NCU02924			related to epoxide hydrolase
NCU02948			probable 1,4-Benzoquinone reductase		An01g05340	3.6e-67
NCU03328			related to cellulose binding protein CEL1
NCU03415			probable aldehyde dehydrogenase		An08g07290	5.9e-186
NCU03803			related to sorbitol utilization protein sou1		An07g03570	4.5e-92
NCU04265			related to beta-fructofuranosidase
NCU04400			related to dihydroxyacetone kinase
NCU04401			related to fructose-bisphosphate aldolase		An05g02040	3.3e-57
NCU04494			related to esterase		An12g05010	8.3e-68
NCU04674			related to alpha-glucosidase b		An04g06920	6.2e-145
NCU04803			probable 2-nitropropane dioxygenase		An04g02300	3.1e-22
NCU04854			probable cellulose 1,4-beta-cellobiosidase		An01g11660	9.3e-69
NCU04870			probable acetylxylan esterase (subclass of the carboxylic acid esterases)		An12g05010	8.1e-102
NCU04963			probable monosaccharide transporter		An15g03940	1.7e-172
NCU05057			probable endo-1,4-beta-glucanase		An01g11660	4.2e-76
NCU05121			probable endoglucanase
NCU05136			related to endo alpha-1,4 polygalactosaminidase precusor
NCU05159			probable acetylxylan esterase precursor
NCU05598		ASD-1	ASD-1 rhamnogalacturonase B precursor		An14g01130	2.7e-172
NCU05751			related to acetylxylan esterase
NCU05924			probable endo-beta-1,4-D-xylanase		An03g00940	4.8e-104
NCU05955			probable endoglucanase C		An01g01870	6.8e-208
NCU05965			related to putative arabinase
NCU06009			related to aryl-alcohol dehydrogenases		An08g09700	5.1e-29
NCU06961			probable exopolygalacturonase		An04g09700	7.2e-46
NCU07027			probable glycogen phosphorylase
NCU07190			related to cellulose 1,4-beta-cellobiosidase II precursor		An12g02220	7.0e-64
NCU07326			related to putative arabinase
NCU07340			cellulose 1,4-beta-cellobiosidase		An01g11660	3.8e-166
NCU07487			related to beta-glucosidase		An17g00520	1.4e-143
NCU07737			related to salicylate 1-monooxygenase
NCU07760			probable endoglucanase IV precursor		An09g04390	3.3e-41
NCU07898			related to cel1 protein precursor		An12g04610	1.1e-35
NCU08176			probable pectate lyase
NCU08189			related to endo-1,4-beta-xylanase		An03g00940	2.5e-52
NCU08199			related to reticuline oxidase (berberine bridge enzyme)		An01g14520	1.6e-103
NCU08384			probable D-xylose reductase		An01g03740	1.3e-117
NCU08398			related to aldose 1-epimerase		An02g09090	2.7e-39
NCU08516			related to aldose 1-epimerase		An02g09090	1.7e-67
NCU08746			related to glucoamylase precursor
NCU08750	NCU21268		related to isoamyl alcohol oxidase
NCU08755			related to beta-glucosidase		An18g03570	3.6e-273
NCU08760			related to family 61 endoglucanase		An12g04610	9.4e-21
NCU08807		CRE-1	CRE-1 carbon repressor protein 1
NCU09170			probable alpha-N-arabinofuranosidase
NCU09175			related to glucan 1,3-beta-glucosidase precursor		An03g05290	3.3e-73
NCU09267			related to glyoxal oxidase precursor
NCU09491			feruloyl esterase B precursor (subclass of the carboxylic acid esterases)		An12g05010	3.6e-67
NCU09582			related to deacetylase		An04g07110	4.1e-27
NCU09652			probable xylan 1,4-beta-xylosidase		An02g00140	1.8e-49
NCU09664			probable acetyl xylan esterase II precursor
NCU09680			probable cellulose 1,4-beta-cellobiosidase II precursor		An12g02220	2.3e-145
NCU09705			conserved hypothetical protein
NCU09764			related to endoglucanase c
NCU09775			probable alpha-L-arabinofuranosidase		An15g02300	3.7e-113
NCU09923			related to xylan 1,4-beta-xylosidase		An01g09960	9.6e-154
NCU09976			probable rhamnogalacturonan acetyl esterase		An09g02160	1.0e-55
NCU10021			probable monosaccharide transporter		An12g07450	6.0e-184
NCU10852			probable exochitinase		An09g02240	2.5e-39
NCU01275	NCU01275		conserved hypothetical protein		An04g02300	1.1e-115
NCU04554	NCU04554		probable endochitinase class V precursor		An08g09030	5.7e-124
NCU01900	NCU01900		probable alpha-N-arabinofuranosidase / alpha-L-arabinofuranosidase		An11g03120	7.1e-23
NCU07225	NCU07225		probable endo-1,4-beta-xylanase B precursor		An01g00780	1.5e-68
32.10 degradation / modification of foreign (exogenous) compounds-6
NCU00762			probable cellulase precursor		An16g06800	2.5e-98
NCU01906			probable aldehyde reductase		An08g01740	3.7e-58
NCU02855			probable endo-1,4-beta-xylanase A precursor		An01g00780	1.0e-78
NCU05955			probable endoglucanase C		An01g01870	6.8e-208
NCU08384			probable D-xylose reductase		An01g03740	1.3e-117
NCU07225	NCU07225		probable endo-1,4-beta-xylanase B precursor		An01g00780	1.5e-68
01.25 extracellular metabolism-10
01.25.01extracellular polysaccharide degradation
NCU05955	01.25.01	polysaccharide degradation	probable endoglucanase C
NCU07760	01.25.01	polysaccharide degradation	probable endoglucanase IV precursor		An12g04610	5.0e-77
NCU08176	01.25.01	polysaccharide degradation	probable pectate lyase
NCU09976	01.25.01	polysaccharide degradation	probable rhamnogalacturonan acetyl esterase		An09g02160	1.0e-55
01.25.07 extracellular ester compound degradation
NCU00710	01.25.07	estercompound	probable acetylxylan esterase		An12g05010	1.9e-93
NCU04494	01.25.07	estercompound	related to esterase		An12g05010	8.3e-68
NCU04870	01.25.07	estercompound	probable acetylxylan esterase (subclass of the carboxylic acid esterases)		An12g05010	8.1e-102
NCU09491	01.25.07	estercompound	feruloyl esterase B precursor (subclass of the carboxylic acid esterases)		An12g05010	3.6e-67
NCU02059			related to aspartic proteinase		An14g04710	3.3e-73
01.20.01 metabolism of primary metabolic sugar derivatives-4
NCU00130			probable beta-glucosidase		An03g03740	2.0e-201
NCU00643			probable L-arabinitol 4-dehydrogenase		An01g10920	3.6e-138
NCU00891			probable xylitol dehydrogenase		An12g00030	4.5e-124
NCU06009			related to aryl-alcohol dehydrogenases		An15g04940	2.7e-30
16.05 polysaccharide binding-5
NCU05159			probable acetylxylan esterase precursor
NCU05924			probable endo-beta-1,4-D-xylanase		An03g00940	4.8e-104
NCU05955			probable endoglucanase C		An01g01870	6.8e-208
NCU08189			related to endo-1,4-beta-xylanase		An03g00940	2.5e-52
NCU09664			probable acetyl xylan esterase II precursor
unclassified -82
