# Supplementary material for: Transcriptome analysis of Aspergillus niger grown on sugarcane bagasse
Source: Biotechnol Biofuels. 2011 Oct 18;4:40. doi: 10.1186/1754-6834-4-40 (PMC3219568; doi:10.1186/1754-6834-4-40)
Supplement: Additional file 6 — Primers and probes used in this work. Table containing the sequences and names of primers and probes used in this work. [file 1754-6834-4-40-S6.XLSX]

## Sheet: Sheet1
Gene name	Access number	Primers and probes	Sequence
actin	An15g00560	actina niger_869FL/884RU	TACCACCAGACATGACAATGTTGC
		actina niger_869FLa	cggacTGAAGTGTGATGTTGATGTC[FAM]G
cbhA	An07g09330	CbhA A.niger_774RL/752FU	CCTGTGACAGCAGCGAACAGAC
		CbhA A.niger_774RLa	cggtgTCATCCGAGTAGGTTCCAC[FAM]G
cbhB	An01g11660	CbhA A.niger_774RL/752FU	CCTGTGACAGCAGCGAACAGAC
		CbhB A.niger_869FLa	cggtaCTGCGACTACAACCCCTAC[FAM]G
eglA	An14g02760	EglA A.niger_542RL/494FUa	GTCCTGGGAGGTGTGGTATGG
		EglA A.niger_542RLa	cggaaTATGAGTTGATAGGGCTTTC[FAM]G
eglB	An07g08950	EglB A.niger_431RL/413FU	CTCCAGTACATCGGATTTCCAGAC
		EglB A.niger_431RLa	cgggAGTCGTTATCTTTGTACTGGCC[FAM]G
eglC	An01g01870	EglC A.niger_2004RL/1966FUa	TATTGGGAGCGGATGCACAG
		EglC A.niger_2004RLa	cggcATAGGACCGGGTAGTCGC[FAM]G
xynB	An01g00780	XynB A.niger_461RL/434FUb	TACAAGGGCACCGTCACCTC
		XynB A.niger_461RLa	cggcAGCATTGGTACGGGTAGC[FAM]G
xlnD	An01g09960	XlnD A.niger_1473RL/1455FU	TCGAAGAAGCCGGATACAAAGTC
		XlnD A.niger_1473RLa	cggtaGTGCTTGTGGAGGAGATAC[FAM]G
Hxt5	An06g00260	Hxt5_436FL/467RU R 467	GGGACTCCGGGCAGAAGTAGA
		Hxt5_436FL F 436a	cggttTCTCATGCTCGGATCAAC[FAM]G
xylT	An01g00850	xylT_233FL/266RU R 266	AAAGAACAGCAGCCTTGATTTCG
		xylT_233FL F 233a	cggcCCAAGCTCAGAAGACTGC[FAM]G
HGT1	An15g05440	HGT1_140RL/113FU F 113	CAGGGAGTGACGGGAGGTCT
		HGT1_140RL R 140a	cgtttAGTGTTCATCTGGGGAAA[FAM]G
AmMst-1	An02g11260	AmMst1_138RL/118FU F 118	GCCGATGTATCAGGCGGAGT
		AmMst1_138RL R 138a	cgggTCACTACACACCAACTTCC[FAM]G
HGT1	An01g14620	HGT1 albicans_384RL/364FU F 364	CCAACAATTCACGGGATCAAAT
		HGT1 albicans_384RL R 384a	cggtgGGTCTCCTGGAACATCAC[FAM]G
Hxt3	An05g00730	Hxt3_121RL/101FU F 101	GTTGCGGCATCTCCTTTGGAA
		Hxt3_121RL R 121a	cggatCGTAGCTGCAAGCATATC[FAM]G
Mal11	An06g00620	Mal11_327RL/292FU F 292	CACTATCATTTCCGAGACCTCGTC
		Mal11_327RL R 327a	cggtcGTGATGTAGTACGCGGAC[FAM]G
HXT1	An11g03700	HXT1_75FL/97RU R 97	CCTCAACCTCGCTGGTATGTGT
		HXT1_75FL F 75a	cgtgagCCTGCCAAGGATGATAAACTCA[FAM]G
Lac12	An12g09270	Lac12_390RL/355FUb F 355	GTGTATTCGGCTGGCTGGAC
		Lac12_390RL R 390a	cggtatTTCGCCCGACTCTCATAC[FAM]G
hxtA	An14g01600	hxtA_256RL/222FU F 222	CTCATCTGGCTTGTCTTTGCAC
		hxtA_256RL R 256a	cgggCGATGCAGACTGACTACC[FAM]G
